# Supplementary material for: Transcriptome profiling and network enrichment analyses identify subtype-specific therapeutic gene targets for breast cancer and their microRNA regulatory networks
Source: Cell Death Dis. 2023 Jul 12;14(7):415. doi: 10.1038/s41419-023-05908-8 (PMC10338679; doi:10.1038/s41419-023-05908-8)
Supplement: Supplementary file 11 — Table S2 [file 41419_2023_5908_MOESM11_ESM.xlsx]

## Sheet: DEGs HR+ vs TNBC
Table S2. Differentially expressed genes as function of BC molecular subtype
Differentially expressed genes in HR+ vs TNBC
Regulation	Ensembl ID	log2 Fold Change	Adj.Pval	Symbol
Up	ENSG00000196620	7.67291	4.68e-14	UGT2B15
Up	ENSG00000133169	7.29765	1.44e-09	BEX1
Up	ENSG00000153002	6.47036	7.17e-10	CPB1
Up	ENSG00000198788	6.33581	1.54e-07	MUC2
Up	ENSG00000100867	5.57713	8.19e-10	DHRS2
Up	ENSG00000112183	5.15993	9.66e-14	RBM24
Up	ENSG00000160182	5.06745	3.04e-09	TFF1
Up	ENSG00000150667	4.9607	1.38e-13	FSIP1
Up	ENSG00000170419	4.94368	1.88e-05	VSTM2A
Up	ENSG00000126010	4.88327	1.47e-12	GRPR
Up	ENSG00000213759	4.87839	2.57e-05	UGT2B11
Up	ENSG00000100095	4.80935	6.31e-07	SEZ6L
Up	ENSG00000162989	4.71084	1.78e-06	KCNJ3
Up	ENSG00000284299	4.51376	3.41e-09
Up	ENSG00000162891	4.36018	5.73e-09	IL20
Up	ENSG00000276644	4.24583	3.92e-15	DACH1
Up	ENSG00000183888	4.20853	2.49e-09	SRARP
Up	ENSG00000164128	4.19081	1.36e-06	NPY1R
Up	ENSG00000109321	4.18568	7.03e-09	AREG
Up	ENSG00000183206	4.16311	0.000314	POTEC
Up	ENSG00000166006	4.07542	0.00375	KCNC2
Up	ENSG00000141668	4.06367	0.000361	CBLN2
Up	ENSG00000082175	3.94665	3.12e-12	PGR
Up	ENSG00000086548	3.9363	1.37e-06	CEACAM6
Up	ENSG00000173467	3.92334	2.36e-08	AGR3
Up	ENSG00000130045	3.91432	9.77e-12	NXNL2
Up	ENSG00000170054	3.90468	5.46e-06	SERPINA9
Up	ENSG00000084628	3.88312	8.06e-12	NKAIN1
Up	ENSG00000174498	3.85868	4.56e-07	IGDCC3
Up	ENSG00000138696	3.82932	4.44e-07	BMPR1B
Up	ENSG00000132554	3.81863	3.79e-10	RGS22
Up	ENSG00000105388	3.81758	7.54e-07	CEACAM5
Up	ENSG00000196208	3.72795	2.85e-21	GREB1
Up	ENSG00000170099	3.71947	0.00901	SERPINA6
Up	ENSG00000147041	3.69965	9.56e-09	SYTL5
Up	ENSG00000166415	3.6892	5.15e-05	WDR72
Up	ENSG00000003989	3.68659	5.75e-14	SLC7A2
Up	ENSG00000186526	3.66746	0.000141	CYP4F8
Up	ENSG00000124935	3.65613	0.00171	SCGB1D2
Up	ENSG00000166509	3.6126	0.000914	CLEC3A
Up	ENSG00000222038	3.60356	0.00159	POTEJ
Up	ENSG00000101098	3.53931	5.36e-11	RIMS4
Up	ENSG00000171811	3.53886	1.12e-06	CFAP46
Up	ENSG00000144218	3.5362	1.37e-14	AFF3
Up	ENSG00000006071	3.53522	1.12e-06	ABCC8
Up	ENSG00000110484	3.528	0.000335	SCGB2A2
Up	ENSG00000196834	3.52225	1.79e-06	POTEI
Up	ENSG00000230873	3.50341	1.47e-07	STMND1
Up	ENSG00000160180	3.49945	1.66e-06	TFF3
Up	ENSG00000152076	3.49049	7.35e-10	CCDC74B
Up	ENSG00000108576	3.48539	2.69e-06	SLC6A4
Up	ENSG00000091831	3.47821	2.33e-19	ESR1
Up	ENSG00000225362	3.47733	5.68e-08	CT62
Up	ENSG00000158258	3.45864	2.36e-08	CLSTN2
Up	ENSG00000148513	3.40999	1.88e-06	ANKRD30A
Up	ENSG00000163040	3.32734	4.86e-10	CCDC74A
Up	ENSG00000159212	3.30106	2.05e-05	CLIC6
Up	ENSG00000196427	3.25519	0.0021	NBPF4
Up	ENSG00000120262	3.23501	2.7e-20	CCDC170
Up	ENSG00000110436	3.23162	1.57e-09	SLC1A2
Up	ENSG00000171428	3.218	6.56e-08	NAT1
Up	ENSG00000147255	3.20868	0.0012	IGSF1
Up	ENSG00000222014	3.20282	1.44e-11	RAB6C
Up	ENSG00000144891	3.19784	1.07e-05	AGTR1
Up	ENSG00000197977	3.13609	7.44e-08	ELOVL2
Up	ENSG00000163873	3.13555	2.24e-07	GRIK3
Up	ENSG00000175356	3.10085	2.76e-10	SCUBE2
Up	ENSG00000186868	3.08483	1.92e-09	MAPT
Up	ENSG00000138650	3.06973	0.00209	PCDH10
Up	ENSG00000170959	3.04737	6.81e-08	DCDC1
Up	ENSG00000196166	3.03768	0.000415	C8orf86
Up	ENSG00000012171	3.03137	8.29e-11	SEMA3B
Up	ENSG00000267385	3.0039	5.82e-05	ENSG00000267385
Up	ENSG00000142408	2.9886	0.000651	CACNG8
Up	ENSG00000134830	2.97732	2.91e-19	C5AR2
Up	ENSG00000196090	2.97042	1.21e-06	PTPRT
Up	ENSG00000159307	2.95815	2.02e-05	SCUBE1
Up	ENSG00000074410	2.93709	3.19e-11	CA12
Up	ENSG00000147724	2.86452	0.000199	FAM135B
Up	ENSG00000180777	2.86061	0.00034	ANKRD30B
Up	ENSG00000113739	2.85495	9.69e-07	STC2
Up	ENSG00000157303	2.85275	3.69e-07	SUSD3
Up	ENSG00000124493	2.83932	5.1e-05	GRM4
Up	ENSG00000166106	2.83407	2e-06	ADAMTS15
Up	ENSG00000057593	2.81943	6.09e-06	F7
Up	ENSG00000168993	2.81153	3.56e-09	CPLX1
Up	ENSG00000203697	2.78769	3.51e-07	CAPN8
Up	ENSG00000145451	2.78713	0.00551	GLRA3
Up	ENSG00000067715	2.77556	5.97e-06	SYT1
Up	ENSG00000205592	2.76838	0.00564	MUC19
Up	ENSG00000143473	2.75218	3.12e-11	KCNH1
Up	ENSG00000184564	2.74494	0.000642	SLITRK6
Up	ENSG00000108018	2.74381	0.000937	SORCS1
Up	ENSG00000064787	2.69369	1.45e-07	BCAS1
Up	ENSG00000106541	2.68863	9.12e-06	AGR2
Up	ENSG00000151365	2.67682	0.000182	THRSP
Up	ENSG00000151892	2.65999	3.88e-05	GFRA1
Up	ENSG00000056487	2.65814	0.0026	PHF21B
Up	ENSG00000163646	2.64659	4.84e-05	CLRN1
Up	ENSG00000173376	2.64565	1.68e-05	NDNF
Up	ENSG00000145832	2.64117	0.000376	SLC25A48
Up	ENSG00000107518	2.63417	0.00235	ATRNL1
Up	ENSG00000167549	2.63233	3.74e-05	CORO6
Up	ENSG00000204740	2.60081	0.0016	MALRD1
Up	ENSG00000091129	2.59977	2.19e-06	NRCAM
Up	ENSG00000175161	2.59791	2.36e-05	CADM2
Up	ENSG00000164199	2.58441	2.53e-06	ADGRV1
Up	ENSG00000165140	2.57217	3.03e-15	FBP1
Up	ENSG00000109436	2.56457	1.03e-15	TBC1D9
Up	ENSG00000164796	2.55963	0.00104	CSMD3 ENSG00000164796
Up	ENSG00000139910	2.55481	1.37e-05	NOVA1
Up	ENSG00000120075	2.53638	0.000159	HOXB5
Up	ENSG00000050628	2.52701	3.75e-09	PTGER3
Up	ENSG00000165061	2.51837	0.00551	ZMAT4
Up	ENSG00000110169	2.51729	1.23e-05	HPX
Up	ENSG00000187720	2.51584	4.86e-10	THSD4
Up	ENSG00000176532	2.5098	2.36e-08	PRR15
Up	ENSG00000148671	2.5059	4.5e-07	ADIRF
Up	ENSG00000170044	2.49986	0.00584	ZPLD1
Up	ENSG00000136883	2.49437	5.85e-06	KIF12
Up	ENSG00000164742	2.49392	7.13e-06	ADCY1
Up	ENSG00000187398	2.49388	0.00261	LUZP2
Up	ENSG00000165731	2.4656	0.000112	RET
Up	ENSG00000077063	2.46377	1.94e-05	CTTNBP2
Up	ENSG00000228672	2.46061	8.06e-12	PROB1
Up	ENSG00000163491	2.45248	3.08e-06	NEK10
Up	ENSG00000107485	2.44364	1.33e-13	GATA3
Up	ENSG00000184956	2.44221	0.0165	MUC6
Up	ENSG00000111052	2.44037	4.69e-06	LIN7A
Up	ENSG00000165863	2.42924	0.00944	C10orf82
Up	ENSG00000170469	2.40717	2.54e-10	SPATA24
Up	ENSG00000102313	2.40232	2.71e-06	ITIH6
Up	ENSG00000147642	2.39561	9.03e-08	SYBU
Up	ENSG00000162722	2.39426	0.000197	TRIM58
Up	ENSG00000009765	2.3878	0.00764	IYD
Up	ENSG00000115648	2.38648	1.79e-10	MLPH
Up	ENSG00000178568	2.38055	9.4e-05	ERBB4
Up	ENSG00000187123	2.37928	2.19e-06	LYPD6
Up	ENSG00000150051	2.37915	0.000845	MKX
Up	ENSG00000175920	2.36588	5.28e-06	DOK7
Up	ENSG00000129514	2.35517	1.27e-07	FOXA1
Up	ENSG00000116176	2.34646	0.00444	TPSG1
Up	ENSG00000152953	2.34434	1.1e-07	STK32B
Up	ENSG00000090539	2.3354	1.31e-05	CHRD
Up	ENSG00000169347	2.32732	0.0102	GP2
Up	ENSG00000142494	2.29222	6.97e-05	SLC47A1
Up	ENSG00000214456	2.28831	4.59e-05	PLIN5
Up	ENSG00000145824	2.28108	0.000164	CXCL14
Up	ENSG00000162482	2.27652	9.69e-06	AKR7A3
Up	ENSG00000166780	2.27634	3.91e-07	BMERB1
Up	ENSG00000249242	2.26575	0.000435	TMEM150C
Up	ENSG00000188001	2.2653	5.78e-05	TPRG1
Up	ENSG00000187045	2.25369	0.000224	TMPRSS6
Up	ENSG00000178935	2.25219	5.07e-10	ZNF552
Up	ENSG00000179023	2.24686	0.00193	KLHDC7A
Up	ENSG00000141424	2.23543	8.89e-07	SLC39A6
Up	ENSG00000175352	2.23	7.87e-05	NRIP3
Up	ENSG00000058404	2.22988	0.00117	CAMK2B
Up	ENSG00000075275	2.22837	1.35e-10	CELSR1
Up	ENSG00000154864	2.22716	4.81e-07	PIEZO2
Up	ENSG00000173917	2.21889	4.44e-07	HOXB2
Up	ENSG00000101210	2.21551	0.00144	EEF1A2
Up	ENSG00000123572	2.20613	5.12e-07	NRK
Up	ENSG00000183044	2.2037	8.08e-07	ABAT ENSG00000183044
Up	ENSG00000169083	2.196	3.09e-07	AR
Up	ENSG00000047662	2.18724	0.0009	FAM184B
Up	ENSG00000141449	2.18251	1.15e-06	GREB1L
Up	ENSG00000109452	2.17323	2.69e-12	INPP4B
Up	ENSG00000124664	2.17093	9.54e-07	SPDEF
Up	ENSG00000278570	2.15355	0.000108	NR2E3
Up	ENSG00000169213	2.14977	0.000201	RAB3B
Up	ENSG00000104267	2.14885	0.00221	CA2
Up	ENSG00000103460	2.14334	9.35e-05	TOX3
Up	ENSG00000163879	2.14314	2.68e-10	DNALI1
Up	ENSG00000185133	2.14091	9.44e-08	INPP5J
Up	ENSG00000115705	2.14026	8.91e-08	TPO
Up	ENSG00000146476	2.13561	1.84e-08	ARMT1 ENSG00000146476
Up	ENSG00000103534	2.12573	0.000317	TMC5
Up	ENSG00000138769	2.12447	0.00215	CDKL2
Up	ENSG00000139865	2.12431	2.38e-05	TTC6
Up	ENSG00000196557	2.12238	8.69e-05	CACNA1H
Up	ENSG00000179593	2.12173	0.0144	ALOX15B
Up	ENSG00000108932	2.11788	1.27e-07	SLC16A6 ENSG00000108932
Up	ENSG00000244731	2.11361	1.54e-06	C4A
Up	ENSG00000148488	2.10511	0.000714	ST8SIA6
Up	ENSG00000188488	2.09043	0.00372	SERPINA5
Up	ENSG00000198929	2.08693	8.96e-07	NOS1AP
Up	ENSG00000165194	2.08642	1.37e-06	PCDH19 ENSG00000165194
Up	ENSG00000197249	2.08516	0.00136	SERPINA1
Up	ENSG00000108176	2.0823	0.000141	DNAJC12
Up	ENSG00000257335	2.07461	0.00362	MGAM
Up	ENSG00000204442	2.07385	0.000304	FAM155A
Up	ENSG00000170500	2.06606	0.000196	LONRF2
Up	ENSG00000130720	2.06544	0.0365	FIBCD1
Up	ENSG00000110092	2.05407	5.85e-06	CCND1 ENSG00000110092
Up	ENSG00000189157	2.04859	1.94e-07	FAM47E
Up	ENSG00000100219	2.04649	1.11e-08	XBP1
Up	ENSG00000214530	2.04423	4.23e-06	STARD10
Up	ENSG00000171722	2.03657	8.84e-05	SPATA46 ENSG00000171722
Up	ENSG00000157388	2.03629	1.13e-06	CACNA1D
Up	ENSG00000053747	2.03567	0.00219	LAMA3
Up	ENSG00000157502	2.03448	0.0014	PWWP3B ENSG00000157502
Up	ENSG00000124249	2.02865	5.08e-05	KCNK15
Up	ENSG00000075886	2.01202	0.000245	TUBA3D
Up	ENSG00000137501	2.01071	3.45e-07	SYTL2
Up	ENSG00000136944	2.00748	1.1e-07	LMX1B
Up	ENSG00000239887	1.99604	2.21e-06	C1orf226
Up	ENSG00000103528	1.99285	4.85e-06	SYT17
Up	ENSG00000152049	1.98467	0.000595	KCNE4
Up	ENSG00000132749	1.98267	1.92e-06	TESMIN
Up	ENSG00000164919	1.98255	2.32e-05	COX6C
Up	ENSG00000130513	1.98164	0.000639	GDF15
Up	ENSG00000112996	1.98036	2.6e-06	MRPS30
Up	ENSG00000187486	1.97715	3e-05	KCNJ11
Up	ENSG00000004838	1.9771	7.81e-05	ZMYND10
Up	ENSG00000053108	1.9659	0.001	FSTL4
Up	ENSG00000133640	1.96034	0.0045	LRRIQ1
Up	ENSG00000141469	1.95163	6.88e-05	SLC14A1
Up	ENSG00000188219	1.94905	0.0159	POTEE
Up	ENSG00000076344	1.94359	3.37e-05	RGS11
Up	ENSG00000224389	1.93895	3.06e-05	C4B
Up	ENSG00000173175	1.93485	0.000274	ADCY5
Up	ENSG00000172139	1.92823	0.0057	SLC9C1
Up	ENSG00000182742	1.92323	8.44e-05	HOXB4
Up	ENSG00000182575	1.92311	8.74e-05	NXPH3
Up	ENSG00000078053	1.91421	0.00013	AMPH
Up	ENSG00000170324	1.90747	0.00379	FRMPD2
Up	ENSG00000137869	1.90146	0.0162	CYP19A1
Up	ENSG00000196932	1.89928	0.000203	TMEM26
Up	ENSG00000136457	1.89356	0.000128	CHAD
Up	ENSG00000179388	1.89345	0.00017	EGR3
Up	ENSG00000173210	1.88367	5.2e-06	ABLIM3
Up	ENSG00000154654	1.88332	0.000278	NCAM2
Up	ENSG00000126562	1.87291	0.00102	WNK4
Up	ENSG00000197748	1.86164	4.18e-06	CFAP43
Up	ENSG00000144452	1.8576	0.00423	ABCA12
Up	ENSG00000075461	1.85357	0.0028	CACNG4
Up	ENSG00000120875	1.84202	8.28e-05	DUSP4
Up	ENSG00000169862	1.83677	0.00272	CTNND2
Up	ENSG00000150893	1.83649	0.0222	FREM2
Up	ENSG00000135549	1.82508	0.000324	PKIB
Up	ENSG00000050438	1.82028	9.27e-05	SLC4A8
Up	ENSG00000019505	1.81703	0.0301	SYT13
Up	ENSG00000142973	1.81051	0.00134	CYP4B1
Up	ENSG00000171604	1.80673	2.5e-12	CXXC5 ENSG00000171604
Up	ENSG00000204385	1.80222	0.000348	SLC44A4
Up	ENSG00000075223	1.79923	1.79e-06	SEMA3C
Up	ENSG00000164120	1.79798	0.00423	HPGD
Up	ENSG00000113924	1.79492	0.0248	HGD
Up	ENSG00000145864	1.78396	0.000866	GABRB2
Up	ENSG00000170743	1.77071	0.00962	SYT9
Up	ENSG00000231852	1.76997	0.000741	CYP21A2
Up	ENSG00000168743	1.76808	0.000141	NPNT
Up	ENSG00000124126	1.76769	1.54e-07	PREX1
Up	ENSG00000135111	1.76186	1.6e-05	TBX3
Up	ENSG00000196405	1.75531	3.68e-06	EVL
Up	ENSG00000120149	1.75285	0.00186	MSX2
Up	ENSG00000174469	1.74993	0.0127	CNTNAP2
Up	ENSG00000149534	1.74855	0.000978	MS4A2
Up	ENSG00000105048	1.74812	0.0398	TNNT1
Up	ENSG00000127084	1.74777	6.22e-06	FGD3
Up	ENSG00000169047	1.74005	1.02e-05	IRS1 ENSG00000169047
Up	ENSG00000163618	1.7378	1.06e-05	CADPS
Up	ENSG00000131759	1.72969	9.53e-08	RARA
Up	ENSG00000127663	1.72912	8.24e-11	KDM4B
Up	ENSG00000171791	1.72672	2.26e-06	BCL2
Up	ENSG00000120093	1.72008	8.84e-05	HOXB3
Up	ENSG00000165105	1.71616	7.77e-09	RASEF
Up	ENSG00000227051	1.71613	2.67e-05	C14orf132
Up	ENSG00000145794	1.70949	0.0151	MEGF10
Up	ENSG00000197437	1.70581	0.0175	OR13G1
Up	ENSG00000007516	1.70453	0.000642	BAIAP3
Up	ENSG00000068615	1.70056	0.000702	REEP1
Up	ENSG00000171236	1.69845	0.00512	LRG1
Up	ENSG00000105523	1.69788	0.00792	FAM83E
Up	ENSG00000150594	1.69422	0.000159	ADRA2A
Up	ENSG00000182168	1.69281	0.0087	UNC5C
Up	ENSG00000175544	1.68731	0.00387	CABP4
Up	ENSG00000072858	1.68588	2.07e-06	SIDT1
Up	ENSG00000185261	1.67957	4.74e-06	KIAA0825
Up	ENSG00000107954	1.67916	0.00178	NEURL1
Up	ENSG00000154099	1.67913	0.000426	DNAAF1
Up	ENSG00000127954	1.67791	0.00941	STEAP4
Up	ENSG00000159784	1.67635	0.00449	FAM131B
Up	ENSG00000186094	1.6689	0.000756	AGBL4
Up	ENSG00000139629	1.66731	2.98e-06	GALNT6
Up	ENSG00000135638	1.66538	0.00557	EMX1
Up	ENSG00000180616	1.66243	0.0021	SSTR2
Up	ENSG00000156968	1.65668	0.0016	MPV17L ENSG00000156968
Up	ENSG00000084444	1.65653	2.25e-05	FAM234B
Up	ENSG00000100626	1.65644	0.00217	GALNT16
Up	ENSG00000108511	1.65321	0.0102	HOXB6
Up	ENSG00000174945	1.65205	2.43e-05	AMZ1
Up	ENSG00000183779	1.6445	0.000192	ZNF703
Up	ENSG00000169891	1.64439	0.000369	REPS2
Up	ENSG00000149927	1.64365	0.00149	DOC2A
Up	ENSG00000118513	1.63867	4.25e-05	MYB
Up	ENSG00000126803	1.63518	0.000439	HSPA2
Up	ENSG00000156113	1.62842	3.36e-05	KCNMA1
Up	ENSG00000170464	1.62725	7.37e-08	DNAJC18 ENSG00000170464
Up	ENSG00000196917	1.62354	9.61e-05	HCAR1
Up	ENSG00000077782	1.62228	1.9e-05	FGFR1 ENSG00000077782
Up	ENSG00000150054	1.61995	1.05e-05	MPP7
Up	ENSG00000187889	1.61739	0.00923	FYB2
Up	ENSG00000164237	1.61475	1.78e-06	CMBL
Up	ENSG00000104237	1.61397	0.00758	RP1
Up	ENSG00000125740	1.61388	0.0273	FOSB
Up	ENSG00000154153	1.60933	1.79e-05	RETREG1
Up	ENSG00000140284	1.6093	0.0129	SLC27A2 ENSG00000140284
Up	ENSG00000175985	1.59964	0.00623	PLEKHD1
Up	ENSG00000213973	1.59738	0.0367	ZNF99
Up	ENSG00000152137	1.59517	0.00481	HSPB8
Up	ENSG00000121753	1.59153	0.000202	ADGRB2
Up	ENSG00000168350	1.59134	0.000324	DEGS2
Up	ENSG00000114654	1.59042	0.0046	EFCC1
Up	ENSG00000278961	1.59017	0.00325	SMIM34B
Up	ENSG00000181788	1.589	7.13e-06	SIAH2
Up	ENSG00000205363	1.58777	0.0111	INSYN1
Up	ENSG00000139985	1.58709	0.000356	ADAM21
Up	ENSG00000147234	1.58673	0.00212	FRMPD3
Up	ENSG00000117479	1.58203	3.7e-06	SLC19A2
Up	ENSG00000134533	1.58203	0.00034	RERG
Up	ENSG00000006747	1.57915	0.00224	SCIN
Up	ENSG00000162078	1.57237	0.000273	ZG16B
Up	ENSG00000148154	1.5722	7.05e-08	UGCG
Up	ENSG00000021645	1.57117	0.000526	NRXN3
Up	ENSG00000138449	1.56888	0.00103	SLC40A1
Up	ENSG00000130997	1.5663	1.44e-05	POLN
Up	ENSG00000113805	1.56089	0.00281	CNTN3
Up	ENSG00000102362	1.55822	3.39e-05	SYTL4
Up	ENSG00000134352	1.55784	3.41e-07	IL6ST
Up	ENSG00000176884	1.55757	0.00375	GRIN1
Up	ENSG00000136449	1.55153	0.00994	MYCBPAP
Up	ENSG00000177465	1.54349	2.69e-05	ACOT4
Up	ENSG00000167646	1.54209	0.00596	DNAAF3
Up	ENSG00000099954	1.54099	0.0269	CECR2
Up	ENSG00000099864	1.53935	9.94e-05	PALM
Up	ENSG00000221888	1.53802	0.0419	OR1C1
Up	ENSG00000198598	1.53745	0.00283	MMP17
Up	ENSG00000162543	1.5335	5.78e-05	UBXN10
Up	ENSG00000067798	1.53303	0.000314	NAV3
Up	ENSG00000092068	1.53184	1.54e-05	SLC7A8
Up	ENSG00000166347	1.52733	3.65e-07	CYB5A
Up	ENSG00000149716	1.52329	0.000229	LTO1
Up	ENSG00000179348	1.52263	0.0021	GATA2
Up	ENSG00000145506	1.51913	0.000714	NKD2
Up	ENSG00000100003	1.51641	2.15e-05	SEC14L2
Up	ENSG00000088881	1.51534	0.000699	EBF4
Up	ENSG00000114737	1.50701	1.8e-07	CISH
Up	ENSG00000114529	1.50678	0.00196	C3orf52 ENSG00000114529
Up	ENSG00000152582	1.50481	1.12e-07	SPEF2
Up	ENSG00000141337	1.5047	2.65e-07	ARSG
Up	ENSG00000047346	1.49378	1.04e-07	FAM214A
Up	ENSG00000146242	1.49037	4.86e-10	TPBG
Up	ENSG00000115896	1.49002	1.11e-05	PLCL1
Up	ENSG00000186417	1.48356	0.00224	GLDN
Up	ENSG00000169710	1.47928	0.000853	FASN
Up	ENSG00000153944	1.47848	3.62e-08	MSI2
Up	ENSG00000159388	1.47484	1.72e-05	BTG2 ENSG00000159388
Up	ENSG00000122025	1.47373	0.0129	FLT3
Up	ENSG00000099812	1.47354	0.00281	MISP
Up	ENSG00000116667	1.47208	1e-05	C1orf21
Up	ENSG00000068078	1.46822	0.0298	FGFR3
Up	ENSG00000131831	1.4676	0.00127	RAI2
Up	ENSG00000186976	1.46343	2.23e-05	EFCAB6
Up	ENSG00000006283	1.46299	0.0357	CACNA1G
Up	ENSG00000188833	1.46272	0.0204	ENTPD8
Up	ENSG00000099194	1.46233	0.00292	SCD
Up	ENSG00000163145	1.4622	0.000172	C1QTNF7
Up	ENSG00000116299	1.4613	0.000262	ELAPOR1
Up	ENSG00000196177	1.46077	0.000174	ACADSB
Up	ENSG00000163697	1.453	1.38e-12	APBB2
Up	ENSG00000177363	1.44706	0.0177	LRRN4CL
Up	ENSG00000198963	1.44643	0.027	RORB
Up	ENSG00000163485	1.44619	0.0436	ADORA1
Up	ENSG00000163749	1.44414	0.0129	CCDC158
Up	ENSG00000085831	1.44378	7.57e-05	TTC39A
Up	ENSG00000138764	1.44312	4.48e-06	CCNG2
Up	ENSG00000156042	1.44204	0.000257	CFAP70
Up	ENSG00000196460	1.42753	0.00496	RFX8
Up	ENSG00000179902	1.42671	0.0149	C1orf194
Up	ENSG00000283267	1.42507	0.00944	FAM237B
Up	ENSG00000197584	1.42239	0.0401	KCNMB2
Up	ENSG00000072310	1.42032	1.06e-05	SREBF1
Up	ENSG00000136546	1.4168	0.0223	SCN7A
Up	ENSG00000205517	1.41606	0.0112	RGL3
Up	ENSG00000124171	1.41356	0.0011	PARD6B
Up	ENSG00000132692	1.41257	0.0418	BCAN
Up	ENSG00000171962	1.40933	0.000166	DRC3
Up	ENSG00000127083	1.40454	2.77e-06	OMD
Up	ENSG00000012660	1.40186	4.18e-05	ELOVL5
Up	ENSG00000095321	1.39861	0.00118	CRAT
Up	ENSG00000198088	1.39792	0.00802	NUP62CL
Up	ENSG00000082196	1.3976	2.77e-05	C1QTNF3
Up	ENSG00000204514	1.39291	1.54e-07	ZNF814
Up	ENSG00000115602	1.39172	0.00821	IL1RL1
Up	ENSG00000183578	1.39104	0.00371	TNFAIP8L3
Up	ENSG00000139970	1.39102	0.00462	RTN1
Up	ENSG00000123358	1.38671	0.0227	NR4A1
Up	ENSG00000141854	1.38332	0.000791	MISP3
Up	ENSG00000163683	1.38226	4.63e-06	SMIM14
Up	ENSG00000172465	1.38132	2.44e-05	TCEAL1
Up	ENSG00000142102	1.38116	0.00801	PGGHG
Up	ENSG00000108375	1.37942	0.00193	RNF43
Up	ENSG00000198466	1.37268	2.48e-07	ZNF587
Up	ENSG00000205838	1.37047	0.000127	TTC23L
Up	ENSG00000213145	1.37024	0.000744	CRIP1
Up	ENSG00000186047	1.36775	0.0103	DLEU7
Up	ENSG00000141519	1.3662	4.52e-05	CCDC40
Up	ENSG00000285943	1.36476	3.87e-05	ENSG00000285943
Up	ENSG00000085465	1.36094	0.00094	OVGP1
Up	ENSG00000110171	1.35553	4.04e-05	TRIM3
Up	ENSG00000134569	1.35241	0.0178	LRP4
Up	ENSG00000275713	1.34492	0.0413	H2BC9
Up	ENSG00000187634	1.34461	0.0152	SAMD11
Up	ENSG00000107554	1.33974	3.27e-05	DNMBP
Up	ENSG00000270276	1.33902	0.0223	H4C15
Up	ENSG00000115461	1.3354	0.00512	IGFBP5
Up	ENSG00000181031	1.33431	0.000248	RPH3AL
Up	ENSG00000108852	1.3333	0.00544	MPP2
Up	ENSG00000176842	1.33179	8.96e-06	IRX5
Up	ENSG00000167861	1.32764	0.000228	HID1
Up	ENSG00000184925	1.32653	0.0178	LCN12
Up	ENSG00000149050	1.32587	0.00302	ZNF214
Up	ENSG00000285043	1.32314	0.0033	ENSG00000285043
Up	ENSG00000141753	1.31768	6.37e-05	IGFBP4
Up	ENSG00000198133	1.3174	0.000117	TMEM229B
Up	ENSG00000118307	1.31197	0.00795	CFAP94
Up	ENSG00000108352	1.30944	0.0131	RAPGEFL1
Up	ENSG00000174740	1.30905	0.0245	PABPC5
Up	ENSG00000167244	1.30638	0.0165	IGF2
Up	ENSG00000165046	1.30323	0.00248	LETM2
Up	ENSG00000131844	1.29709	0.000106	MCCC2
Up	ENSG00000186197	1.29561	0.0194	EDARADD
Up	ENSG00000236699	1.29384	0.00527	ARHGEF38
Up	ENSG00000118242	1.29373	1.82e-07	MREG
Up	ENSG00000119938	1.29346	0.0251	PPP1R3C
Up	ENSG00000138771	1.29073	1.05e-05	SHROOM3
Up	ENSG00000115255	1.28712	0.0168	REEP6
Up	ENSG00000044524	1.28674	0.0142	EPHA3
Up	ENSG00000206077	1.28506	0.0312	ZDHHC11B
Up	ENSG00000175879	1.28444	0.00347	HOXD8
Up	ENSG00000172771	1.28394	0.0067	EFCAB12
Up	ENSG00000162415	1.28346	0.00224	ZSWIM5
Up	ENSG00000151208	1.28263	0.000634	DLG5
Up	ENSG00000134215	1.282	0.000251	VAV3
Up	ENSG00000135821	1.28184	1.82e-05	GLUL
Up	ENSG00000161653	1.27982	0.0293	NAGS
Up	ENSG00000083828	1.2795	3.1e-07	ZNF586
Up	ENSG00000143369	1.27831	0.0124	ECM1
Up	ENSG00000176058	1.27765	2.93e-05	TPRN
Up	ENSG00000269343	1.27707	4.96e-06	ZNF587B
Up	ENSG00000155530	1.27498	0.00366	LRGUK
Up	ENSG00000141232	1.2744	0.000274	TOB1
Up	ENSG00000196935	1.27436	1.34e-06	SRGAP1
Up	ENSG00000168772	1.27353	0.0144	CXXC4
Up	ENSG00000107281	1.27121	2.52e-05	NPDC1
Up	ENSG00000138795	1.27066	0.0002	LEF1
Up	ENSG00000150556	1.27048	0.0154	LYPD6B
Up	ENSG00000163071	1.27	0.00914	SPATA18
Up	ENSG00000049130	1.2697	0.000614	KITLG
Up	ENSG00000144749	1.2655	1.15e-05	LRIG1
Up	ENSG00000155906	1.26528	5.8e-05	RMND1
Up	ENSG00000166821	1.26348	0.000236	PEX11A
Up	ENSG00000180891	1.26308	0.000327	CUEDC1
Up	ENSG00000160460	1.26141	0.0152	SPTBN4
Up	ENSG00000099337	1.2594	0.000255	KCNK6
Up	ENSG00000134007	1.25661	0.000151	ADAM20
Up	ENSG00000154065	1.25565	0.0302	ANKRD29
Up	ENSG00000180818	1.25534	0.0285	HOXC10
Up	ENSG00000172236	1.25347	0.0349	TPSAB1
Up	ENSG00000143412	1.2534	0.00219	ANXA9
Up	ENSG00000005249	1.25326	0.000462	PRKAR2B
Up	ENSG00000131969	1.2523	0.0338	ABHD12B
Up	ENSG00000159713	1.24943	0.0102	TPPP3
Up	ENSG00000160870	1.24746	0.00155	CYP3A7
Up	ENSG00000188959	1.24623	0.0166	C9orf152
Up	ENSG00000039139	1.24395	0.017	DNAH5
Up	ENSG00000106688	1.24311	0.0241	SLC1A1
Up	ENSG00000172789	1.24294	0.0357	HOXC5
Up	ENSG00000188818	1.24291	0.00208	ZDHHC11
Up	ENSG00000106809	1.24074	0.000387	OGN
Up	ENSG00000197594	1.24006	0.00214	ENPP1
Up	ENSG00000188211	1.23925	0.000526	NCR3LG1
Up	ENSG00000197375	1.23769	1.66e-06	SLC22A5
Up	ENSG00000183580	1.23629	0.000192	FBXL7
Up	ENSG00000102316	1.23511	3.31e-05	MAGED2
Up	ENSG00000123124	1.22888	2.38e-05	WWP1
Up	ENSG00000152217	1.22792	0.000236	SETBP1
Up	ENSG00000187244	1.22783	0.000104	BCAM
Up	ENSG00000175745	1.22686	0.0311	NR2F1
Up	ENSG00000041353	1.22665	0.00266	RAB27B
Up	ENSG00000132746	1.22475	0.0433	ALDH3B2
Up	ENSG00000144229	1.22184	0.0438	THSD7B
Up	ENSG00000145217	1.22121	0.000101	SLC26A1
Up	ENSG00000139292	1.22099	0.0494	LGR5
Up	ENSG00000182902	1.22047	0.0268	SLC25A18
Up	ENSG00000162755	1.22039	0.00432	KLHDC9
Up	ENSG00000148219	1.21966	0.00741	ASTN2
Up	ENSG00000183323	1.21293	3.03e-06	CCDC125
Up	ENSG00000134202	1.21236	0.0281	GSTM3
Up	ENSG00000188981	1.20875	0.00554	MSANTD1
Up	ENSG00000214193	1.20597	0.00241	SH3D21
Up	ENSG00000172915	1.20557	0.000336	NBEA
Up	ENSG00000169507	1.20372	0.0413	SLC38A11
Up	ENSG00000158423	1.20228	0.000219	RIBC1
Up	ENSG00000167371	1.20181	0.000725	PRRT2
Up	ENSG00000183474	1.20179	0.000192	GTF2H2C
Up	ENSG00000101493	1.20163	1.77e-06	ZNF516
Up	ENSG00000175895	1.20024	0.000475	PLEKHF2
Up	ENSG00000143845	1.19825	0.00747	ETNK2
Up	ENSG00000163106	1.19785	0.0125	HPGDS
Up	ENSG00000112981	1.19775	0.0483	NME5
Up	ENSG00000218336	1.19704	0.00278	TENM3
Up	ENSG00000140526	1.19637	6.52e-05	ABHD2
Up	ENSG00000112562	1.19216	0.0127	SMOC2
Up	ENSG00000064205	1.19137	0.0143	CCN5
Up	ENSG00000156650	1.19053	1.34e-06	KAT6B
Up	ENSG00000198353	1.19021	0.000165	HOXC4
Up	ENSG00000074527	1.18837	0.0204	NTN4
Up	ENSG00000088727	1.18654	1.57e-05	KIF9
Up	ENSG00000064651	1.18565	0.0148	SLC12A2
Up	ENSG00000134107	1.1827	1.12e-06	BHLHE40
Up	ENSG00000168306	1.18221	0.0176	ACOX2
Up	ENSG00000091947	1.18096	0.0148	TMEM101
Up	ENSG00000180219	1.17739	0.0034	FAM71C
Up	ENSG00000168038	1.17698	4.2e-06	ULK4
Up	ENSG00000140479	1.17684	0.00375	PCSK6
Up	ENSG00000124243	1.17638	4.71e-05	BCAS4
Up	ENSG00000118997	1.17498	0.00464	DNAH7
Up	ENSG00000198342	1.17249	5.49e-06	ZNF442
Up	ENSG00000172292	1.17121	0.0001	CERS6
Up	ENSG00000185522	1.1701	0.00956	LMNTD2
Up	ENSG00000140025	1.16718	2.74e-08	EFCAB11
Up	ENSG00000186952	1.16636	0.00487	TMEM232
Up	ENSG00000150995	1.16411	2.28e-05	ITPR1
Up	ENSG00000131044	1.16372	0.0156	TTLL9
Up	ENSG00000170921	1.1625	0.000224	TANC2
Up	ENSG00000164124	1.16225	0.000138	TMEM144
Up	ENSG00000123191	1.16191	0.00078	ATP7B
Up	ENSG00000100968	1.16171	0.000151	NFATC4
Up	ENSG00000066583	1.16128	0.000487	ISOC1
Up	ENSG00000105419	1.15433	0.000159	MEIS3
Up	ENSG00000167183	1.15245	0.00213	PRR15L
Up	ENSG00000155792	1.15104	0.00484	DEPTOR
Up	ENSG00000165555	1.15091	0.00161	NOXRED1
Up	ENSG00000172508	1.14841	0.0157	CARNS1
Up	ENSG00000145736	1.14656	0.000369	GTF2H2
Up	ENSG00000119636	1.14314	0.000132	BBOF1
Up	ENSG00000130005	1.14304	0.0246	GAMT
Up	ENSG00000174483	1.14153	7.9e-05	BBS1
Up	ENSG00000124491	1.14085	0.00505	F13A1
Up	ENSG00000153237	1.13905	0.0107	CCDC148
Up	ENSG00000196502	1.13744	0.000684	SULT1A1
Up	ENSG00000109814	1.1357	0.0018	UGDH
Up	ENSG00000178467	1.13543	6.91e-06	P4HTM
Up	ENSG00000143878	1.13383	0.000142	RHOB
Up	ENSG00000274750	1.13279	0.0293	H3C6
Up	ENSG00000120129	1.13159	0.0276	DUSP1
Up	ENSG00000141665	1.131	0.00986	FBXO15
Up	ENSG00000106780	1.12671	0.000348	MEGF9
Up	ENSG00000206530	1.12647	1.42e-05	CFAP44
Up	ENSG00000049283	1.12597	0.00361	EPN3
Up	ENSG00000128606	1.12596	0.0181	LRRC17
Up	ENSG00000169122	1.12468	0.00568	FAM110B
Up	ENSG00000166446	1.12353	0.000428	CDYL2
Up	ENSG00000129993	1.12247	0.0145	CBFA2T3
Up	ENSG00000130558	1.12047	0.0278	OLFM1
Up	ENSG00000104368	1.1173	0.0222	PLAT
Up	ENSG00000013588	1.1147	0.00891	GPRC5A
Up	ENSG00000134759	1.11431	0.00214	ELP2
Up	ENSG00000146757	1.11286	0.00459	ZNF92
Up	ENSG00000030304	1.1113	0.00913	MUSK
Up	ENSG00000156675	1.10869	0.0349	RAB11FIP1
Up	ENSG00000180914	1.10806	0.0175	OXTR
Up	ENSG00000140022	1.10749	0.0217	STON2
Up	ENSG00000172602	1.10623	0.0345	RND1
Up	ENSG00000182389	1.10535	0.0104	CACNB4
Up	ENSG00000164675	1.10524	0.018	IQUB
Up	ENSG00000180875	1.10354	0.048	GREM2
Up	ENSG00000169116	1.10135	0.00509	PARM1
Up	ENSG00000151575	1.09932	0.000761	TEX9
Up	ENSG00000223547	1.09905	0.000155	ZNF844
Up	ENSG00000111319	1.0984	0.00256	SCNN1A
Up	ENSG00000174827	1.09457	0.0104	PDZK1
Up	ENSG00000248905	1.09377	4.12e-05	FMN1
Up	ENSG00000172264	1.0904	0.0188	MACROD2
Up	ENSG00000185924	1.09015	0.0174	RTN4RL1
Up	ENSG00000140263	1.0898	0.00511	SORD
Up	ENSG00000137449	1.08899	7.94e-05	CPEB2
Up	ENSG00000151552	1.08648	0.0032	QDPR
Up	ENSG00000166928	1.08621	0.041	MS4A14
Up	ENSG00000115556	1.08544	0.000573	PLCD4
Up	ENSG00000133142	1.08448	0.00144	TCEAL4
Up	ENSG00000278828	1.08384	0.049	H3C10
Up	ENSG00000166949	1.08246	4.66e-06	SMAD3
Up	ENSG00000133424	1.08137	0.000192	LARGE1
Up	ENSG00000181751	1.07751	0.000573	MACIR
Up	ENSG00000215912	1.07711	0.0144	TTC34
Up	ENSG00000127415	1.07695	0.00217	IDUA
Up	ENSG00000164938	1.07691	0.00195	TP53INP1
Up	ENSG00000163072	1.07567	0.000399	NOSTRIN
Up	ENSG00000106823	1.07511	3.17e-05	ECM2
Up	ENSG00000243710	1.07403	0.0148	CFAP57
Up	ENSG00000106571	1.07324	0.000842	GLI3
Up	ENSG00000164574	1.07224	9.94e-05	GALNT10
Up	ENSG00000113494	1.07136	0.00216	PRLR
Up	ENSG00000198740	1.07118	0.00061	ZNF652
Up	ENSG00000256229	1.06946	0.0273	ZNF486
Up	ENSG00000154258	1.06786	0.0493	ABCA9
Up	ENSG00000029725	1.06759	0.000407	RABEP1
Up	ENSG00000137821	1.06727	0.0387	LRRC49
Up	ENSG00000100583	1.06706	0.0324	SAMD15
Up	ENSG00000160188	1.06634	0.0229	RSPH1
Up	ENSG00000100605	1.06554	1.37e-06	ITPK1
Up	ENSG00000241489	1.06307	0.00414	ENSG00000241489
Up	ENSG00000120738	1.06051	0.037	EGR1
Up	ENSG00000144868	1.05783	0.04	TMEM108
Up	ENSG00000174500	1.05779	0.0304	GCSAM
Up	ENSG00000277363	1.05712	0.041	SRCIN1
Up	ENSG00000166225	1.05703	0.000274	FRS2
Up	ENSG00000156398	1.05659	0.000159	SFXN2
Up	ENSG00000162104	1.05517	0.000386	ADCY9
Up	ENSG00000186496	1.05387	0.0029	ZNF396
Up	ENSG00000196507	1.05355	0.00179	TCEAL3
Up	ENSG00000114790	1.05344	3.36e-05	ARHGEF26
Up	ENSG00000106819	1.05296	0.0248	ASPN
Up	ENSG00000152661	1.05268	0.0258	GJA1
Up	ENSG00000129295	1.05155	0.0111	LRRC6
Up	ENSG00000197757	1.0477	0.000754	HOXC6
Up	ENSG00000177076	1.04666	0.000324	ACER2
Up	ENSG00000111058	1.04565	0.0172	ACSS3
Up	ENSG00000168301	1.04515	0.00419	KCTD6
Up	ENSG00000108379	1.04431	0.0216	WNT3
Up	ENSG00000005469	1.04256	0.000647	CROT
Up	ENSG00000214413	1.04148	0.000151	BBIP1
Up	ENSG00000128833	1.04072	4.12e-05	MYO5C
Up	ENSG00000148341	1.0387	3.5e-06	SH3GLB2
Up	ENSG00000156011	1.03867	0.0272	PSD3
Up	ENSG00000172403	1.03767	0.0291	SYNPO2
Up	ENSG00000167232	1.03702	0.000283	ZNF91
Up	ENSG00000205464	1.03547	3.53e-05	ATP6AP1L
Up	ENSG00000011201	1.03426	0.00527	ANOS1
Up	ENSG00000145911	1.03407	0.0142	N4BP3
Up	ENSG00000123066	1.03316	1.16e-07	MED13L
Up	ENSG00000054392	1.03285	6.81e-05	HHAT
Up	ENSG00000137502	1.03124	0.00626	RAB30
Up	ENSG00000188747	1.03096	0.0119	NOXA1
Up	ENSG00000081026	1.02904	0.000312	MAGI3
Up	ENSG00000087301	1.02777	0.000276	TXNDC16
Up	ENSG00000072201	1.02653	0.000169	LNX1
Up	ENSG00000141294	1.02426	0.00354	LRRC46
Up	ENSG00000170476	1.02412	0.0169	MZB1
Up	ENSG00000206561	1.02348	0.0033	COLQ
Up	ENSG00000062716	1.02191	0.000151	VMP1
Up	ENSG00000106686	1.02155	0.0429	SPATA6L
Up	ENSG00000143126	1.02083	0.0273	CELSR2
Up	ENSG00000175482	1.01901	0.00149	POLD4
Up	ENSG00000072210	1.0186	0.000971	ALDH3A2
Up	ENSG00000037965	1.01835	0.0134	HOXC8
Up	ENSG00000173598	1.01571	0.000228	NUDT4
Up	ENSG00000188064	1.01505	0.0237	WNT7B
Up	ENSG00000112186	1.01497	0.0097	CAP2
Up	ENSG00000188312	1.01253	1.94e-05	CENPP
Up	ENSG00000100105	1.0112	3.68e-06	PATZ1
Up	ENSG00000131171	1.01086	0.0099	SH3BGRL
Up	ENSG00000133321	1.00963	0.0359	PLAAT4
Up	ENSG00000033170	1.00818	5.85e-06	FUT8
Up	ENSG00000163694	1.00789	3.09e-05	RBM47
Up	ENSG00000198246	1.00656	2.15e-05	SLC29A3
Up	ENSG00000007402	1.00634	0.0216	CACNA2D2
Up	ENSG00000169762	1.00518	1.77e-06	TAPT1
Up	ENSG00000184408	1.00474	0.0284	KCND2
Up	ENSG00000167106	1.00392	2.57e-05	FAM102A
Up	ENSG00000197168	1.00392	0.000466	NEK5
Up	ENSG00000249715	1.00284	0.0234	FER1L5
Up	ENSG00000286169	1.00195	0.0276	NA
Down	ENSG00000156219	-5.25077	4.39e-08	ART3
Down	ENSG00000102243	-5.05866	4.31e-08	VGLL1
Down	ENSG00000143452	-4.88042	4.68e-14	HORMAD1
Down	ENSG00000181617	-4.86703	1.76e-05	FDCSP
Down	ENSG00000102854	-4.84389	1.66e-06	MSLN
Down	ENSG00000094755	-4.81196	8.33e-11	GABRP
Down	ENSG00000281406	-4.71556	2.48e-16	BLACAT1
Down	ENSG00000163017	-4.7049	4.01e-11	ACTG2
Down	ENSG00000167754	-4.57342	5.63e-06	KLK5
Down	ENSG00000169035	-4.51809	5.31e-07	KLK7
Down	ENSG00000135374	-4.46952	1.75e-11	ELF5
Down	ENSG00000186832	-4.30464	2.13e-05	KRT16
Down	ENSG00000124107	-4.22373	8.06e-12	SLPI
Down	ENSG00000177614	-4.1205	9.08e-11	PGBD5
Down	ENSG00000161798	-4.11208	9.76e-06	AQP5
Down	ENSG00000007062	-4.10533	1.01e-08	PROM1
Down	ENSG00000100146	-4.09354	5.6e-18	SOX10
Down	ENSG00000137673	-4.00984	1.91e-12	MMP7
Down	ENSG00000088386	-3.99466	1.25e-06	SLC15A1
Down	ENSG00000180537	-3.94347	7.06e-10	RNF182
Down	ENSG00000169436	-3.88266	5.8e-13	COL22A1
Down	ENSG00000205426	-3.87752	1.65e-05	KRT81
Down	ENSG00000142449	-3.86896	2.71e-06	FBN3
Down	ENSG00000198910	-3.83468	2.55e-07	L1CAM
Down	ENSG00000092758	-3.80894	1.38e-13	COL9A3
Down	ENSG00000185479	-3.72618	7.83e-06	KRT6B
Down	ENSG00000257743	-3.69924	2.98e-11	MGAM2
Down	ENSG00000181143	-3.69417	9.05e-07	MUC16
Down	ENSG00000163064	-3.68972	3.45e-09	EN1
Down	ENSG00000167755	-3.66678	0.00136	KLK6
Down	ENSG00000185634	-3.62313	1.11e-08	SHC4
Down	ENSG00000163347	-3.61276	8.49e-10	CLDN1
Down	ENSG00000268104	-3.55452	7.05e-07	SLC6A14
Down	ENSG00000136155	-3.54352	0.00217	SCEL
Down	ENSG00000198729	-3.53945	5.18e-08	PPP1R14C
Down	ENSG00000171243	-3.4645	6.81e-07	SOSTDC1
Down	ENSG00000114547	-3.46417	8.06e-12	ROPN1B
Down	ENSG00000166535	-3.44986	5.43e-05	A2ML1
Down	ENSG00000179869	-3.44725	1.31e-05	ABCA13
Down	ENSG00000102837	-3.43826	0.000453	OLFM4
Down	ENSG00000054598	-3.39944	4.89e-18	FOXC1
Down	ENSG00000108244	-3.37099	7.63e-08	KRT23
Down	ENSG00000137699	-3.32419	3.91e-07	TRIM29
Down	ENSG00000109846	-3.32418	5.64e-12	CRYAB
Down	ENSG00000169550	-3.31257	0.000117	MUC15
Down	ENSG00000134757	-3.29877	7.89e-05	DSG3
Down	ENSG00000186847	-3.27783	0.000449	KRT14
Down	ENSG00000180432	-3.27737	4.57e-08	CYP8B1
Down	ENSG00000104332	-3.25503	4.52e-08	SFRP1
Down	ENSG00000143469	-3.25212	0.0006	SYT14
Down	ENSG00000187527	-3.2411	2.74e-06	ATP13A5
Down	ENSG00000136928	-3.23222	0.00187	GABBR2
Down	ENSG00000073792	-3.15791	7.12e-11	IGF2BP2
Down	ENSG00000205420	-3.14252	0.00566	KRT6A
Down	ENSG00000134762	-3.11129	6.53e-06	DSC3
Down	ENSG00000154645	-3.11008	7.66e-05	CHODL
Down	ENSG00000178776	-3.10602	1.9e-06	C5orf46
Down	ENSG00000102287	-3.07084	1.13e-10	GABRE
Down	ENSG00000182253	-3.0637	2.46e-08	SYNM
Down	ENSG00000162670	-3.05567	0.00221	BRINP3
Down	ENSG00000198732	-3.03317	4.9e-06	SMOC1
Down	ENSG00000149596	-3.03144	4.09e-07	JPH2
Down	ENSG00000081277	-3.02747	1.29e-05	PKP1
Down	ENSG00000172137	-3.00806	1.55e-05	CALB2
Down	ENSG00000261115	-3.00729	7.13e-06	TMEM178B
Down	ENSG00000166405	-2.9966	3.83e-07	RIC3
Down	ENSG00000264230	-2.95778	0.0016	ANXA8L1
Down	ENSG00000146648	-2.93128	4.87e-06	EGFR
Down	ENSG00000071909	-2.87568	0.00162	MYO3B
Down	ENSG00000100302	-2.8404	2.45e-10	RASD2
Down	ENSG00000144648	-2.83476	9.88e-08	ACKR2
Down	ENSG00000174607	-2.81954	2.77e-06	UGT8
Down	ENSG00000148346	-2.7926	0.000835	LCN2
Down	ENSG00000265190	-2.78861	0.000831	ANXA8
Down	ENSG00000123560	-2.77203	4.39e-06	PLP1
Down	ENSG00000117013	-2.75411	8.21e-07	KCNQ4
Down	ENSG00000157765	-2.75292	0.00102	SLC34A2
Down	ENSG00000026559	-2.74855	2.36e-05	KCNG1
Down	ENSG00000175445	-2.74648	4.82e-09	LPL
Down	ENSG00000101311	-2.74647	2.54e-05	FERMT1
Down	ENSG00000183196	-2.72576	1.39e-06	CHST6
Down	ENSG00000180347	-2.71906	6.55e-05	ITPRID1
Down	ENSG00000160678	-2.70705	7.03e-09	S100A1
Down	ENSG00000163739	-2.70187	0.000437	CXCL1
Down	ENSG00000107984	-2.69317	0.00035	DKK1
Down	ENSG00000136231	-2.6713	2.02e-05	IGF2BP3
Down	ENSG00000107159	-2.66024	0.037	CA9
Down	ENSG00000133019	-2.62211	5.49e-06	CHRM3
Down	ENSG00000100170	-2.61975	0.000237	SLC5A1
Down	ENSG00000146411	-2.60874	1.44e-06	SLC2A12
Down	ENSG00000179750	-2.60503	2.98e-06	APOBEC3B
Down	ENSG00000186081	-2.59308	0.00375	KRT5
Down	ENSG00000128422	-2.5736	0.000548	KRT17
Down	ENSG00000129451	-2.56973	0.0232	KLK10
Down	ENSG00000186684	-2.56957	4.46e-06	CYP27C1
Down	ENSG00000156966	-2.56882	7.16e-10	B3GNT7
Down	ENSG00000111186	-2.5361	3.66e-06	WNT5B
Down	ENSG00000088836	-2.53159	1.14e-07	SLC4A11
Down	ENSG00000146281	-2.52051	1.03e-15	PM20D2
Down	ENSG00000139915	-2.52032	0.00823	MDGA2
Down	ENSG00000133069	-2.49863	1.09e-09	TMCC2
Down	ENSG00000125462	-2.49728	1.54e-07	MIR9-1HG
Down	ENSG00000148468	-2.49454	1.53e-09	FAM171A1
Down	ENSG00000136002	-2.49145	6.51e-06	ARHGEF4
Down	ENSG00000110693	-2.48944	1.3e-06	SOX6
Down	ENSG00000128510	-2.4887	0.000151	CPA4
Down	ENSG00000134339	-2.47854	0.00113	SAA2
Down	ENSG00000134548	-2.4762	0.00323	SPX
Down	ENSG00000141750	-2.47123	0.00605	STAC2
Down	ENSG00000184454	-2.46567	7.13e-06	NCMAP
Down	ENSG00000132434	-2.46276	3.7e-08	LANCL2
Down	ENSG00000174963	-2.44998	0.00244	ZIC4
Down	ENSG00000152977	-2.44952	0.00445	ZIC1
Down	ENSG00000105855	-2.4266	9.56e-09	ITGB8
Down	ENSG00000204175	-2.39923	0.000814	GPRIN2
Down	ENSG00000132854	-2.38316	4.1e-05	KANK4
Down	ENSG00000134545	-2.38059	0.0002	KLRC1
Down	ENSG00000165905	-2.37934	1.27e-05	LARGE2
Down	ENSG00000160886	-2.36365	0.00193	LY6K
Down	ENSG00000106278	-2.36113	0.00282	PTPRZ1
Down	ENSG00000118849	-2.35634	3.14e-07	RARRES1
Down	ENSG00000188505	-2.33225	0.00406	NCCRP1
Down	ENSG00000133048	-2.32943	1.74e-05	CHI3L1
Down	ENSG00000147697	-2.3075	0.000112	GSDMC
Down	ENSG00000147488	-2.30031	0.000142	ST18
Down	ENSG00000186160	-2.29975	0.0119	CYP4Z1
Down	ENSG00000064886	-2.28696	1.87e-07	CHI3L2
Down	ENSG00000183454	-2.27176	7.19e-05	GRIN2A
Down	ENSG00000117707	-2.25556	8.67e-06	PROX1
Down	ENSG00000122420	-2.24239	0.000168	PTGFR
Down	ENSG00000176597	-2.22969	1.98e-06	B3GNT5
Down	ENSG00000084207	-2.22697	2.46e-08	GSTP1
Down	ENSG00000105877	-2.22662	0.00337	DNAH11
Down	ENSG00000164099	-2.20676	0.00152	PRSS12
Down	ENSG00000248485	-2.19838	3.58e-05	PCP4L1
Down	ENSG00000164379	-2.19831	0.000202	FOXQ1
Down	ENSG00000158008	-2.19733	0.000399	EXTL1
Down	ENSG00000188039	-2.19507	0.000594	NWD1
Down	ENSG00000109819	-2.19019	0.000188	PPARGC1A
Down	ENSG00000163032	-2.17071	0.00014	VSNL1
Down	ENSG00000092621	-2.16191	2.51e-06	PHGDH
Down	ENSG00000166402	-2.16072	7.16e-07	TUB
Down	ENSG00000269404	-2.14265	0.000548	SPIB
Down	ENSG00000113396	-2.14154	0.0096	SLC27A6
Down	ENSG00000169594	-2.13653	0.00354	BNC1
Down	ENSG00000144681	-2.12299	6.86e-05	STAC
Down	ENSG00000135069	-2.11895	0.000221	PSAT1
Down	ENSG00000186407	-2.11781	1.03e-05	CD300E
Down	ENSG00000109654	-2.11605	3.61e-11	TRIM2
Down	ENSG00000130032	-2.10482	0.00198	PRRG3
Down	ENSG00000134755	-2.10447	2.46e-08	DSC2
Down	ENSG00000062038	-2.09916	0.00013	CDH3
Down	ENSG00000140545	-2.09604	2.73e-10	MFGE8
Down	ENSG00000111846	-2.08881	9e-08	GCNT2
Down	ENSG00000147889	-2.07966	1.95e-06	CDKN2A
Down	ENSG00000185686	-2.07437	0.0398	PRAME
Down	ENSG00000111863	-2.06227	9.11e-05	ADTRP
Down	ENSG00000165186	-2.05589	0.000603	PTCHD1
Down	ENSG00000117115	-2.0556	0.000177	PADI2
Down	ENSG00000092969	-2.04833	0.000138	TGFB2
Down	ENSG00000140563	-2.04416	1.87e-06	MCTP2
Down	ENSG00000173320	-2.04066	4.09e-07	STOX2
Down	ENSG00000156284	-2.03402	0.0015	CLDN8
Down	ENSG00000188883	-2.01045	0.000586	KLRG2
Down	ENSG00000180155	-2.00105	0.000532	LYNX1
Down	ENSG00000146233	-1.99713	0.000175	CYP39A1
Down	ENSG00000172201	-1.97842	0.00055	ID4
Down	ENSG00000164626	-1.97751	4.96e-06	KCNK5
Down	ENSG00000073464	-1.96611	5.42e-06	CLCN4
Down	ENSG00000157404	-1.95734	3.94e-05	KIT
Down	ENSG00000197106	-1.95665	0.00576	SLC6A17
Down	ENSG00000162366	-1.95501	0.00821	PDZK1IP1
Down	ENSG00000274276	-1.95135	0.00404	CBSL
Down	ENSG00000197506	-1.94888	0.0032	SLC28A3
Down	ENSG00000119866	-1.94667	7.34e-05	BCL11A
Down	ENSG00000117069	-1.94079	0.000529	ST6GALNAC5
Down	ENSG00000101670	-1.9349	1.5e-05	LIPG
Down	ENSG00000077274	-1.93141	0.00349	CAPN6
Down	ENSG00000121039	-1.92433	0.000141	RDH10
Down	ENSG00000165300	-1.91889	0.0243	SLITRK5
Down	ENSG00000157368	-1.91671	0.000127	IL34
Down	ENSG00000029153	-1.91636	4.43e-06	ARNTL2
Down	ENSG00000196878	-1.89933	0.000555	LAMB3
Down	ENSG00000137285	-1.89643	0.0298	TUBB2B
Down	ENSG00000113389	-1.88416	0.000274	NPR3
Down	ENSG00000154639	-1.88377	1.88e-05	CXADR
Down	ENSG00000005187	-1.88308	2.13e-05	ACSM3
Down	ENSG00000119121	-1.88264	0.00111	TRPM6
Down	ENSG00000111728	-1.87971	7.44e-08	ST8SIA1
Down	ENSG00000147454	-1.87213	3.56e-09	SLC25A37
Down	ENSG00000006210	-1.8669	2.93e-05	CX3CL1
Down	ENSG00000101489	-1.86636	0.000519	CELF4
Down	ENSG00000206075	-1.86554	0.0196	SERPINB5
Down	ENSG00000143882	-1.85277	3.57e-07	ATP6V1C2
Down	ENSG00000147862	-1.85229	6.83e-08	NFIB
Down	ENSG00000078081	-1.84771	0.000578	LAMP3
Down	ENSG00000075340	-1.84082	2.15e-05	ADD2
Down	ENSG00000136425	-1.83757	0.000225	CIB2
Down	ENSG00000103723	-1.83513	0.00188	AP3B2
Down	ENSG00000154127	-1.83247	1.7e-09	UBASH3B
Down	ENSG00000168143	-1.82817	0.00447	FAM83B
Down	ENSG00000173432	-1.82662	0.0306	SAA1
Down	ENSG00000154928	-1.82297	3.31e-05	EPHB1
Down	ENSG00000143674	-1.82195	2.68e-06	MAP3K21
Down	ENSG00000197410	-1.81908	1.87e-05	DCHS2
Down	ENSG00000140511	-1.81793	1.12e-06	HAPLN3
Down	ENSG00000131773	-1.8167	3.75e-06	KHDRBS3
Down	ENSG00000180543	-1.8161	8.41e-06	TSPYL5
Down	ENSG00000075618	-1.81389	1e-05	FSCN1
Down	ENSG00000081041	-1.80336	0.00297	CXCL2
Down	ENSG00000154655	-1.80229	3.08e-06	L3MBTL4
Down	ENSG00000112246	-1.79871	0.000942	SIM1
Down	ENSG00000183421	-1.79865	4.53e-05	RIPK4
Down	ENSG00000092929	-1.79725	3.83e-07	UNC13D
Down	ENSG00000188517	-1.79571	0.00101	COL25A1
Down	ENSG00000115107	-1.79349	6.1e-06	STEAP3
Down	ENSG00000160111	-1.79105	0.000171	CPAMD8
Down	ENSG00000275004	-1.78999	0.000286	ZNF280B
Down	ENSG00000100167	-1.78788	0.000478	SEPTIN3
Down	ENSG00000104783	-1.78567	4.53e-05	KCNN4
Down	ENSG00000119787	-1.78352	5.4e-10	ATL2
Down	ENSG00000153404	-1.78229	0.000948	PLEKHG4B
Down	ENSG00000163975	-1.7787	1.78e-06	MELTF
Down	ENSG00000166391	-1.77759	0.0151	MOGAT2
Down	ENSG00000181690	-1.77176	0.000196	PLAG1
Down	ENSG00000162444	-1.76921	0.00278	RBP7
Down	ENSG00000137142	-1.76878	0.00234	IGFBPL1
Down	ENSG00000130294	-1.76716	0.0437	KIF1A
Down	ENSG00000136842	-1.76645	0.00137	TMOD1
Down	ENSG00000158715	-1.76039	5.17e-06	SLC45A3
Down	ENSG00000154556	-1.75784	0.000245	SORBS2
Down	ENSG00000163235	-1.75595	0.000431	TGFA
Down	ENSG00000154640	-1.75082	1.75e-10	BTG3
Down	ENSG00000173762	-1.74435	0.00179	CD7
Down	ENSG00000176678	-1.74324	8.08e-05	FOXL1
Down	ENSG00000111344	-1.7423	0.0111	RASAL1
Down	ENSG00000144278	-1.74213	0.00753	GALNT13
Down	ENSG00000146530	-1.73903	0.00566	VWDE
Down	ENSG00000167191	-1.73756	3.92e-07	GPRC5B
Down	ENSG00000160191	-1.73688	1.53e-05	PDE9A
Down	ENSG00000155760	-1.73665	4.39e-07	FZD7
Down	ENSG00000197943	-1.73555	1.54e-07	PLCG2
Down	ENSG00000178826	-1.73166	0.00509	TMEM139
Down	ENSG00000183780	-1.7315	0.0135	SLC35F3
Down	ENSG00000198756	-1.72799	0.000239	COLGALT2
Down	ENSG00000104140	-1.72654	4.34e-06	RHOV
Down	ENSG00000006555	-1.7244	5.17e-05	TTC22
Down	ENSG00000165996	-1.72144	0.000749	HACD1
Down	ENSG00000086570	-1.72119	0.00568	FAT2
Down	ENSG00000124610	-1.72012	0.0203	H1-1
Down	ENSG00000112303	-1.71992	0.00125	VNN2
Down	ENSG00000134198	-1.71495	2.57e-05	TSPAN2
Down	ENSG00000122574	-1.71288	3.65e-05	WIPF3
Down	ENSG00000221947	-1.70497	0.00199	XKR9
Down	ENSG00000114805	-1.70433	0.00373	PLCH1
Down	ENSG00000154642	-1.70268	4.98e-10	C21orf91
Down	ENSG00000112559	-1.7002	0.00987	MDFI
Down	ENSG00000132185	-1.69968	0.00826	FCRLA
Down	ENSG00000102554	-1.69949	0.000127	KLF5
Down	ENSG00000105976	-1.69458	0.000219	MET
Down	ENSG00000223573	-1.69325	0.00923	TINCR
Down	ENSG00000165568	-1.69214	0.000798	AKR1E2
Down	ENSG00000184254	-1.68729	2.93e-06	ALDH1A3
Down	ENSG00000182175	-1.68493	0.000376	RGMA
Down	ENSG00000276600	-1.67852	2.25e-05	RAB7B
Down	ENSG00000163220	-1.67021	0.0428	S100A9
Down	ENSG00000058085	-1.66992	0.00528	LAMC2
Down	ENSG00000138678	-1.66916	0.000126	GPAT3
Down	ENSG00000139714	-1.66717	5.88e-05	MORN3
Down	ENSG00000273274	-1.66264	0.0226	ZBTB8B
Down	ENSG00000138772	-1.66188	0.00147	ANXA3
Down	ENSG00000139144	-1.66083	0.0223	PIK3C2G
Down	ENSG00000149573	-1.6582	1.2e-05	MPZL2
Down	ENSG00000115221	-1.65759	0.00941	ITGB6
Down	ENSG00000078018	-1.65206	1.15e-05	MAP2
Down	ENSG00000112414	-1.65092	1.93e-05	ADGRG6
Down	ENSG00000183943	-1.64721	2.46e-08	PRKX
Down	ENSG00000197635	-1.64462	0.0018	DPP4
Down	ENSG00000165795	-1.63487	1.33e-06	NDRG2
Down	ENSG00000151364	-1.63031	0.0252	KCTD14
Down	ENSG00000088899	-1.6299	1.53e-05	LZTS3
Down	ENSG00000184349	-1.62376	0.000209	EFNA5
Down	ENSG00000142910	-1.6215	0.000651	TINAGL1
Down	ENSG00000253958	-1.61576	8.59e-06	CLDN23
Down	ENSG00000240747	-1.61278	0.0262	KRBOX1
Down	ENSG00000117016	-1.60989	3.49e-06	RIMS3
Down	ENSG00000062282	-1.6032	9.62e-05	DGAT2
Down	ENSG00000176692	-1.59692	0.00718	FOXC2
Down	ENSG00000179455	-1.59641	0.0451	MKRN3
Down	ENSG00000159871	-1.59318	0.00273	LYPD5
Down	ENSG00000132164	-1.58998	0.0464	SLC6A11
Down	ENSG00000122863	-1.58775	1.15e-05	CHST3
Down	ENSG00000167723	-1.58463	0.0115	TRPV3
Down	ENSG00000161243	-1.58174	0.00317	FBXO27
Down	ENSG00000213064	-1.58072	2.48e-16	SFT2D2
Down	ENSG00000143178	-1.57595	1.94e-09	TBX19
Down	ENSG00000178222	-1.56936	0.00893	RNF212
Down	ENSG00000198300	-1.56553	0.03	PEG3
Down	ENSG00000146072	-1.56238	3.5e-06	TNFRSF21
Down	ENSG00000165125	-1.55473	0.0239	TRPV6
Down	ENSG00000127249	-1.54921	0.0305	ATP13A4
Down	ENSG00000138074	-1.54918	7.77e-07	SLC5A6
Down	ENSG00000064225	-1.54761	2.2e-06	ST3GAL6
Down	ENSG00000273079	-1.54618	0.000103	GRIN2B
Down	ENSG00000156140	-1.54524	0.000213	ADAMTS3
Down	ENSG00000196632	-1.54366	3.88e-05	WNK3
Down	ENSG00000120278	-1.5406	6.31e-09	PLEKHG1
Down	ENSG00000160213	-1.53585	3.51e-06	CSTB
Down	ENSG00000105810	-1.53559	1.26e-06	CDK6
Down	ENSG00000168243	-1.52805	0.0484	GNG4
Down	ENSG00000163568	-1.52671	0.0183	AIM2
Down	ENSG00000058335	-1.52587	0.0116	RASGRF1
Down	ENSG00000130176	-1.51914	0.0176	CNN1
Down	ENSG00000132688	-1.51743	8.85e-05	NES
Down	ENSG00000213886	-1.51505	0.0353	UBD
Down	ENSG00000075651	-1.51323	7.15e-08	PLD1
Down	ENSG00000164687	-1.51052	8.4e-05	FABP5
Down	ENSG00000112218	-1.50614	0.001	GPR63
Down	ENSG00000105173	-1.50603	0.000374	CCNE1
Down	ENSG00000140859	-1.5059	2.13e-05	KIFC3
Down	ENSG00000144354	-1.50354	0.00141	CDCA7
Down	ENSG00000168453	-1.50226	0.00743	HR
Down	ENSG00000271503	-1.50121	0.00194	CCL5
Down	ENSG00000078401	-1.50114	0.000162	EDN1
Down	ENSG00000172159	-1.50071	5.99e-06	FRMD3
Down	ENSG00000283154	-1.49523	0.001	IQCJ-SCHIP1
Down	ENSG00000184012	-1.48853	0.00962	TMPRSS2
Down	ENSG00000198185	-1.48816	0.0031	ZNF334
Down	ENSG00000164398	-1.48655	0.00259	ACSL6
Down	ENSG00000206432	-1.48623	0.00309	TMEM200C
Down	ENSG00000117600	-1.48432	5.07e-05	PLPPR4
Down	ENSG00000126878	-1.48272	0.000285	AIF1L
Down	ENSG00000136943	-1.4813	0.0257	CTSV
Down	ENSG00000183340	-1.48113	6.5e-09	JRKL
Down	ENSG00000143297	-1.47914	0.0236	FCRL5
Down	ENSG00000144369	-1.4767	0.000167	FAM171B
Down	ENSG00000119514	-1.4727	0.000243	GALNT12
Down	ENSG00000115226	-1.47039	0.00322	FNDC4
Down	ENSG00000135917	-1.4657	0.0232	SLC19A3
Down	ENSG00000178814	-1.46467	0.000251	OPLAH
Down	ENSG00000134627	-1.46374	2.47e-05	PIWIL4
Down	ENSG00000158315	-1.46016	5.69e-05	RHBDL2
Down	ENSG00000129538	-1.45249	0.000247	RNASE1
Down	ENSG00000145284	-1.45126	0.000282	SCD5
Down	ENSG00000132470	-1.45053	0.00306	ITGB4
Down	ENSG00000121316	-1.44178	4.52e-05	PLBD1
Down	ENSG00000146477	-1.44172	0.00821	SLC22A3
Down	ENSG00000254087	-1.44154	5.35e-07	LYN
Down	ENSG00000099994	-1.43931	0.00211	SUSD2
Down	ENSG00000116675	-1.43792	0.00121	DNAJC6
Down	ENSG00000241945	-1.43669	0.0326	PWP2
Down	ENSG00000148484	-1.43543	8.24e-11	RSU1
Down	ENSG00000131019	-1.43436	0.00865	ULBP3
Down	ENSG00000122694	-1.43244	1.77e-06	GLIPR2
Down	ENSG00000152104	-1.4315	7.03e-09	PTPN14
Down	ENSG00000132819	-1.42955	1.08e-06	RBM38
Down	ENSG00000183914	-1.42701	0.00127	DNAH2
Down	ENSG00000132481	-1.42421	8.33e-06	TRIM47
Down	ENSG00000119946	-1.42351	0.019	CNNM1
Down	ENSG00000120254	-1.42255	1.86e-06	MTHFD1L
Down	ENSG00000135912	-1.41952	1.11e-08	TTLL4
Down	ENSG00000166394	-1.41913	0.000429	CYB5R2
Down	ENSG00000285447	-1.41847	0.00202	NA
Down	ENSG00000168952	-1.41546	0.0149	STXBP6
Down	ENSG00000161921	-1.414	3.51e-08	CXCL16
Down	ENSG00000134802	-1.41221	4.88e-07	SLC43A3
Down	ENSG00000085117	-1.41135	2.88e-06	CD82
Down	ENSG00000127955	-1.40711	0.000225	GNAI1
Down	ENSG00000159200	-1.40541	6.19e-05	RCAN1
Down	ENSG00000111912	-1.40339	1.42e-07	NCOA7
Down	ENSG00000112812	-1.39779	0.00366	PRSS16
Down	ENSG00000004468	-1.39694	0.0161	CD38
Down	ENSG00000143401	-1.39664	1.54e-07	ANP32E
Down	ENSG00000107796	-1.395	0.00633	ACTA2
Down	ENSG00000137747	-1.39343	0.000855	TMPRSS13
Down	ENSG00000135919	-1.39216	0.000228	SERPINE2
Down	ENSG00000147036	-1.38762	0.00259	LANCL3
Down	ENSG00000168389	-1.38652	0.02	MFSD2A
Down	ENSG00000149970	-1.38234	0.000756	CNKSR2
Down	ENSG00000099256	-1.38185	0.00133	PRTFDC1
Down	ENSG00000169429	-1.38044	0.0352	CXCL8
Down	ENSG00000104998	-1.37931	0.00106	IL27RA
Down	ENSG00000196517	-1.37832	0.000136	SLC6A9
Down	ENSG00000146374	-1.37518	0.00231	RSPO3
Down	ENSG00000136560	-1.37507	1.06e-09	TANK
Down	ENSG00000159166	-1.37498	0.0102	LAD1
Down	ENSG00000103569	-1.37261	0.014	AQP9
Down	ENSG00000103044	-1.37037	0.0166	HAS3
Down	ENSG00000163191	-1.37036	2.53e-06	S100A11
Down	ENSG00000100139	-1.36996	2.43e-06	MICALL1
Down	ENSG00000143867	-1.36851	0.0465	OSR1
Down	ENSG00000249992	-1.36763	0.00778	TMEM158
Down	ENSG00000138801	-1.36744	1.63e-10	PAPSS1
Down	ENSG00000147872	-1.36714	1.12e-05	PLIN2
Down	ENSG00000205336	-1.36656	0.000117	ADGRG1
Down	ENSG00000145087	-1.36545	0.0248	STXBP5L
Down	ENSG00000135447	-1.36539	0.0317	PPP1R1A
Down	ENSG00000156804	-1.36492	6.97e-05	FBXO32
Down	ENSG00000120162	-1.36471	4.39e-06	MOB3B
Down	ENSG00000196739	-1.36339	0.000432	COL27A1
Down	ENSG00000077264	-1.35609	0.00546	PAK3
Down	ENSG00000186951	-1.35366	1.54e-07	PPARA
Down	ENSG00000152284	-1.35325	0.00034	TCF7L1
Down	ENSG00000169908	-1.35189	0.0015	TM4SF1
Down	ENSG00000116711	-1.35058	0.000829	PLA2G4A
Down	ENSG00000143036	-1.34899	0.00105	SLC44A3
Down	ENSG00000072954	-1.34845	0.00344	TMEM38A
Down	ENSG00000184860	-1.34822	0.00719	SDR42E1
Down	ENSG00000187243	-1.34595	0.0166	MAGED4B
Down	ENSG00000105369	-1.34488	0.0439	CD79A
Down	ENSG00000047597	-1.34139	0.0343	XK
Down	ENSG00000155850	-1.34136	9.26e-06	SLC26A2
Down	ENSG00000127824	-1.338	0.00177	TUBA4A
Down	ENSG00000184005	-1.33714	0.000441	ST6GALNAC3
Down	ENSG00000121064	-1.33431	9.53e-08	SCPEP1
Down	ENSG00000137959	-1.33411	0.00941	IFI44L
Down	ENSG00000050730	-1.32812	0.0305	TNIP3
Down	ENSG00000237651	-1.32453	0.00941	C2orf74
Down	ENSG00000285292	-1.32446	0.00726	ABCF2-H2BE1
Down	ENSG00000145990	-1.3243	1.93e-05	GFOD1
Down	ENSG00000115523	-1.31947	0.0318	GNLY
Down	ENSG00000089327	-1.31769	3.68e-06	FXYD5
Down	ENSG00000174130	-1.31569	1.12e-06	TLR6
Down	ENSG00000110660	-1.31353	0.000104	SLC35F2
Down	ENSG00000174125	-1.31219	3.51e-06	TLR1
Down	ENSG00000088538	-1.31177	0.00967	DOCK3
Down	ENSG00000067057	-1.3111	0.00222	PFKP
Down	ENSG00000143147	-1.3099	7.69e-05	GPR161
Down	ENSG00000112394	-1.30936	0.00449	SLC16A10
Down	ENSG00000137709	-1.30868	0.00974	POU2F3
Down	ENSG00000185483	-1.30349	0.00087	ROR1
Down	ENSG00000145949	-1.30287	0.00323	MYLK4
Down	ENSG00000165071	-1.30075	0.000861	TMEM71
Down	ENSG00000134463	-1.29993	0.000449	ECHDC3
Down	ENSG00000008394	-1.29916	0.00524	MGST1
Down	ENSG00000137265	-1.29915	0.0148	IRF4
Down	ENSG00000054219	-1.29797	6.19e-05	LY75
Down	ENSG00000135929	-1.29728	0.00077	CYP27A1
Down	ENSG00000176244	-1.29642	0.0125	ACBD7
Down	ENSG00000125257	-1.29437	5.36e-05	ABCC4
Down	ENSG00000075643	-1.29403	0.00225	MOCOS
Down	ENSG00000078070	-1.29228	2.07e-06	MCCC1
Down	ENSG00000151882	-1.29059	0.0242	CCL28
Down	ENSG00000171488	-1.28683	7.13e-06	LRRC8C
Down	ENSG00000068650	-1.28649	7.09e-08	ATP11A
Down	ENSG00000124787	-1.28274	0.000607	RPP40
Down	ENSG00000197956	-1.28195	0.000756	S100A6
Down	ENSG00000157193	-1.28141	0.000761	LRP8
Down	ENSG00000197872	-1.28044	4.25e-06	CYRIA
Down	ENSG00000225614	-1.28011	0.00462	ZNF469
Down	ENSG00000178187	-1.27933	0.00354	ZNF454
Down	ENSG00000179855	-1.27453	0.00547	GIPC3
Down	ENSG00000111199	-1.27364	0.0108	TRPV4
Down	ENSG00000173930	-1.27152	0.0428	SLCO4C1
Down	ENSG00000116661	-1.26993	0.0359	FBXO2
Down	ENSG00000135480	-1.26961	0.00858	KRT7
Down	ENSG00000106078	-1.267	0.00845	COBL
Down	ENSG00000064655	-1.26492	0.0125	EYA2
Down	ENSG00000103852	-1.26329	1.94e-05	TTC23
Down	ENSG00000128283	-1.25276	6.55e-06	CDC42EP1
Down	ENSG00000124466	-1.25013	0.032	LYPD3
Down	ENSG00000196139	-1.24958	0.0135	AKR1C3
Down	ENSG00000153162	-1.24955	0.00712	BMP6
Down	ENSG00000065978	-1.24907	1.51e-05	YBX1
Down	ENSG00000143514	-1.24836	7.86e-09	TP53BP2
Down	ENSG00000157601	-1.24479	0.0151	MX1
Down	ENSG00000143815	-1.24114	4.09e-07	LBR
Down	ENSG00000241106	-1.24054	0.0109	HLA-DOB
Down	ENSG00000182795	-1.23608	0.0351	C1orf116
Down	ENSG00000197321	-1.2337	2.21e-06	SVIL
Down	ENSG00000091409	-1.23347	0.000993	ITGA6
Down	ENSG00000136514	-1.22911	0.0152	RTP4
Down	ENSG00000155380	-1.22775	0.00735	SLC16A1
Down	ENSG00000172817	-1.22572	7.82e-05	CYP7B1
Down	ENSG00000008323	-1.22027	0.00171	PLEKHG6
Down	ENSG00000175318	-1.22023	0.0144	GRAMD2A
Down	ENSG00000074800	-1.21813	0.000399	ENO1
Down	ENSG00000150510	-1.21751	0.000428	FAM124A
Down	ENSG00000112541	-1.21695	0.00766	PDE10A
Down	ENSG00000160932	-1.21464	0.000387	LY6E
Down	ENSG00000184661	-1.21401	0.00298	CDCA2
Down	ENSG00000125398	-1.21212	0.00171	SOX9
Down	ENSG00000117114	-1.20803	0.00146	ADGRL2
Down	ENSG00000164236	-1.20673	0.0012	ANKRD33B
Down	ENSG00000139737	-1.20563	0.0121	SLAIN1
Down	ENSG00000163399	-1.20533	8.86e-07	ATP1A1
Down	ENSG00000165238	-1.20013	0.00455	WNK2
Down	ENSG00000198771	-1.19974	0.000565	RCSD1
Down	ENSG00000145860	-1.19832	1.19e-05	RNF145
Down	ENSG00000129353	-1.19727	1.79e-06	SLC44A2
Down	ENSG00000149289	-1.19554	4.61e-06	ZC3H12C
Down	ENSG00000117399	-1.19523	0.0099	CDC20
Down	ENSG00000007372	-1.19332	0.0303	PAX6
Down	ENSG00000162639	-1.19049	6.55e-05	HENMT1
Down	ENSG00000157927	-1.19001	0.0289	RADIL
Down	ENSG00000186265	-1.19	0.0483	BTLA
Down	ENSG00000157992	-1.18717	0.00112	KRTCAP3
Down	ENSG00000203760	-1.18647	0.0217	CENPW
Down	ENSG00000107742	-1.18508	0.013	SPOCK2
Down	ENSG00000163362	-1.18254	0.0135	INAVA
Down	ENSG00000258947	-1.18203	0.0327	TUBB3
Down	ENSG00000134324	-1.18127	6.79e-06	LPIN1
Down	ENSG00000116396	-1.1804	0.000159	KCNC4
Down	ENSG00000104324	-1.18011	0.00014	CPQ
Down	ENSG00000167799	-1.18006	0.0419	NUDT8
Down	ENSG00000198768	-1.17959	0.0111	APCDD1L
Down	ENSG00000128872	-1.17603	1.94e-05	TMOD2
Down	ENSG00000115507	-1.1752	0.0383	OTX1
Down	ENSG00000141574	-1.17509	0.00253	SECTM1
Down	ENSG00000102024	-1.17353	0.000853	PLS3
Down	ENSG00000134321	-1.17275	0.00947	RSAD2
Down	ENSG00000137309	-1.17243	0.000224	HMGA1
Down	ENSG00000152558	-1.17149	0.000106	TMEM123
Down	ENSG00000160200	-1.17047	0.0399	CBS
Down	ENSG00000164430	-1.16897	0.000309	CGAS
Down	ENSG00000115295	-1.16858	4.01e-05	CLIP4
Down	ENSG00000077935	-1.1656	0.00696	SMC1B
Down	ENSG00000141655	-1.16413	0.00375	TNFRSF11A
Down	ENSG00000105926	-1.16339	0.000265	MPP6
Down	ENSG00000163701	-1.16296	0.0437	IL17RE
Down	ENSG00000076356	-1.16274	0.00587	PLXNA2
Down	ENSG00000158296	-1.16256	0.00339	SLC13A3
Down	ENSG00000110427	-1.16172	0.00297	KIAA1549L
Down	ENSG00000154358	-1.16078	0.00359	OBSCN
Down	ENSG00000213639	-1.15997	1.97e-09	PPP1CB
Down	ENSG00000126016	-1.15981	0.00201	AMOT
Down	ENSG00000156535	-1.15954	0.00461	CD109
Down	ENSG00000163083	-1.15891	0.0375	INHBB
Down	ENSG00000149231	-1.15707	1.15e-07	CCDC82
Down	ENSG00000163803	-1.15686	0.00259	PLB1
Down	ENSG00000160209	-1.15625	3.68e-06	PDXK
Down	ENSG00000196549	-1.15609	0.0196	MME
Down	ENSG00000079739	-1.15595	2.36e-05	PGM1
Down	ENSG00000134716	-1.15494	0.0259	CYP2J2
Down	ENSG00000123600	-1.1548	0.000735	METTL8
Down	ENSG00000162390	-1.15384	0.000806	ACOT11
Down	ENSG00000084774	-1.15322	1.97e-05	CAD
Down	ENSG00000123240	-1.15203	0.000151	OPTN
Down	ENSG00000115267	-1.15172	0.00577	IFIH1
Down	ENSG00000103187	-1.14933	4.25e-05	COTL1
Down	ENSG00000081985	-1.14768	0.00509	IL12RB2
Down	ENSG00000113262	-1.14725	0.0259	GRM6
Down	ENSG00000175793	-1.14692	0.0492	SFN
Down	ENSG00000142192	-1.14672	1.94e-05	APP
Down	ENSG00000101871	-1.1463	0.00914	MID1
Down	ENSG00000054277	-1.14591	0.0023	OPN3
Down	ENSG00000117394	-1.14455	0.0151	SLC2A1
Down	ENSG00000058063	-1.14333	0.000196	ATP11B
Down	ENSG00000164116	-1.14324	0.000501	GUCY1A1
Down	ENSG00000147065	-1.14216	9.3e-07	MSN
Down	ENSG00000152256	-1.13997	0.00111	PDK1
Down	ENSG00000083444	-1.13691	0.000272	PLOD1
Down	ENSG00000132003	-1.13676	0.0064	ZSWIM4
Down	ENSG00000151474	-1.1367	2.32e-08	FRMD4A
Down	ENSG00000130962	-1.13401	0.000524	PRRG1
Down	ENSG00000149418	-1.13278	0.000196	ST14
Down	ENSG00000103257	-1.13249	0.00761	SLC7A5
Down	ENSG00000112378	-1.13092	0.00942	PERP
Down	ENSG00000128346	-1.12998	0.000164	C22orf23
Down	ENSG00000128602	-1.12962	0.00548	SMO
Down	ENSG00000137571	-1.12921	0.0172	SLCO5A1
Down	ENSG00000072195	-1.1285	0.0167	SPEG
Down	ENSG00000183486	-1.12813	0.000569	MX2
Down	ENSG00000133742	-1.12252	0.0486	CA1
Down	ENSG00000106025	-1.12211	0.0387	TSPAN12
Down	ENSG00000168994	-1.11881	0.000441	PXDC1
Down	ENSG00000171867	-1.11802	1.27e-05	PRNP
Down	ENSG00000100300	-1.11777	0.00014	TSPO
Down	ENSG00000188549	-1.11573	0.00332	CCDC9B
Down	ENSG00000083857	-1.1156	0.00186	FAT1
Down	ENSG00000115884	-1.11403	0.00699	SDC1
Down	ENSG00000106772	-1.11202	0.00212	PRUNE2
Down	ENSG00000143499	-1.10994	2.46e-05	SMYD2
Down	ENSG00000178718	-1.10803	0.0046	RPP25
Down	ENSG00000008517	-1.10795	0.00308	IL32
Down	ENSG00000163431	-1.10716	0.0392	LMOD1
Down	ENSG00000169991	-1.10541	0.000776	IFFO2
Down	ENSG00000182263	-1.10408	0.0365	FIGN
Down	ENSG00000158457	-1.10345	0.0014	TSPAN33
Down	ENSG00000174939	-1.09874	0.00306	ASPHD1
Down	ENSG00000168309	-1.09859	0.047	FAM107A
Down	ENSG00000140950	-1.09742	0.00055	MEAK7
Down	ENSG00000157617	-1.09593	6.51e-07	C2CD2
Down	ENSG00000158966	-1.09538	0.00479	CACHD1
Down	ENSG00000167614	-1.09484	0.00253	TTYH1
Down	ENSG00000166123	-1.09466	0.00221	GPT2
Down	ENSG00000154917	-1.09414	0.00205	RAB6B
Down	ENSG00000138646	-1.09411	0.0209	HERC5
Down	ENSG00000108622	-1.09352	0.00941	ICAM2
Down	ENSG00000111879	-1.09076	0.00391	FAM184A
Down	ENSG00000196371	-1.08975	1.87e-06	FUT4
Down	ENSG00000116106	-1.08964	0.0112	EPHA4
Down	ENSG00000179403	-1.08828	0.00175	VWA1
Down	ENSG00000115758	-1.0867	0.00275	ODC1
Down	ENSG00000143013	-1.08207	0.00119	LMO4
Down	ENSG00000172216	-1.08068	7.69e-05	CEBPB
Down	ENSG00000117425	-1.0804	0.0163	PTCH2
Down	ENSG00000116741	-1.07998	0.00928	RGS2
Down	ENSG00000137965	-1.07884	0.0251	IFI44
Down	ENSG00000124743	-1.07672	0.00436	KLHL31
Down	ENSG00000177301	-1.07661	0.0328	KCNA2
Down	ENSG00000168209	-1.07658	0.0142	DDIT4
Down	ENSG00000134874	-1.0761	0.00199	DZIP1
Down	ENSG00000135540	-1.07467	6.28e-06	NHSL1
Down	ENSG00000115339	-1.07426	0.0149	GALNT3
Down	ENSG00000152749	-1.07388	9.44e-08	GPR180
Down	ENSG00000131398	-1.07325	0.0298	KCNC3
Down	ENSG00000046604	-1.073	0.00133	DSG2
Down	ENSG00000215915	-1.07269	0.0358	ATAD3C
Down	ENSG00000184384	-1.0717	0.000124	MAML2
Down	ENSG00000170899	-1.07117	0.000177	GSTA4
Down	ENSG00000108381	-1.07108	0.0456	ASPA
Down	ENSG00000198885	-1.07085	0.0203	ITPRIPL1
Down	ENSG00000116157	-1.06994	0.000149	GPX7
Down	ENSG00000184292	-1.06924	0.0258	TACSTD2
Down	ENSG00000184313	-1.06865	0.0207	MROH7
Down	ENSG00000155158	-1.0685	5.86e-05	TTC39B
Down	ENSG00000239789	-1.06815	0.00126	MRPS17
Down	ENSG00000119888	-1.06771	0.0031	EPCAM
Down	ENSG00000160791	-1.06737	0.0262	CCR5
Down	ENSG00000180694	-1.06719	0.0151	TMEM64
Down	ENSG00000204248	-1.06299	0.0375	COL11A2
Down	ENSG00000149328	-1.06046	0.0332	GLB1L2
Down	ENSG00000112667	-1.05857	3.88e-05	DNPH1
Down	ENSG00000026751	-1.05755	0.0407	SLAMF7
Down	ENSG00000160233	-1.05693	0.00404	LRRC3
Down	ENSG00000188313	-1.05565	1.17e-05	PLSCR1
Down	ENSG00000148082	-1.05516	0.0281	SHC3
Down	ENSG00000185803	-1.05247	0.000239	SLC52A2
Down	ENSG00000121380	-1.05195	0.00919	BCL2L14
Down	ENSG00000138670	-1.05004	0.0005	RASGEF1B
Down	ENSG00000162738	-1.04926	0.0172	VANGL2
Down	ENSG00000165072	-1.04865	0.00566	MAMDC2
Down	ENSG00000175183	-1.04581	0.00273	CSRP2
Down	ENSG00000163293	-1.04454	0.0419	NIPAL1
Down	ENSG00000143494	-1.04345	0.00823	VASH2
Down	ENSG00000189369	-1.04336	0.00529	GSPT2
Down	ENSG00000182580	-1.04282	0.000863	EPHB3
Down	ENSG00000181744	-1.0426	5.36e-05	DIPK2A
Down	ENSG00000090339	-1.04129	0.00194	ICAM1
Down	ENSG00000170955	-1.04091	0.0047	CAVIN3
Down	ENSG00000117020	-1.03832	0.00219	AKT3
Down	ENSG00000119862	-1.03811	5.88e-05	LGALSL
Down	ENSG00000111641	-1.03797	0.000413	NOP2
Down	ENSG00000196924	-1.03747	0.0058	FLNA
Down	ENSG00000135916	-1.03633	0.002	ITM2C
Down	ENSG00000162782	-1.03617	0.0296	TDRD5
Down	ENSG00000148400	-1.036	2.76e-05	NOTCH1
Down	ENSG00000165215	-1.03585	0.0436	CLDN3
Down	ENSG00000117280	-1.0355	0.000265	RAB29
Down	ENSG00000187193	-1.03439	0.0305	MT1X
Down	ENSG00000118276	-1.03346	0.0136	B4GALT6
Down	ENSG00000121904	-1.03228	0.0312	CSMD2
Down	ENSG00000129680	-1.03092	0.000546	MAP7D3
Down	ENSG00000184588	-1.02978	0.0281	PDE4B
Down	ENSG00000159228	-1.02865	0.00045	CBR1
Down	ENSG00000151465	-1.02782	4.4e-05	CDC123
Down	ENSG00000020633	-1.02497	0.00592	RUNX3
Down	ENSG00000154548	-1.02425	0.000274	SRSF12
Down	ENSG00000168939	-1.02374	4.9e-05	SPRY3
Down	ENSG00000160256	-1.02315	0.018	FAM207A
Down	ENSG00000119922	-1.0226	0.0376	IFIT2
Down	ENSG00000166289	-1.02253	0.0207	PLEKHF1
Down	ENSG00000134326	-1.0217	0.0348	CMPK2
Down	ENSG00000181830	-1.02059	0.00527	SLC35C1
Down	ENSG00000176490	-1.01894	0.0474	DIRAS1
Down	ENSG00000184428	-1.01797	0.001	TOP1MT
Down	ENSG00000185436	-1.01787	0.0131	IFNLR1
Down	ENSG00000163520	-1.01633	0.0297	FBLN2
Down	ENSG00000269190	-1.01423	0.0149	FBXO17
Down	ENSG00000204839	-1.01254	0.0176	MROH6
Down	ENSG00000141401	-1.01254	0.0114	IMPA2
Down	ENSG00000147883	-1.01053	0.00203	CDKN2B
Down	ENSG00000105357	-1.01002	0.0347	MYH14
Down	ENSG00000166002	-1.00998	0.00102	SMCO4
Down	ENSG00000110400	-1.00976	0.00915	NECTIN1
Down	ENSG00000023445	-1.00763	0.0333	BIRC3
Down	ENSG00000198689	-1.00734	6.26e-05	SLC9A6
Down	ENSG00000221843	-1.0069	0.00611	C2orf16
Down	ENSG00000177706	-1.00657	0.00196	FAM20C
Down	ENSG00000146733	-1.00599	0.00527	PSPH
Down	ENSG00000053524	-1.00485	0.0116	MCF2L2
Down	ENSG00000123700	-1.00093	0.0011	KCNJ2

## Sheet: DEGs HR+ vs HER2+
Differentially expressed genes in HR+ vs HER2+
Regulation	Ensembl ID	log2 Fold Change	Adj.Pval	Symbol
Up	ENSG00000153002	7.11234	9.48e-12	CPB1
Up	ENSG00000112183	5.89298	2.13e-17	RBM24
Up	ENSG00000170099	5.82769	5.33e-05	SERPINA6
Up	ENSG00000196620	4.98642	3.75e-07	UGT2B15
Up	ENSG00000130045	4.88845	1.17e-16	NXNL2
Up	ENSG00000164128	4.82116	1.67e-08	NPY1R
Up	ENSG00000140093	4.6365	9.27e-07	SERPINA10
Up	ENSG00000162891	4.63598	1.14e-09	IL20
Up	ENSG00000081479	4.59131	2.09e-10	LRP2
Up	ENSG00000082175	4.5616	1.17e-16	PGR
Up	ENSG00000141668	4.30077	0.000243	CBLN2
Up	ENSG00000160182	4.10872	2.69e-06	TFF1
Up	ENSG00000151892	4.09876	3.14e-11	GFRA1
Up	ENSG00000126010	4.05379	5.54e-09	GRPR
Up	ENSG00000138696	4.00323	1.24e-07	BMPR1B
Up	ENSG00000084628	3.98524	2.32e-12	NKAIN1
Up	ENSG00000196166	3.96081	1.19e-05	C8orf86
Up	ENSG00000163646	3.95299	1.23e-09	CLRN1
Up	ENSG00000139219	3.93954	4.4e-05	COL2A1
Up	ENSG00000166006	3.91878	0.00838	KCNC2
Up	ENSG00000152076	3.90478	5.34e-12	CCDC74B
Up	ENSG00000197977	3.90286	7.01e-12	ELOVL2
Up	ENSG00000133169	3.8781	0.00128	BEX1
Up	ENSG00000175161	3.76912	1.19e-09	CADM2
Up	ENSG00000091831	3.76708	1.89e-23	ESR1
Up	ENSG00000183888	3.72826	1.67e-07	SRARP
Up	ENSG00000100095	3.7276	0.00021	SEZ6L
Up	ENSG00000170054	3.71806	2.53e-05	SERPINA9
Up	ENSG00000077279	3.70809	1.05e-05	DCX
Up	ENSG00000163040	3.7039	3.09e-12	CCDC74A
Up	ENSG00000157303	3.64409	4.71e-11	SUSD3
Up	ENSG00000100867	3.57384	0.000257	DHRS2
Up	ENSG00000132554	3.51496	1.05e-08	RGS22
Up	ENSG00000113739	3.49076	8.14e-10	STC2 ENSG00000113739
Up	ENSG00000107518	3.45922	5.62e-05	ATRNL1
Up	ENSG00000108018	3.44324	3.23e-05	SORCS1
Up	ENSG00000173404	3.39803	0.00449	INSM1
Up	ENSG00000184564	3.35057	3.01e-05	SLITRK6
Up	ENSG00000119698	3.34576	0.000533	PPP4R4
Up	ENSG00000284299	3.2602	2.24e-05
Up	ENSG00000175356	3.25514	2.8e-11	SCUBE2
Up	ENSG00000196208	3.23556	1.16e-16	GREB1
Up	ENSG00000150667	3.19942	5.03e-06	FSIP1
Up	ENSG00000174498	3.16352	4.3e-05	IGDCC3
Up	ENSG00000213759	3.13565	0.0152	UGT2B11
Up	ENSG00000147255	3.10378	0.00272	IGSF1
Up	ENSG00000183145	3.09344	0.000111	RIPPLY3
Up	ENSG00000188488	3.07095	1.25e-05	SERPINA5
Up	ENSG00000108576	3.03358	8.27e-05	SLC6A4 ENSG00000108576
Up	ENSG00000144891	3.02292	5.32e-05	AGTR1
Up	ENSG00000144218	2.99839	9.41e-11	AFF3
Up	ENSG00000225362	2.97826	5.49e-06	CT62
Up	ENSG00000006071	2.92758	0.000105	ABCC8
Up	ENSG00000136883	2.89589	1.3e-07	KIF12
Up	ENSG00000134533	2.8951	3.09e-12	RERG
Up	ENSG00000159307	2.83904	7.34e-05	SCUBE1
Up	ENSG00000101098	2.83686	2.16e-07	RIMS4
Up	ENSG00000126562	2.77951	6.83e-07	WNK4
Up	ENSG00000120262	2.77924	1.28e-15	CCDC170
Up	ENSG00000222038	2.76215	0.0276	POTEJ
Up	ENSG00000171722	2.75951	1.05e-07	SPATA46 ENSG00000171722
Up	ENSG00000158258	2.7456	2.06e-05	CLSTN2
Up	ENSG00000110436	2.73905	5.85e-07	SLC1A2
Up	ENSG00000074410	2.73018	7.71e-10	CA12
Up	ENSG00000141449	2.71366	5.64e-10	GREB1L
Up	ENSG00000186086	2.70553	0.0222	NBPF6
Up	ENSG00000239887	2.68984	5.92e-11	C1orf226
Up	ENSG00000198929	2.65362	1.31e-10	NOS1AP
Up	ENSG00000178568	2.65181	1.49e-05	ERBB4
Up	ENSG00000196427	2.62537	0.0217	NBPF4
Up	ENSG00000267385	2.6234	0.000784
Up	ENSG00000163491	2.60441	7.89e-07	NEK10
Up	ENSG00000166415	2.59642	0.00871	WDR72
Up	ENSG00000230873	2.59289	0.000196	STMND1
Up	ENSG00000196350	2.58381	0.029	ZNF729
Up	ENSG00000183844	2.58347	0.00494	FAM3B
Up	ENSG00000150893	2.5499	0.00139	FREM2
Up	ENSG00000003989	2.53147	7.56e-07	SLC7A2
Up	ENSG00000164749	2.51963	0.000105	HNF4G
Up	ENSG00000110092	2.5026	1.81e-08	CCND1 ENSG00000110092
Up	ENSG00000146151	2.46836	0.00207	HMGCLL1
Up	ENSG00000164742	2.45779	1.44e-05	ADCY1
Up	ENSG00000187123	2.4526	1.25e-06	LYPD6
Up	ENSG00000196090	2.44309	0.000137	PTPRT
Up	ENSG00000091129	2.434	1.47e-05	NRCAM
Up	ENSG00000170579	2.41086	0.00052	DLGAP1
Up	ENSG00000168993	2.41052	7.2e-07	CPLX1
Up	ENSG00000164919	2.40814	1.86e-07	COX6C
Up	ENSG00000166106	2.4046	0.000111	ADAMTS15
Up	ENSG00000183833	2.40326	3.27e-06	CFAP91
Up	ENSG00000139910	2.3873	8.42e-05	NOVA1
Up	ENSG00000171428	2.3775	0.000158	NAT1
Up	ENSG00000204740	2.36484	0.00706	MALRD1
Up	ENSG00000278570	2.35865	3.16e-05	NR2E3
Up	ENSG00000104267	2.34945	0.00113	CA2
Up	ENSG00000147724	2.33051	0.00485	FAM135B ENSG00000147724
Up	ENSG00000050628	2.31244	1.05e-07	PTGER3
Up	ENSG00000150051	2.30786	0.00203	MKX
Up	ENSG00000147642	2.25348	6.82e-07	SYBU
Up	ENSG00000175920	2.24576	2.49e-05	DOK7
Up	ENSG00000160180	2.24511	0.00496	TFF3
Up	ENSG00000186868	2.2417	3.39e-05	MAPT
Up	ENSG00000214216	2.23596	0.0402	IQCJ
Up	ENSG00000124171	2.23562	6.09e-08	PARD6B
Up	ENSG00000196932	2.22967	1.42e-05	TMEM26
Up	ENSG00000132749	2.21535	8.6e-08	TESMIN
Up	ENSG00000169347	2.21238	0.0222	GP2
Up	ENSG00000141424	2.20151	1.57e-06	SLC39A6
Up	ENSG00000170959	2.18208	0.000249	DCDC1
Up	ENSG00000187720	2.17779	1.24e-07	THSD4
Up	ENSG00000134830	2.17569	8.1e-11	C5AR2
Up	ENSG00000178965	2.16199	0.0183	ERICH3
Up	ENSG00000214456	2.14157	0.000243	PLIN5
Up	ENSG00000182168	2.13313	0.000981	UNC5C
Up	ENSG00000148488	2.1279	0.00097	ST8SIA6
Up	ENSG00000067715	2.11131	0.00132	SYT1
Up	ENSG00000196109	2.10308	0.00706	ZNF676
Up	ENSG00000146476	2.09235	3.81e-08	ARMT1 ENSG00000146476
Up	ENSG00000101850	2.05726	3.69e-05	GPR143
Up	ENSG00000196177	2.04812	5.83e-08	ACADSB
Up	ENSG00000056487	2.04433	0.0348	PHF21B
Up	ENSG00000183044	2.0341	8.02e-06	ABAT ENSG00000183044
Up	ENSG00000244731	2.03144	5.33e-06	C4A
Up	ENSG00000108176	2.02476	0.000366	DNAJC12
Up	ENSG00000142102	2.01722	6.75e-05	PGGHG
Up	ENSG00000180777	2.01712	0.0234	ANKRD30B
Up	ENSG00000196834	2.01597	0.0152	POTEI
Up	ENSG00000141469	2.00273	6.7e-05	SLC14A1
Up	ENSG00000183778	2.00267	0.0115	B3GALT5
Up	ENSG00000170500	1.99571	0.000542	LONRF2
Up	ENSG00000105707	1.98686	3.38e-05	HPN
Up	ENSG00000278961	1.98632	0.000295	SMIM34B
Up	ENSG00000181788	1.97668	1.24e-08	SIAH2
Up	ENSG00000105219	1.97291	0.0209	CCNP
Up	ENSG00000180616	1.96567	0.000324	SSTR2
Up	ENSG00000155367	1.96372	2.84e-05	PPM1J
Up	ENSG00000145808	1.96116	0.0305	ADAMTS19
Up	ENSG00000140284	1.94752	0.00332	SLC27A2 ENSG00000140284
Up	ENSG00000224389	1.94479	4.27e-05	C4B
Up	ENSG00000171811	1.94376	0.0108	CFAP46
Up	ENSG00000084444	1.93536	6.24e-07	FAM234B
Up	ENSG00000276644	1.93514	0.0013	DACH1
Up	ENSG00000143473	1.93319	7.76e-06	KCNH1
Up	ENSG00000135111	1.93241	2.26e-06	TBX3
Up	ENSG00000171791	1.91398	1.3e-07	BCL2
Up	ENSG00000146038	1.91259	0.0264	DCDC2
Up	ENSG00000012171	1.89613	0.000142	SEMA3B
Up	ENSG00000172379	1.88824	2.44e-06	ARNT2
Up	ENSG00000109436	1.87763	1.11e-08	TBC1D9 ENSG00000109436
Up	ENSG00000166828	1.87642	0.0399	SCNN1G
Up	ENSG00000066382	1.86935	0.00329	MPPED2
Up	ENSG00000075886	1.86706	0.00119	TUBA3D
Up	ENSG00000148513	1.86287	0.0229	ANKRD30A
Up	ENSG00000118513	1.86261	3.1e-06	MYB
Up	ENSG00000175352	1.85825	0.00203	NRIP3
Up	ENSG00000168743	1.84525	9.97e-05	NPNT
Up	ENSG00000145832	1.844	0.0253	SLC25A48
Up	ENSG00000107105	1.8316	0.00377	ELAVL2
Up	ENSG00000222014	1.82447	0.00034	RAB6C
Up	ENSG00000188001	1.82342	0.00253	TPRG1
Up	ENSG00000135549	1.81627	0.000561	PKIB
Up	ENSG00000124249	1.81257	0.00053	KCNK15
Up	ENSG00000164796	1.81085	0.0345	CSMD3 ENSG00000164796
Up	ENSG00000181751	1.79851	1.37e-09	MACIR
Up	ENSG00000175985	1.79732	0.00305	PLEKHD1
Up	ENSG00000077063	1.79565	0.00417	CTTNBP2
Up	ENSG00000132692	1.79527	0.0124	BCAN
Up	ENSG00000149716	1.79042	1.5e-05	LTO1
Up	ENSG00000169085	1.78781	0.0133	VXN
Up	ENSG00000178935	1.78749	1.83e-06	ZNF552
Up	ENSG00000112996	1.77171	4.65e-05	MRPS30
Up	ENSG00000184925	1.76899	0.00181	LCN12
Up	ENSG00000140479	1.74405	9.13e-06	PCSK6
Up	ENSG00000124126	1.73056	3.5e-07	PREX1
Up	ENSG00000107485	1.72945	4.78e-07	GATA3
Up	ENSG00000108830	1.72438	0.00519	RND2 ENSG00000108830
Up	ENSG00000092068	1.7197	1.17e-06	SLC7A8
Up	ENSG00000066468	1.71534	0.00237	FGFR2
Up	ENSG00000169862	1.70542	0.00871	CTNND2
Up	ENSG00000142694	1.70045	0.00218	EVA1B
Up	ENSG00000168350	1.697	0.000186	DEGS2
Up	ENSG00000090539	1.68701	0.00386	CHRD
Up	ENSG00000134352	1.68031	2.86e-08	IL6ST
Up	ENSG00000108379	1.67174	0.000172	WNT3
Up	ENSG00000117479	1.66588	1.2e-06	SLC19A2
Up	ENSG00000187486	1.66238	0.00086	KCNJ11
Up	ENSG00000107954	1.64272	0.00365	NEURL1
Up	ENSG00000185697	1.63695	0.000716	MYBL1
Up	ENSG00000053747	1.63322	0.0249	LAMA3
Up	ENSG00000154864	1.63059	0.000558	PIEZO2
Up	ENSG00000173467	1.62804	0.0474	AGR3
Up	ENSG00000197249	1.61947	0.0237	SERPINA1
Up	ENSG00000160183	1.6015	0.0236	TMPRSS3
Up	ENSG00000152049	1.59584	0.0111	KCNE4
Up	ENSG00000154153	1.59555	3.19e-05	RETREG1
Up	ENSG00000142494	1.59455	0.0117	SLC47A1
Up	ENSG00000154099	1.57793	0.00166	DNAAF1
Up	ENSG00000148671	1.57041	0.00396	ADIRF
Up	ENSG00000127990	1.55711	0.00115	SGCE
Up	ENSG00000147041	1.55182	0.0395	SYTL5
Up	ENSG00000162755	1.54856	0.000368	KLHDC9
Up	ENSG00000172139	1.53645	0.0453	SLC9C1
Up	ENSG00000187045	1.53194	0.0215	TMPRSS6
Up	ENSG00000137821	1.52703	0.00312	LRRC49
Up	ENSG00000163749	1.52115	0.0128	CCDC158
Up	ENSG00000139351	1.51013	0.00115	SYCP3
Up	ENSG00000144893	1.50739	0.00194	MED12L
Up	ENSG00000007516	1.50041	0.00488	BAIAP3
Up	ENSG00000198963	1.49612	0.032	RORB
Up	ENSG00000004838	1.48474	0.00537	ZMYND10
Up	ENSG00000162722	1.48393	0.0415	TRIM58
Up	ENSG00000231852	1.48155	0.00878	CYP21A2
Up	ENSG00000165194	1.47941	0.00143	PCDH19 ENSG00000165194
Up	ENSG00000149927	1.47564	0.0076	DOC2A
Up	ENSG00000114757	1.46736	0.00644	PEX5L
Up	ENSG00000141682	1.46169	0.00229	PMAIP1 ENSG00000141682
Up	ENSG00000075275	1.45895	8.48e-05	CELSR1
Up	ENSG00000143502	1.45726	0.0122	SUSD4
Up	ENSG00000196136	1.4437	0.0236	SERPINA3
Up	ENSG00000119938	1.44154	0.0167	PPP1R3C
Up	ENSG00000196372	1.44151	2.24e-07	ASB13
Up	ENSG00000155906	1.43975	4.92e-06	RMND1
Up	ENSG00000100626	1.4364	0.0134	GALNT16
Up	ENSG00000114654	1.43599	0.0169	EFCC1
Up	ENSG00000104237	1.43259	0.0284	RP1
Up	ENSG00000102313	1.43175	0.0122	ITIH6
Up	ENSG00000169891	1.42821	0.00382	REPS2
Up	ENSG00000101773	1.4255	0.000283	RBBP8
Up	ENSG00000088881	1.42449	0.00252	EBF4
Up	ENSG00000160321	1.41827	0.0194	ZNF208
Up	ENSG00000163879	1.41709	8.71e-05	DNALI1
Up	ENSG00000104205	1.41693	0.000423	SGK3 ENSG00000104205
Up	ENSG00000169047	1.41398	0.000716	IRS1 ENSG00000169047
Up	ENSG00000127084	1.41009	0.000589	FGD3
Up	ENSG00000108932	1.40488	0.00122	SLC16A6 ENSG00000108932
Up	ENSG00000121753	1.39837	0.00214	ADGRB2
Up	ENSG00000152137	1.39745	0.0222	HSPB8
Up	ENSG00000186496	1.38982	8.27e-05	ZNF396
Up	ENSG00000109881	1.38707	0.00113	CCDC34
Up	ENSG00000111052	1.37736	0.0235	LIN7A
Up	ENSG00000196405	1.37641	0.000639	EVL
Up	ENSG00000076344	1.37455	0.00754	RGS11
Up	ENSG00000157388	1.37056	0.00267	CACNA1D
Up	ENSG00000188981	1.36984	0.00241	MSANTD1
Up	ENSG00000228672	1.36536	0.000509	PROB1
Up	ENSG00000170469	1.36378	0.00067	SPATA24
Up	ENSG00000021300	1.35448	0.0243	PLEKHB1
Up	ENSG00000012660	1.34841	0.000137	ELOVL5
Up	ENSG00000112186	1.34472	0.000581	CAP2
Up	ENSG00000087495	1.34123	0.0133	PHACTR3
Up	ENSG00000203697	1.34123	0.0352	CAPN8
Up	ENSG00000169213	1.33776	0.0424	RAB3B
Up	ENSG00000148219	1.33164	0.0048	ASTN2
Up	ENSG00000116039	1.32959	0.0231	ATP6V1B1
Up	ENSG00000168772	1.32586	0.0151	CXXC4
Up	ENSG00000197279	1.32058	0.00099	ZNF165
Up	ENSG00000101493	1.31548	1.44e-07	ZNF516
Up	ENSG00000151552	1.31464	0.000407	QDPR
Up	ENSG00000159388	1.29616	0.000312	BTG2 ENSG00000159388
Up	ENSG00000172465	1.29562	0.000138	TCEAL1
Up	ENSG00000198466	1.29469	1.57e-06	ZNF587
Up	ENSG00000118307	1.29236	0.0136	CFAP94 ENSG00000118307
Up	ENSG00000152953	1.28738	0.00894	STK32B
Up	ENSG00000180219	1.28562	0.00203	FAM71C
Up	ENSG00000116667	1.28001	0.000243	C1orf21
Up	ENSG00000150594	1.27654	0.00907	ADRA2A
Up	ENSG00000146757	1.27522	0.00143	ZNF92
Up	ENSG00000214530	1.27473	0.0101	STARD10
Up	ENSG00000149050	1.27288	0.00706	ZNF214
Up	ENSG00000169122	1.2697	0.00238	FAM110B
Up	ENSG00000179456	1.26856	0.00907	ZBTB18
Up	ENSG00000180998	1.26542	0.000533	GPR137C
Up	ENSG00000136944	1.26378	0.00229	LMX1B
Up	ENSG00000134769	1.26004	0.0298	DTNA
Up	ENSG00000134759	1.25672	0.000664	ELP2
Up	ENSG00000175287	1.24658	0.0211	PHYHD1
Up	ENSG00000158423	1.24632	0.000224	RIBC1
Up	ENSG00000173210	1.24069	0.00662	ABLIM3
Up	ENSG00000133256	1.23824	0.037	PDE6B
Up	ENSG00000162482	1.23274	0.0342	AKR7A3
Up	ENSG00000112796	1.22691	0.00302	ENPP5
Up	ENSG00000197748	1.22532	0.00552	CFAP43
Up	ENSG00000172771	1.2235	0.0152	EFCAB12
Up	ENSG00000179388	1.21687	0.0331	EGR3
Up	ENSG00000165821	1.21558	0.000317	SALL2
Up	ENSG00000153237	1.21435	0.00956	CCDC148
Up	ENSG00000164675	1.21044	0.0136	IQUB
Up	ENSG00000126803	1.20806	0.0187	HSPA2
Up	ENSG00000087301	1.20418	2.2e-05	TXNDC16
Up	ENSG00000148154	1.20225	8.71e-05	UGCG
Up	ENSG00000123124	1.2018	5.67e-05	WWP1
Up	ENSG00000106686	1.19969	0.0225	SPATA6L ENSG00000106686
Up	ENSG00000165105	1.19908	0.000158	RASEF
Up	ENSG00000111666	1.199	0.00519	CHPT1
Up	ENSG00000188211	1.19624	0.00139	NCR3LG1
Up	ENSG00000127083	1.19181	0.000144	OMD
Up	ENSG00000143409	1.18149	1.36e-05	MINDY1
Up	ENSG00000137501	1.17754	0.00761	SYTL2
Up	ENSG00000083828	1.17619	3.78e-06	ZNF586
Up	ENSG00000066583	1.17242	0.000671	ISOC1
Up	ENSG00000163704	1.1699	0.000493	PRRT3
Up	ENSG00000204514	1.16664	2.24e-05	ZNF814
Up	ENSG00000174827	1.16582	0.00886	PDZK1
Up	ENSG00000185630	1.1642	0.000361	PBX1
Up	ENSG00000078114	1.16378	0.0037	NEBL
Up	ENSG00000269343	1.15984	6.09e-05	ZNF587B
Up	ENSG00000185924	1.15645	0.0165	RTN4RL1 ENSG00000185924
Up	ENSG00000108852	1.1545	0.0263	MPP2
Up	ENSG00000171435	1.15278	0.0173	KSR2
Up	ENSG00000107262	1.15149	8.27e-05	BAG1
Up	ENSG00000133142	1.15052	0.00104	TCEAL4
Up	ENSG00000112562	1.14459	0.0251	SMOC2
Up	ENSG00000100003	1.1439	0.00312	SEC14L2
Up	ENSG00000187244	1.1436	0.000533	BCAM
Up	ENSG00000164104	1.14337	0.000475	HMGB2
Up	ENSG00000156398	1.14261	5.91e-05	SFXN2
Up	ENSG00000196074	1.13842	0.0293	SYCP2
Up	ENSG00000114529	1.1292	0.0364	C3orf52 ENSG00000114529
Up	ENSG00000163864	1.12851	0.000142	NMNAT3
Up	ENSG00000177508	1.12444	0.000685	IRX3
Up	ENSG00000150054	1.11965	0.00556	MPP7
Up	ENSG00000139797	1.11082	0.00189	RNF113B
Up	ENSG00000158402	1.11008	0.0227	CDC25C
Up	ENSG00000049759	1.10934	0.000228	NEDD4L
Up	ENSG00000135821	1.10832	0.000423	GLUL
Up	ENSG00000133321	1.10769	0.0291	PLAAT4
Up	ENSG00000185522	1.10617	0.0222	LMNTD2
Up	ENSG00000146242	1.10341	1.06e-05	TPBG
Up	ENSG00000143412	1.10158	0.0122	ANXA9
Up	ENSG00000174945	1.10115	0.0113	AMZ1
Up	ENSG00000104447	1.0995	0.000512	TRPS1
Up	ENSG00000180481	1.09918	0.0423	GLIPR1L2
Up	ENSG00000189157	1.09915	0.0136	FAM47E
Up	ENSG00000197375	1.09837	3.73e-05	SLC22A5
Up	ENSG00000176842	1.09242	0.000581	IRX5
Up	ENSG00000171604	1.09031	8.29e-05	CXXC5 ENSG00000171604
Up	ENSG00000163697	1.08996	2.52e-07	APBB2
Up	ENSG00000064309	1.08838	0.000939	CDON
Up	ENSG00000127578	1.08792	0.0118	WFIKKN1
Up	ENSG00000100219	1.08756	0.00734	XBP1
Up	ENSG00000127663	1.08218	0.00016	KDM4B
Up	ENSG00000145217	1.07937	0.00114	SLC26A1
Up	ENSG00000102362	1.0785	0.00924	SYTL4
Up	ENSG00000112874	1.07384	0.000786	NUDT12
Up	ENSG00000163517	1.0735	0.00219	HDAC11
Up	ENSG00000183248	1.06659	0.00878	PRR36
Up	ENSG00000170464	1.06467	0.00115	DNAJC18 ENSG00000170464
Up	ENSG00000172197	1.05954	0.00602	MBOAT1
Up	ENSG00000143375	1.05678	0.00203	CGN
Up	ENSG00000085831	1.05519	0.00825	TTC39A
Up	ENSG00000016391	1.05038	0.0029	CHDH
Up	ENSG00000100968	1.04972	0.00115	NFATC4
Up	ENSG00000049246	1.04929	0.00068	PER3
Up	ENSG00000177465	1.04887	0.00887	ACOT4
Up	ENSG00000173272	1.04878	0.000644	MZT2A
Up	ENSG00000160188	1.04844	0.0369	RSPH1
Up	ENSG00000171320	1.04505	0.00736	ESCO2
Up	ENSG00000115461	1.04351	0.0477	IGFBP5
Up	ENSG00000115896	1.03549	0.00539	PLCL1
Up	ENSG00000198353	1.03439	0.00211	HOXC4
Up	ENSG00000179241	1.03371	0.00338	LDLRAD3
Up	ENSG00000167371	1.0326	0.00692	PRRT2
Up	ENSG00000144749	1.02619	0.000809	LRIG1
Up	ENSG00000131626	1.02271	0.00722	PPFIA1
Up	ENSG00000075223	1.02232	0.0166	SEMA3C
Up	ENSG00000122741	1.01783	0.000706	DCAF10
Up	ENSG00000185133	1.01487	0.0279	INPP5J
Up	ENSG00000196507	1.01247	0.00443	TCEAL3
Up	ENSG00000283886	1.01138	0.00887
Up	ENSG00000109452	1.00909	0.00436	INPP4B
Up	ENSG00000164237	1.00493	0.00736	CMBL
Up	ENSG00000005249	1.00312	0.00993	PRKAR2B
Up	ENSG00000178301	1.00214	0.0488	AQP11
Up	ENSG00000131153	1.00197	0.00742	GINS2
Up	ENSG00000092421	1.00076	0.0344	SEMA6A
Down	ENSG00000205420	-8.51962	2.39e-17	KRT6A
Down	ENSG00000167755	-5.94015	3.98e-08	KLK6
Down	ENSG00000186832	-5.79631	3.21e-09	KRT16
Down	ENSG00000185479	-5.73957	5.95e-13	KRT6B
Down	ENSG00000136155	-5.6319	2.79e-07	SCEL
Down	ENSG00000167754	-5.61004	1.27e-08	KLK5
Down	ENSG00000171532	-5.31082	1.01e-12	NEUROD2
Down	ENSG00000143556	-4.76818	7.31e-05	S100A7
Down	ENSG00000181617	-4.75432	4.27e-05	FDCSP
Down	ENSG00000141750	-4.63454	2.76e-08	STAC2
Down	ENSG00000137975	-4.47004	7.06e-08	CLCA2 ENSG00000137975
Down	ENSG00000102837	-4.31786	8.35e-06	OLFM4
Down	ENSG00000169035	-4.24397	3.51e-06	KLK7
Down	ENSG00000186081	-4.24162	5.68e-07	KRT5
Down	ENSG00000186847	-4.17524	5.86e-06	KRT14
Down	ENSG00000128422	-4.09153	7.54e-09	KRT17
Down	ENSG00000102243	-3.98107	3.66e-05	VGLL1
Down	ENSG00000184330	-3.92552	0.00012	S100A7A
Down	ENSG00000141744	-3.92105	2.08e-08	PNMT
Down	ENSG00000161798	-3.7883	7.97e-05	AQP5
Down	ENSG00000106278	-3.77247	4.95e-07	PTPRZ1
Down	ENSG00000180432	-3.63605	6.35e-10	CYP8B1
Down	ENSG00000143546	-3.58452	5.06e-06	S100A8
Down	ENSG00000148346	-3.5435	1.78e-05	LCN2
Down	ENSG00000166535	-3.49782	6.14e-05	A2ML1
Down	ENSG00000171557	-3.4815	0.00613	FGG
Down	ENSG00000096006	-3.46304	0.00121	CRISP3
Down	ENSG00000168389	-3.43378	8.1e-11	MFSD2A
Down	ENSG00000198729	-3.43193	1.46e-07	PPP1R14C
Down	ENSG00000147689	-3.42651	7.1e-06	FAM83A
Down	ENSG00000136928	-3.41149	0.00147	GABBR2
Down	ENSG00000107159	-3.40331	0.00856	CA9
Down	ENSG00000163220	-3.39823	8.02e-06	S100A9
Down	ENSG00000153292	-3.37568	3.43e-08	ADGRF1
Down	ENSG00000137648	-3.36225	8.06e-07	TMPRSS4
Down	ENSG00000169594	-3.34922	1.54e-06	BNC1
Down	ENSG00000166670	-3.32374	0.000447	MMP10
Down	ENSG00000105877	-3.28743	7.1e-06	DNAH11
Down	ENSG00000141738	-3.26813	1.61e-09	GRB7
Down	ENSG00000124107	-3.24356	3.58e-07	SLPI
Down	ENSG00000163739	-3.22389	2.64e-05	CXCL1
Down	ENSG00000103044	-3.17848	5.81e-10	HAS3
Down	ENSG00000261115	-3.14337	3.13e-06	TMEM178B
Down	ENSG00000137699	-3.1404	2.26e-06	TRIM29
Down	ENSG00000088726	-3.13832	1.56e-06	TMEM40
Down	ENSG00000144648	-3.12807	2.21e-09	ACKR2
Down	ENSG00000139973	-3.12475	2.92e-06	SYT16
Down	ENSG00000205426	-3.12101	0.00115	KRT81
Down	ENSG00000171564	-3.11423	0.0305	FGB
Down	ENSG00000167656	-3.11405	0.0169	LY6D
Down	ENSG00000171243	-3.08092	1.7e-05	SOSTDC1
Down	ENSG00000129451	-3.07858	0.00788	KLK10
Down	ENSG00000081277	-3.07147	1.33e-05	PKP1
Down	ENSG00000156689	-3.07002	0.000243	GLYATL2
Down	ENSG00000205592	-3.03966	0.00312	MUC19
Down	ENSG00000009709	-3.01937	0.0084	PAX7
Down	ENSG00000067191	-3.00977	3.09e-12	CACNB1
Down	ENSG00000134757	-2.99058	0.000627	DSG3
Down	ENSG00000265190	-2.95928	0.000548	ANXA8
Down	ENSG00000147697	-2.94809	4.58e-07	GSDMC
Down	ENSG00000139915	-2.94374	0.00244	MDGA2
Down	ENSG00000107984	-2.92244	0.000138	DKK1
Down	ENSG00000198848	-2.89865	2.91e-06	CES1
Down	ENSG00000141736	-2.85571	1.07e-07	ERBB2
Down	ENSG00000264230	-2.8158	0.00438	ANXA8L1 ENSG00000264230
Down	ENSG00000268104	-2.79725	0.00022	SLC6A14
Down	ENSG00000121207	-2.78995	0.00032	LRAT
Down	ENSG00000178372	-2.76493	0.0193	CALML5
Down	ENSG00000162670	-2.72989	0.0108	BRINP3
Down	ENSG00000131771	-2.72445	0.00103	PPP1R1B
Down	ENSG00000167653	-2.70934	0.0031	PSCA
Down	ENSG00000171124	-2.69597	0.000137	FUT3
Down	ENSG00000222036	-2.67125	0.000397	POTEM
Down	ENSG00000166509	-2.65743	0.0261	CLEC3A
Down	ENSG00000131748	-2.62956	1.05e-10	STARD3
Down	ENSG00000175793	-2.6114	7.53e-07	SFN
Down	ENSG00000169429	-2.60847	2.07e-05	CXCL8
Down	ENSG00000007062	-2.59349	0.000896	PROM1
Down	ENSG00000186684	-2.54247	7.94e-06	CYP27C1
Down	ENSG00000127129	-2.53361	0.000595	EDN2
Down	ENSG00000189377	-2.52018	2.91e-06	CXCL17
Down	ENSG00000197106	-2.51476	0.000366	SLC6A17
Down	ENSG00000281406	-2.50675	6.51e-05	BLACAT1
Down	ENSG00000165125	-2.50477	0.000157	TRPV6
Down	ENSG00000144063	-2.49488	1.03e-09	MALL
Down	ENSG00000073605	-2.49139	3.2e-08	GSDMB
Down	ENSG00000108846	-2.49128	7.61e-09	ABCC3
Down	ENSG00000157765	-2.47804	0.00543	SLC34A2
Down	ENSG00000088836	-2.47635	2.52e-07	SLC4A11
Down	ENSG00000143452	-2.47465	0.000642	HORMAD1
Down	ENSG00000100170	-2.47302	0.000896	SLC5A1
Down	ENSG00000181449	-2.45668	0.0284	SOX2
Down	ENSG00000141741	-2.4499	5e-07	MIEN1
Down	ENSG00000173991	-2.44047	3.77e-05	TCAP
Down	ENSG00000136002	-2.43497	1.57e-05	ARHGEF4
Down	ENSG00000273604	-2.42168	8.47e-07	EPOP
Down	ENSG00000138772	-2.40367	1.88e-06	ANXA3
Down	ENSG00000187398	-2.3861	0.00461	LUZP2
Down	ENSG00000268089	-2.38537	0.0447	GABRQ
Down	ENSG00000163347	-2.38156	0.000172	CLDN1
Down	ENSG00000065618	-2.36308	0.000368	COL17A1
Down	ENSG00000262152	-2.3519	0.000355	LINC00514
Down	ENSG00000135374	-2.33969	0.00163	ELF5
Down	ENSG00000172057	-2.33827	3.51e-07	ORMDL3
Down	ENSG00000102287	-2.33653	2.26e-06	GABRE
Down	ENSG00000058085	-2.33245	6.75e-05	LAMC2
Down	ENSG00000179913	-2.32496	0.00131	B3GNT3
Down	ENSG00000188505	-2.30119	0.00704	NCCRP1
Down	ENSG00000086570	-2.28665	0.000209	FAT2
Down	ENSG00000111344	-2.26955	0.000896	RASAL1
Down	ENSG00000132470	-2.26136	1.28e-06	ITGB4
Down	ENSG00000172478	-2.2541	0.00531	MAB21L4
Down	ENSG00000165186	-2.24888	0.000235	PTCHD1
Down	ENSG00000170442	-2.23984	0.00513	KRT86
Down	ENSG00000263874	-2.23877	1.66e-08	LINC00672
Down	ENSG00000181333	-2.22683	0.000478	HEPHL1
Down	ENSG00000146648	-2.22656	0.00122	EGFR
Down	ENSG00000178776	-2.21178	0.00182	C5orf46
Down	ENSG00000117525	-2.20359	8.69e-06	F3
Down	ENSG00000176092	-2.19702	0.00353	CRYBG2
Down	ENSG00000086548	-2.18352	0.0182	CEACAM6
Down	ENSG00000101311	-2.16944	0.00203	FERMT1 ENSG00000101311
Down	ENSG00000128510	-2.16942	0.00188	CPA4
Down	ENSG00000227471	-2.13988	0.014	AKR1B15
Down	ENSG00000161395	-2.13449	2.22e-06	PGAP3
Down	ENSG00000158125	-2.11045	0.00275	XDH
Down	ENSG00000117115	-2.10626	0.000187	PADI2
Down	ENSG00000136943	-2.10557	0.00132	CTSV
Down	ENSG00000117013	-2.09852	0.000427	KCNQ4
Down	ENSG00000132821	-2.08452	0.00837	VSTM2L
Down	ENSG00000101670	-2.07812	3.54e-06	LIPG
Down	ENSG00000087494	-2.05862	0.00713	PTHLH
Down	ENSG00000062038	-2.04276	0.000322	CDH3
Down	ENSG00000088386	-2.03588	0.0343	SLC15A1
Down	ENSG00000198910	-2.02352	0.0175	L1CAM
Down	ENSG00000154645	-2.018	0.0231	CHODL
Down	ENSG00000187527	-2.014	0.00906	ATP13A5
Down	ENSG00000277791	-2.00304	1.88e-06	PSMB3
Down	ENSG00000183018	-1.98807	7.01e-11	SPNS2
Down	ENSG00000130675	-1.98099	0.00536	MNX1
Down	ENSG00000108298	-1.97813	2.91e-06	RPL19
Down	ENSG00000176887	-1.95265	0.00444	SOX11 ENSG00000176887
Down	ENSG00000073792	-1.94294	0.000228	IGF2BP2
Down	ENSG00000184254	-1.93223	6.05e-08	ALDH1A3
Down	ENSG00000108344	-1.93014	1.47e-05	PSMD3
Down	ENSG00000159217	-1.92488	0.0103	IGF2BP1
Down	ENSG00000133019	-1.9125	0.0023	CHRM3
Down	ENSG00000131746	-1.91012	0.00192	TNS4
Down	ENSG00000094755	-1.9036	0.0309	GABRP
Down	ENSG00000131019	-1.90258	0.00043	ULBP3
Down	ENSG00000277363	-1.8975	0.000104	SRCIN1
Down	ENSG00000149596	-1.89184	0.00441	JPH2
Down	ENSG00000115221	-1.88763	0.00396	ITGB6
Down	ENSG00000101298	-1.87953	0.000489	SNPH
Down	ENSG00000156966	-1.87942	2.03e-05	B3GNT7
Down	ENSG00000149948	-1.87166	0.00114	HMGA2
Down	ENSG00000275023	-1.86592	1.14e-06	MLLT6
Down	ENSG00000008838	-1.86416	3.03e-05	MED24
Down	ENSG00000242715	-1.85855	0.00129	CCDC169
Down	ENSG00000125691	-1.84085	2.01e-05	RPL23
Down	ENSG00000135218	-1.82454	0.00859	CD36
Down	ENSG00000108306	-1.80722	2.62e-05	FBXL20
Down	ENSG00000198691	-1.80632	0.0217	ABCA4
Down	ENSG00000069812	-1.80137	0.0247	HES2
Down	ENSG00000197506	-1.77405	0.0119	SLC28A3
Down	ENSG00000180155	-1.76894	0.00413	LYNX1
Down	ENSG00000109107	-1.76636	0.00068	ALDOC
Down	ENSG00000181143	-1.75885	0.0463	MUC16
Down	ENSG00000160886	-1.75673	0.0388	LY6K
Down	ENSG00000127824	-1.75031	3.23e-05	TUBA4A
Down	ENSG00000160111	-1.74477	0.000421	CPAMD8
Down	ENSG00000167258	-1.74455	3.9e-05	CDK12
Down	ENSG00000135917	-1.7424	0.00837	SLC19A3
Down	ENSG00000165474	-1.74049	0.00238	GJB2
Down	ENSG00000007372	-1.73449	0.00138	PAX6
Down	ENSG00000161405	-1.73315	0.00528	IKZF3
Down	ENSG00000181577	-1.723	0.025	C6orf223
Down	ENSG00000162366	-1.72236	0.0314	PDZK1IP1
Down	ENSG00000132164	-1.70791	0.0436	SLC6A11
Down	ENSG00000142910	-1.70588	0.000489	TINAGL1
Down	ENSG00000129521	-1.70176	0.00153	EGLN3
Down	ENSG00000146477	-1.69615	0.00221	SLC22A3
Down	ENSG00000112394	-1.69019	0.000224	SLC16A10
Down	ENSG00000118849	-1.67523	0.000697	RARRES1
Down	ENSG00000075618	-1.6693	8.5e-05	FSCN1
Down	ENSG00000167799	-1.65993	0.00398	NUDT8
Down	ENSG00000277258	-1.63409	0.000158	PCGF2
Down	ENSG00000078401	-1.63329	5.04e-05	EDN1
Down	ENSG00000153404	-1.63088	0.00436	PLEKHG4B
Down	ENSG00000273559	-1.6295	2.92e-06	CWC25
Down	ENSG00000148926	-1.62602	0.00338	ADM
Down	ENSG00000050730	-1.62331	0.00987	TNIP3
Down	ENSG00000136425	-1.61119	0.00243	CIB2
Down	ENSG00000168453	-1.60849	0.00572	HR
Down	ENSG00000187510	-1.60605	0.0156	PLEKHG7
Down	ENSG00000185567	-1.60547	0.00268	AHNAK2
Down	ENSG00000112303	-1.60504	0.00453	VNN2
Down	ENSG00000060558	-1.60198	0.000456	GNA15
Down	ENSG00000276293	-1.60055	9.04e-06	PIP4K2B
Down	ENSG00000196878	-1.59872	0.00706	LAMB3
Down	ENSG00000188549	-1.59161	1.57e-05	CCDC9B
Down	ENSG00000164251	-1.58634	0.000138	F2RL1
Down	ENSG00000164687	-1.58508	4.85e-05	FABP5
Down	ENSG00000153064	-1.57942	0.0244	BANK1
Down	ENSG00000168209	-1.57159	0.000243	DDIT4
Down	ENSG00000258947	-1.57111	0.00483	TUBB3
Down	ENSG00000110400	-1.56965	2.36e-05	NECTIN1
Down	ENSG00000117394	-1.56912	0.000752	SLC2A1
Down	ENSG00000142627	-1.56711	0.000425	EPHA2
Down	ENSG00000124466	-1.54475	0.00942	LYPD3
Down	ENSG00000006210	-1.54192	0.00119	CX3CL1
Down	ENSG00000163032	-1.53784	0.0151	VSNL1
Down	ENSG00000178175	-1.53085	0.00027	ZNF366
Down	ENSG00000074803	-1.52691	0.00231	SLC12A1
Down	ENSG00000277972	-1.5191	7.31e-05	CISD3
Down	ENSG00000181649	-1.51264	0.00554	PHLDA2
Down	ENSG00000104140	-1.51191	0.000115	RHOV
Down	ENSG00000137142	-1.5108	0.0166	IGFBPL1
Down	ENSG00000154127	-1.50689	1.57e-06	UBASH3B
Down	ENSG00000156463	-1.50489	0.00993	SH3RF2
Down	ENSG00000125257	-1.50464	2.26e-06	ABCC4
Down	ENSG00000171346	-1.50124	0.0389	KRT15
Down	ENSG00000099994	-1.49713	0.00203	SUSD2
Down	ENSG00000187243	-1.49425	0.0103	MAGED4B
Down	ENSG00000125686	-1.48879	0.00197	MED1
Down	ENSG00000188613	-1.48648	0.000394	NANOS1
Down	ENSG00000151882	-1.47151	0.013	CCL28
Down	ENSG00000163235	-1.46702	0.00648	TGFA ENSG00000163235
Down	ENSG00000165272	-1.45218	0.0142	AQP3 ENSG00000165272
Down	ENSG00000204866	-1.45176	0.032	IGFL2
Down	ENSG00000067057	-1.44562	0.000978	PFKP
Down	ENSG00000188883	-1.44346	0.0275	KLRG2
Down	ENSG00000179813	-1.4369	0.0109	FAM216B
Down	ENSG00000117016	-1.43645	6.52e-05	RIMS3
Down	ENSG00000103569	-1.43437	0.0142	AQP9
Down	ENSG00000175318	-1.42703	0.00519	GRAMD2A
Down	ENSG00000148734	-1.4245	0.0101	NPFFR1
Down	ENSG00000166394	-1.42277	0.000657	CYB5R2
Down	ENSG00000147488	-1.41747	0.0404	ST18
Down	ENSG00000119514	-1.40341	0.000811	GALNT12
Down	ENSG00000151136	-1.40328	0.000865	BTBD11
Down	ENSG00000102962	-1.39454	0.00229	CCL22
Down	ENSG00000269404	-1.39348	0.0493	SPIB
Down	ENSG00000115919	-1.39135	0.013	KYNU
Down	ENSG00000115107	-1.38897	0.0011	STEAP3
Down	ENSG00000112414	-1.38883	0.00067	ADGRG6
Down	ENSG00000109667	-1.38829	0.00012	SLC2A9
Down	ENSG00000185304	-1.38725	0.011	RGPD2
Down	ENSG00000127152	-1.38688	0.00234	BCL11B
Down	ENSG00000104419	-1.38228	0.00213	NDRG1
Down	ENSG00000007933	-1.37339	0.00833	FMO3
Down	ENSG00000104783	-1.37105	0.00394	KCNN4
Down	ENSG00000196517	-1.36779	0.000241	SLC6A9
Down	ENSG00000073282	-1.36678	0.0365	TP63
Down	ENSG00000124731	-1.36219	0.00772	TREM1
Down	ENSG00000121039	-1.35547	0.0155	RDH10 ENSG00000121039
Down	ENSG00000102554	-1.3506	0.00483	KLF5
Down	ENSG00000050030	-1.34876	0.0102	NEXMIF
Down	ENSG00000005884	-1.34138	0.000407	ITGA3
Down	ENSG00000159166	-1.34034	0.0181	LAD1
Down	ENSG00000188404	-1.33715	0.0242	SELL
Down	ENSG00000215915	-1.33349	0.0107	ATAD3C ENSG00000215915
Down	ENSG00000197467	-1.32665	0.00112	COL13A1
Down	ENSG00000197956	-1.31462	0.000821	S100A6
Down	ENSG00000145287	-1.31198	0.0432	PLAC8
Down	ENSG00000160213	-1.30947	0.000158	CSTB
Down	ENSG00000083857	-1.29722	0.000342	FAT1
Down	ENSG00000002834	-1.29449	0.000257	LASP1
Down	ENSG00000179403	-1.28799	0.000235	VWA1
Down	ENSG00000121552	-1.28769	0.0364	CSTA
Down	ENSG00000151117	-1.28567	0.000134	TMEM86A
Down	ENSG00000168685	-1.2827	0.025	IL7R
Down	ENSG00000175556	-1.27791	0.00089	LONRF3
Down	ENSG00000198753	-1.27609	0.00145	PLXNB3
Down	ENSG00000109654	-1.27325	0.000243	TRIM2
Down	ENSG00000135480	-1.2702	0.0124	KRT7
Down	ENSG00000278845	-1.26988	0.00408	MRPL45
Down	ENSG00000003137	-1.26923	0.00791	CYP26B1
Down	ENSG00000131236	-1.26241	1.59e-09	CAP1 ENSG00000131236
Down	ENSG00000157193	-1.26105	0.00149	LRP8
Down	ENSG00000105976	-1.2606	0.0124	MET
Down	ENSG00000169991	-1.25586	0.000163	IFFO2 ENSG00000169991
Down	ENSG00000169442	-1.25315	0.0144	CD52
Down	ENSG00000092929	-1.2464	0.00115	UNC13D
Down	ENSG00000125266	-1.24319	0.000493	EFNB2
Down	ENSG00000198851	-1.2366	0.037	CD3E
Down	ENSG00000166025	-1.23657	1.36e-05	AMOTL1
Down	ENSG00000106123	-1.23575	0.0439	EPHB6
Down	ENSG00000235568	-1.22936	0.000113	NFAM1
Down	ENSG00000136541	-1.22464	0.00314	ERMN
Down	ENSG00000079739	-1.22359	9.34e-06	PGM1
Down	ENSG00000149573	-1.2187	0.00312	MPZL2
Down	ENSG00000158050	-1.21821	0.00233	DUSP2
Down	ENSG00000164086	-1.2106	1.97e-06	DUSP7
Down	ENSG00000160606	-1.20334	0.032	TLCD1
Down	ENSG00000063127	-1.20115	0.0142	SLC6A16
Down	ENSG00000274211	-1.2002	0.00152	SOCS7
Down	ENSG00000116106	-1.19942	0.00706	EPHA4
Down	ENSG00000165655	-1.19583	0.0035	ZNF503
Down	ENSG00000018280	-1.19314	0.013	SLC11A1
Down	ENSG00000120708	-1.19269	0.000788	TGFBI
Down	ENSG00000089327	-1.19202	5.1e-05	FXYD5
Down	ENSG00000171631	-1.19066	0.00435	P2RY6
Down	ENSG00000100994	-1.18564	0.000196	PYGB
Down	ENSG00000160191	-1.18407	0.008	PDE9A
Down	ENSG00000196535	-1.18382	0.0127	MYO18A
Down	ENSG00000147872	-1.18248	0.000299	PLIN2
Down	ENSG00000115363	-1.18218	0.000581	EVA1A
Down	ENSG00000186407	-1.18214	0.034	CD300E
Down	ENSG00000122224	-1.17722	0.0264	LY9
Down	ENSG00000163083	-1.17574	0.048	INHBB
Down	ENSG00000110660	-1.17565	0.00096	SLC35F2
Down	ENSG00000086696	-1.17378	0.0308	HSD17B2
Down	ENSG00000183876	-1.16793	0.0463	ARSI
Down	ENSG00000109576	-1.16507	0.00878	AADAT
Down	ENSG00000183569	-1.1632	0.0382	SERHL2
Down	ENSG00000066322	-1.16271	6.87e-06	ELOVL1 ENSG00000066322
Down	ENSG00000178562	-1.1624	0.0147	CD28
Down	ENSG00000101082	-1.15981	0.0271	SLA2
Down	ENSG00000156140	-1.15855	0.0119	ADAMTS3
Down	ENSG00000117009	-1.15762	0.0066	KMO
Down	ENSG00000135144	-1.15713	0.00411	DTX1
Down	ENSG00000165568	-1.15395	0.0438	AKR1E2
Down	ENSG00000146072	-1.15222	0.0015	TNFRSF21
Down	ENSG00000140511	-1.15149	0.00539	HAPLN3 ENSG00000140511
Down	ENSG00000168994	-1.14907	0.000473	PXDC1 ENSG00000168994
Down	ENSG00000147168	-1.14807	0.0285	IL2RG
Down	ENSG00000112378	-1.14725	0.0121	PERP
Down	ENSG00000110042	-1.14202	0.00573	DTX4
Down	ENSG00000109089	-1.14099	6.51e-05	CDR2L
Down	ENSG00000099284	-1.13888	0.012	MACROH2A2
Down	ENSG00000140859	-1.13715	0.00316	KIFC3
Down	ENSG00000136295	-1.137	8.02e-06	TTYH3
Down	ENSG00000117399	-1.13672	0.0216	CDC20 ENSG00000117399
Down	ENSG00000135046	-1.13572	0.00317	ANXA1
Down	ENSG00000115884	-1.13515	0.00858	SDC1
Down	ENSG00000103485	-1.13433	0.0115	QPRT
Down	ENSG00000148468	-1.13403	0.0187	FAM171A1
Down	ENSG00000132970	-1.13374	0.0264	WASF3
Down	ENSG00000139318	-1.13348	0.00112	DUSP6
Down	ENSG00000181458	-1.1303	0.00528	TMEM45A
Down	ENSG00000066735	-1.12517	0.00925	KIF26A
Down	ENSG00000111913	-1.1249	0.0263	RIPOR2
Down	ENSG00000278540	-1.12393	0.00437	ACACA
Down	ENSG00000169247	-1.11984	0.0143	SH3TC2
Down	ENSG00000221995	-1.11777	0.0125	TIAF1
Down	ENSG00000101871	-1.11633	0.0166	MID1
Down	ENSG00000186352	-1.11566	0.0083	ANKRD37
Down	ENSG00000054598	-1.11539	0.0181	FOXC1
Down	ENSG00000134198	-1.11254	0.015	TSPAN2
Down	ENSG00000176920	-1.11234	0.00223	FUT2
Down	ENSG00000085117	-1.11127	0.000533	CD82
Down	ENSG00000064201	-1.11069	0.0272	TSPAN32
Down	ENSG00000169258	-1.10554	0.0478	GPRIN1
Down	ENSG00000100302	-1.10533	0.041	RASD2
Down	ENSG00000116396	-1.10522	0.000706	KCNC4
Down	ENSG00000182162	-1.09986	0.0195	P2RY8
Down	ENSG00000158292	-1.09785	0.0059	GPR153
Down	ENSG00000100139	-1.09426	0.000382	MICALL1
Down	ENSG00000107742	-1.08993	0.034	SPOCK2
Down	ENSG00000068831	-1.08823	0.0367	RASGRP2
Down	ENSG00000105810	-1.08819	0.00147	CDK6
Down	ENSG00000167261	-1.08784	0.00488	DPEP2
Down	ENSG00000135083	-1.07843	0.0444	CCNJL
Down	ENSG00000136383	-1.07635	0.00782	ALPK3
Down	ENSG00000110079	-1.07426	0.00807	MS4A4A
Down	ENSG00000170425	-1.07308	0.0437	ADORA2B
Down	ENSG00000197747	-1.07273	0.000186	S100A10
Down	ENSG00000185386	-1.07202	0.00699	MAPK11
Down	ENSG00000135245	-1.06723	0.00413	HILPDA
Down	ENSG00000142949	-1.06523	0.00021	PTPRF
Down	ENSG00000162433	-1.06391	0.0143	AK4
Down	ENSG00000115165	-1.06072	0.0333	CYTIP
Down	ENSG00000175183	-1.05986	0.00364	CSRP2
Down	ENSG00000127955	-1.05866	0.0115	GNAI1
Down	ENSG00000155265	-1.05847	0.0444	GOLGA7B
Down	ENSG00000128340	-1.05812	0.0109	RAC2
Down	ENSG00000182489	-1.05377	0.0319	XKRX
Down	ENSG00000143631	-1.05327	0.0394	FLG
Down	ENSG00000147036	-1.05051	0.041	LANCL3 ENSG00000147036
Down	ENSG00000183421	-1.05048	0.0386	RIPK4
Down	ENSG00000166501	-1.049	0.0467	PRKCB
Down	ENSG00000054277	-1.04892	0.00878	OPN3
Down	ENSG00000120254	-1.04863	0.00111	MTHFD1L
Down	ENSG00000145860	-1.04698	0.00026	RNF145
Down	ENSG00000137571	-1.04581	0.041	SLCO5A1 ENSG00000137571
Down	ENSG00000142583	-1.04234	0.0179	SLC2A5
Down	ENSG00000002587	-1.04189	0.0018	HS3ST1
Down	ENSG00000137868	-1.04174	0.0139	STRA6
Down	ENSG00000116990	-1.04151	0.0108	MYCL
Down	ENSG00000117411	-1.04091	0.000368	B4GALT2
Down	ENSG00000171790	-1.03416	0.011	SLFNL1
Down	ENSG00000109079	-1.03277	0.00229	TNFAIP1
Down	ENSG00000068650	-1.03214	3.28e-05	ATP11A
Down	ENSG00000198242	-1.03058	0.019	RPL23A
Down	ENSG00000162458	-1.0282	0.0045	FBLIM1 ENSG00000162458
Down	ENSG00000115414	-1.02707	0.0115	FN1
Down	ENSG00000135074	-1.02642	0.000682	ADAM19
Down	ENSG00000197629	-1.0235	0.00692	MPEG1 ENSG00000197629
Down	ENSG00000091622	-1.01901	0.00305	PITPNM3
Down	ENSG00000152270	-1.01733	0.0136	PDE3B
Down	ENSG00000132768	-1.01571	4.48e-05	DPH2
Down	ENSG00000105875	-1.01286	0.00032	WDR91
Down	ENSG00000105971	-1.01285	0.00891	CAV2
Down	ENSG00000141526	-1.00903	0.00157	SLC16A3
Down	ENSG00000150630	-1.0076	0.00848	VEGFC
Down	ENSG00000026652	-1.00683	0.00269	AGPAT4
Down	ENSG00000134755	-1.00458	0.0218	DSC2
Down	ENSG00000165138	-1.00352	0.0144	ANKS6
Down	ENSG00000214960	-1.00164	0.00907	CRPPA

## Sheet: DEGs HR+ vs HER2+HR+
Differentially expressed genes in HR+ vs HER2+HR+
Regulation	Ensembl ID	log2 Fold Change	Adj.Pval	Symbol
Up	ENSG00000198788	5.10568	1.39e-06	MUC2
Up	ENSG00000153002	3.2615	0.00499	CPB1
Up	ENSG00000164128	2.38569	0.0166	NPY1R
Up	ENSG00000196620	2.38016	0.041	UGT2B15
Up	ENSG00000112183	2.10585	0.00543	RBM24
Up	ENSG00000204740	2.02154	0.0286	MALRD1
Up	ENSG00000110092	1.86584	1.39e-06	CCND1 ENSG00000110092
Up	ENSG00000257335	1.85267	0.0157	MGAM
Up	ENSG00000163646	1.76033	0.0144	CLRN1
Up	ENSG00000175352	1.67143	0.00543	NRIP3
Up	ENSG00000197977	1.60583	0.0168	ELOVL2
Up	ENSG00000149716	1.48319	7.08e-05	LTO1
Up	ENSG00000163040	1.45772	0.0194	CCDC74A
Up	ENSG00000113739	1.42062	0.0486	STC2 ENSG00000113739
Up	ENSG00000131969	1.3973	0.0232	ABHD12B
Up	ENSG00000075886	1.39135	0.0226	TUBA3D
Up	ENSG00000175356	1.32938	0.0226	SCUBE2
Up	ENSG00000132749	1.13562	0.0168	TESMIN
Down	ENSG00000162670	-2.37949	0.0481	BRINP3
Down	ENSG00000172478	-1.7902	0.0481	MAB21L4
Down	ENSG00000171033	-1.65048	0.00543	PKIA
Down	ENSG00000132932	-1.63538	0.0232	ATP8A2
Down	ENSG00000179915	-1.59095	0.0288	NRXN1
Down	ENSG00000173991	-1.53879	0.0232	TCAP
Down	ENSG00000141736	-1.51982	0.0144	ERBB2
Down	ENSG00000141738	-1.46	0.0232	GRB7
Down	ENSG00000081041	-1.42866	0.0434	CXCL2
Down	ENSG00000167258	-1.3098	0.0026	CDK12
Down	ENSG00000278845	-1.26646	0.0028	MRPL45
Down	ENSG00000131748	-1.25226	0.00543	STARD3
Down	ENSG00000108298	-1.24448	0.00543	RPL19
Down	ENSG00000125686	-1.24153	0.0144	MED1
Down	ENSG00000073605	-1.23003	0.0194	GSDMB
Down	ENSG00000161395	-1.16264	0.026	PGAP3
Down	ENSG00000172057	-1.13938	0.0434	ORMDL3
Down	ENSG00000108306	-1.12408	0.0194	FBXL20
Down	ENSG00000125691	-1.0341	0.0457	RPL23

## Sheet: DEGs HER2+ vs TNBC
Differentially expressed genes in HER2+ vs TNBC
Regulation	Ensembl ID	log2 Fold Change	Adj.Pval	Symbol
Up	ENSG00000198788	8.8599	3.08e-11	MUC2
Up	ENSG00000166509	6.27003	8.62e-08	CLEC3A
Up	ENSG00000086548	6.11982	6.14e-12	CEACAM6
Up	ENSG00000205592	5.80804	2.67e-08	MUC19
Up	ENSG00000171532	5.50659	6.67e-11	NEUROD2
Up	ENSG00000105388	5.48022	6.67e-11	CEACAM5
Up	ENSG00000205420	5.37711	1.14e-05	KRT6A
Up	ENSG00000187398	4.87998	1.59e-08	LUZP2
Up	ENSG00000171564	4.66967	0.00354	FGB
Up	ENSG00000141744	4.31492	5.87e-08	PNMT
Up	ENSG00000170419	4.24525	0.00362	VSTM2A
Up	ENSG00000143556	4.04746	0.00662	S100A7
Up	ENSG00000184330	3.97847	0.00102	S100A7A
Up	ENSG00000186526	3.79277	0.00119	CYP4F8
Up	ENSG00000171557	3.78169	0.0117	FGG
Up	ENSG00000222036	3.77094	4.59e-06	POTEM
Up	ENSG00000141738	3.6686	2.18e-09	GRB7
Up	ENSG00000109321	3.55757	4.15e-05	AREG ENSG00000109321
Up	ENSG00000183206	3.44132	0.0225	POTEC
Up	ENSG00000133169	3.41955	0.046	BEX1
Up	ENSG00000096006	3.25435	0.0126	CRISP3
Up	ENSG00000173991	3.21899	1.13e-06	TCAP
Up	ENSG00000147689	3.21861	0.000448	FAM83A
Up	ENSG00000134240	3.16882	0.0265	HMGCS2
Up	ENSG00000141736	3.12911	2.76e-07	ERBB2
Up	ENSG00000009765	3.08091	0.00392	IYD
Up	ENSG00000172057	3.07533	1.12e-09	ORMDL3
Up	ENSG00000141741	3.07404	1.44e-08	MIEN1
Up	ENSG00000137975	3.04198	0.00442	CLCA2 ENSG00000137975
Up	ENSG00000277363	2.95462	1.44e-08	SRCIN1
Up	ENSG00000130720	2.94577	0.011	FIBCD1
Up	ENSG00000120075	2.87398	0.00029	HOXB5
Up	ENSG00000108846	2.87213	3.07e-09	ABCC3
Up	ENSG00000143546	2.86997	0.00353	S100A8
Up	ENSG00000073605	2.85818	1.59e-08	GSDMB
Up	ENSG00000162989	2.84675	0.0342	KCNJ3
Up	ENSG00000131748	2.84347	7.52e-10	STARD3
Up	ENSG00000263874	2.81759	1.62e-10	LINC00672
Up	ENSG00000137648	2.8159	0.000752	TMPRSS4
Up	ENSG00000124493	2.79709	0.00106	GRM4
Up	ENSG00000139973	2.78708	0.000571	SYT16
Up	ENSG00000067191	2.70049	5.95e-08	CACNB1
Up	ENSG00000166670	2.66626	0.0255	MMP10
Up	ENSG00000101298	2.5897	1.14e-05	SNPH
Up	ENSG00000057593	2.58214	0.000734	F7
Up	ENSG00000164120	2.51846	0.000536	HPGD
Up	ENSG00000161395	2.51055	7.68e-07	PGAP3
Up	ENSG00000087494	2.50881	0.00428	PTHLH
Up	ENSG00000131771	2.46632	0.016	PPP1R1B
Up	ENSG00000127129	2.45621	0.00568	EDN2
Up	ENSG00000144452	2.42131	0.00165	ABCA12
Up	ENSG00000108344	2.38874	1.52e-06	PSMD3
Up	ENSG00000008838	2.34606	2.27e-06	MED24
Up	ENSG00000149948	2.3345	0.00034	HMGA2
Up	ENSG00000103460	2.3119	0.000451	TOX3
Up	ENSG00000276644	2.31069	0.000995	DACH1
Up	ENSG00000130675	2.31038	0.0051	MNX1
Up	ENSG00000176884	2.30175	0.000142	GRIN1
Up	ENSG00000277258	2.29632	1.08e-06	PCGF2
Up	ENSG00000108306	2.29556	1.52e-06	FBXL20
Up	ENSG00000173467	2.2953	0.0146	AGR3
Up	ENSG00000064787	2.28519	0.000276	BCAS1
Up	ENSG00000125691	2.24063	3.54e-06	RPL23
Up	ENSG00000156414	2.22963	0.0187	TDRD9
Up	ENSG00000160867	2.18945	0.00825	FGFR4
Up	ENSG00000277972	2.1887	1.2e-07	CISD3
Up	ENSG00000153292	2.184	0.00558	ADGRF1
Up	ENSG00000198848	2.18229	0.00492	CES1
Up	ENSG00000273559	2.16997	1.44e-08	CWC25
Up	ENSG00000167258	2.16225	5.02e-06	CDK12
Up	ENSG00000147041	2.14783	0.0128	SYTL5
Up	ENSG00000121207	2.10254	0.0342	LRAT
Up	ENSG00000275023	2.09431	1.52e-06	MLLT6
Up	ENSG00000132746	2.09428	0.00263	ALDH3B2
Up	ENSG00000135472	2.07624	0.00509	FAIM2
Up	ENSG00000276293	2.0626	2.11e-07	PIP4K2B
Up	ENSG00000108511	2.05969	0.00772	HOXB6
Up	ENSG00000103534	2.05656	0.00536	TMC5
Up	ENSG00000168389	2.04726	0.00295	MFSD2A
Up	ENSG00000124664	2.02516	0.000146	SPDEF
Up	ENSG00000273604	2.02041	0.000795	EPOP
Up	ENSG00000124429	2.01012	0.0357	POF1B
Up	ENSG00000172478	2.00324	0.0473	MAB21L4
Up	ENSG00000108298	2.00253	5.36e-05	RPL19
Up	ENSG00000262152	1.9881	0.0148	LINC00514
Up	ENSG00000002834	1.98311	1.45e-07	LASP1
Up	ENSG00000280165	1.97287	0.0492	PCDH20
Up	ENSG00000129521	1.89584	0.00263	EGLN3
Up	ENSG00000172602	1.89549	0.00136	RND1
Up	ENSG00000125686	1.87953	0.000556	MED1
Up	ENSG00000065618	1.86496	0.027	COL17A1
Up	ENSG00000105523	1.85882	0.0192	FAM83E
Up	ENSG00000133640	1.85231	0.0366	LRRIQ1
Up	ENSG00000115919	1.84069	0.00376	KYNU
Up	ENSG00000088726	1.81862	0.0361	TMEM40
Up	ENSG00000103044	1.80811	0.00758	HAS3
Up	ENSG00000167861	1.80659	9.25e-06	HID1
Up	ENSG00000187634	1.80329	0.006	SAMD11
Up	ENSG00000115705	1.79231	0.000256	TPO
Up	ENSG00000163873	1.79151	0.0302	GRIK3
Up	ENSG00000079841	1.78275	0.0454	RIMS1
Up	ENSG00000189377	1.77568	0.0102	CXCL17
Up	ENSG00000162949	1.7644	0.00433	CAPN13
Up	ENSG00000175745	1.76344	0.00922	NR2F1
Up	ENSG00000167549	1.76159	0.0424	CORO6
Up	ENSG00000182902	1.75369	0.00626	SLC25A18
Up	ENSG00000176532	1.74412	0.00247	PRR15
Up	ENSG00000081842	1.7395	0.0222	PCDHA6
Up	ENSG00000144063	1.7305	0.000786	MALL
Up	ENSG00000173175	1.72653	0.0107	ADCY5
Up	ENSG00000188895	1.71445	0.000823	MSL1
Up	ENSG00000117525	1.70595	0.00647	F3
Up	ENSG00000139318	1.70245	4.99e-06	DUSP6
Up	ENSG00000133962	1.68056	0.0123	CATSPERB ENSG00000133962
Up	ENSG00000115648	1.67456	0.000376	MLPH
Up	ENSG00000165140	1.67147	3.02e-05	FBP1
Up	ENSG00000151789	1.65921	0.00797	ZNF385D
Up	ENSG00000113763	1.6518	0.0309	UNC5A
Up	ENSG00000180891	1.64404	4.69e-05	CUEDC1
Up	ENSG00000183569	1.63149	0.00962	SERHL2
Up	ENSG00000277791	1.62566	0.00196	PSMB3
Up	ENSG00000123572	1.61964	0.00406	NRK
Up	ENSG00000188818	1.61317	0.000644	ZDHHC11
Up	ENSG00000149534	1.61079	0.0176	MS4A2
Up	ENSG00000165474	1.583	0.0256	GJB2
Up	ENSG00000156049	1.57059	0.000251	GNA14
Up	ENSG00000005884	1.567	0.00033	ITGA3
Up	ENSG00000108349	1.54616	0.000451	CASC3
Up	ENSG00000067840	1.52973	0.0115	PDZD4
Up	ENSG00000100033	1.52843	0.0435	PRODH
Up	ENSG00000227051	1.52437	0.00298	C14orf132
Up	ENSG00000108352	1.51305	0.0208	RAPGEFL1
Up	ENSG00000125968	1.51285	0.00852	ID1
Up	ENSG00000159784	1.51033	0.0496	FAM131B
Up	ENSG00000188064	1.49895	0.00425	WNT7B
Up	ENSG00000163618	1.49278	0.00249	CADPS
Up	ENSG00000197467	1.49235	0.00161	COL13A1
Up	ENSG00000151117	1.48167	0.00012	TMEM86A
Up	ENSG00000175793	1.46447	0.0422	SFN
Up	ENSG00000218336	1.45965	0.00235	TENM3
Up	ENSG00000140945	1.45881	4.85e-05	CDH13
Up	ENSG00000139629	1.45149	0.00103	GALNT6
Up	ENSG00000115602	1.44314	0.0301	IL1RL1
Up	ENSG00000166780	1.44084	0.0158	BMERB1
Up	ENSG00000175879	1.43254	0.00768	HOXD8
Up	ENSG00000173917	1.43134	0.0139	HOXB2
Up	ENSG00000169083	1.42685	0.0116	AR
Up	ENSG00000109107	1.42515	0.0293	ALDOC
Up	ENSG00000136457	1.41331	0.031	CHAD
Up	ENSG00000129514	1.40924	0.0189	FOXA1
Up	ENSG00000099139	1.40586	0.00294	PCSK5
Up	ENSG00000198807	1.40263	0.0374	PAX9
Up	ENSG00000152784	1.40082	0.00558	PRDM8
Up	ENSG00000156042	1.4008	0.00433	CFAP70
Up	ENSG00000120875	1.39526	0.024	DUSP4
Up	ENSG00000172731	1.39354	0.00204	LRRC20
Up	ENSG00000242866	1.39289	0.00781	STRC
Up	ENSG00000244045	1.38977	0.00292	TMEM199
Up	ENSG00000222014	1.37834	0.0414	RAB6C
Up	ENSG00000066735	1.37423	0.00594	KIF26A
Up	ENSG00000128039	1.37293	1.73e-05	SRD5A3
Up	ENSG00000114812	1.37273	0.00293	VIPR1
Up	ENSG00000049283	1.37193	0.00306	EPN3
Up	ENSG00000120093	1.36923	0.0164	HOXB3
Up	ENSG00000139220	1.36538	0.0482	PPFIA2
Up	ENSG00000182742	1.3609	0.0385	HOXB4
Up	ENSG00000074803	1.35945	0.0281	SLC12A1
Up	ENSG00000274211	1.35826	0.00216	SOCS7
Up	ENSG00000068615	1.35033	0.0432	REEP1
Up	ENSG00000183018	1.35003	0.000415	SPNS2
Up	ENSG00000126351	1.34958	0.000384	THRA
Up	ENSG00000196460	1.34098	0.0405	RFX8
Up	ENSG00000095321	1.33635	0.0144	CRAT
Up	ENSG00000008300	1.33244	0.0417	CELSR3
Up	ENSG00000198242	1.33172	0.00781	RPL23A
Up	ENSG00000166347	1.3299	0.00029	CYB5A
Up	ENSG00000278540	1.32748	0.00368	ACACA
Up	ENSG00000109103	1.32709	0.00395	UNC119
Up	ENSG00000278845	1.32426	0.0118	MRPL45
Up	ENSG00000189120	1.32378	0.0404	SP6
Up	ENSG00000179348	1.32219	0.0412	GATA2
Up	ENSG00000109079	1.31925	0.000556	TNFAIP1
Up	ENSG00000164855	1.31189	0.00302	TMEM184A
Up	ENSG00000160602	1.30137	0.0137	NEK8
Up	ENSG00000184828	1.29254	0.0243	ZBTB7C ENSG00000184828
Up	ENSG00000183578	1.29137	0.036	TNFAIP8L3
Up	ENSG00000072858	1.29079	0.00442	SIDT1
Up	ENSG00000103528	1.2834	0.029	SYT17
Up	ENSG00000168306	1.27357	0.0436	ACOX2
Up	ENSG00000131759	1.27253	0.00207	RARA
Up	ENSG00000237440	1.27078	0.00554	ZNF737
Up	ENSG00000124491	1.26942	0.0114	F13A1
Up	ENSG00000108375	1.26086	0.0281	RNF43
Up	ENSG00000155530	1.25987	0.0232	LRGUK
Up	ENSG00000172915	1.25862	0.00236	NBEA
Up	ENSG00000062725	1.2531	0.00378	APPBP2
Up	ENSG00000109118	1.25211	0.0165	PHF12
Up	ENSG00000188171	1.25193	0.00418	ZNF626
Up	ENSG00000085465	1.24982	0.0165	OVGP1
Up	ENSG00000109083	1.23271	0.00209	IFT20
Up	ENSG00000076351	1.23143	0.0113	SLC46A1
Up	ENSG00000278505	1.22928	0.0326	C17orf78
Up	ENSG00000007202	1.20834	0.0151	KIAA0100
Up	ENSG00000175556	1.20301	0.00984	LONRF3
Up	ENSG00000161509	1.19584	0.0116	GRIN2C
Up	ENSG00000188613	1.19425	0.0238	NANOS1
Up	ENSG00000140807	1.18917	0.0184	NKD1
Up	ENSG00000106366	1.17513	0.0496	SERPINE1 ENSG00000106366
Up	ENSG00000186352	1.17473	0.0197	ANKRD37
Up	ENSG00000170412	1.17159	0.0492	GPRC5C ENSG00000170412
Up	ENSG00000151136	1.17066	0.0265	BTBD11
Up	ENSG00000169252	1.16676	0.0328	ADRB2
Up	ENSG00000109452	1.16414	0.00471	INPP4B
Up	ENSG00000239920	1.16386	0.0469
Up	ENSG00000166821	1.15932	0.0076	PEX11A
Up	ENSG00000211448	1.15636	0.0213	DIO2
Up	ENSG00000099282	1.15179	0.000451	TSPAN15
Up	ENSG00000150630	1.15129	0.00992	VEGFC
Up	ENSG00000106003	1.15051	0.0289	LFNG
Up	ENSG00000176153	1.14058	0.00918	GPX2
Up	ENSG00000110171	1.13961	0.00677	TRIM3
Up	ENSG00000167524	1.13529	0.0208	RSKR
Up	ENSG00000108443	1.13113	0.00521	RPS6KB1
Up	ENSG00000117009	1.13085	0.0289	KMO
Up	ENSG00000073350	1.13029	0.0159	LLGL2
Up	ENSG00000185133	1.12603	0.0441	INPP5J
Up	ENSG00000164574	1.1236	0.000752	GALNT10
Up	ENSG00000004139	1.12236	0.0208	SARM1
Up	ENSG00000163145	1.12051	0.0293	C1QTNF7
Up	ENSG00000141376	1.11201	0.000247	BCAS3
Up	ENSG00000164251	1.1102	0.0405	F2RL1
Up	ENSG00000099864	1.10722	0.0366	PALM
Up	ENSG00000108256	1.1065	0.00521	NUFIP2
Up	ENSG00000076604	1.10607	0.0435	TRAF4
Up	ENSG00000278053	1.10222	0.0151	DDX52
Up	ENSG00000109062	1.09929	0.0318	SLC9A3R1
Up	ENSG00000108423	1.0958	0.0367	TUBD1
Up	ENSG00000228672	1.09525	0.0302	PROB1
Up	ENSG00000178175	1.09251	0.0454	ZNF366
Up	ENSG00000153982	1.09218	0.0357	GDPD1
Up	ENSG00000171475	1.09014	0.00247	WIPF2
Up	ENSG00000070404	1.08671	0.0121	FSTL3
Up	ENSG00000166578	1.08454	0.031	IQCD
Up	ENSG00000078804	1.0816	0.00612	TP53INP2 ENSG00000078804
Up	ENSG00000170921	1.0803	0.00652	TANC2
Up	ENSG00000276023	1.07549	0.0101	DUSP14
Up	ENSG00000101846	1.07255	0.00652	STS
Up	ENSG00000171502	1.06662	0.0176	COL24A1
Up	ENSG00000144476	1.06615	0.0388	ACKR3
Up	ENSG00000062716	1.06325	0.00122	VMP1
Up	ENSG00000004142	1.06188	0.0213	POLDIP2
Up	ENSG00000132591	1.06055	0.035	ERAL1
Up	ENSG00000161381	1.05842	0.000484	PLXDC1
Up	ENSG00000109089	1.05603	0.00233	CDR2L
Up	ENSG00000163874	1.03711	0.019	ZC3H12A
Up	ENSG00000047648	1.02767	0.0435	ARHGAP6
Up	ENSG00000135245	1.02699	0.0234	HILPDA
Up	ENSG00000111319	1.02304	0.0289	SCNN1A
Up	ENSG00000132581	1.02257	0.0443	SDF2
Up	ENSG00000074416	1.02127	0.0307	MGLL
Up	ENSG00000087111	1.02056	0.0282	PIGS
Up	ENSG00000141298	1.01999	0.00433	SSH2
Up	ENSG00000166546	1.01927	0.0128	BEAN1
Up	ENSG00000276234	1.01594	0.0105	TADA2A
Up	ENSG00000068097	1.00789	0.00511	HEATR6
Up	ENSG00000159423	1.00376	0.0404	ALDH4A1
Up	ENSG00000177570	1.00259	0.047	SAMD12
Down	ENSG00000139219	-5.78983	1.44e-08	COL2A1
Down	ENSG00000102854	-4.89488	4.12e-05	MSLN
Down	ENSG00000156219	-4.54016	7.82e-05	ART3
Down	ENSG00000214216	-3.87227	0.000737	IQCJ
Down	ENSG00000100146	-3.85228	1.71e-12	SOX10
Down	ENSG00000163017	-3.65993	1.7e-05	ACTG2
Down	ENSG00000114547	-3.58662	5.59e-10	ROPN1B
Down	ENSG00000185634	-3.49198	2.06e-06	SHC4
Down	ENSG00000140093	-3.43084	0.00428	SERPINA10
Down	ENSG00000170579	-3.12477	5.08e-05	DLGAP1
Down	ENSG00000092758	-3.1067	1.91e-07	COL9A3
Down	ENSG00000257743	-3.10336	1.67e-06	MGAM2
Down	ENSG00000123560	-3.06647	1.29e-05	PLP1
Down	ENSG00000081479	-3.02974	0.00109	LRP2
Down	ENSG00000169436	-3.01345	1.9e-06	COL22A1
Down	ENSG00000169085	-2.96487	8.69e-05	VXN
Down	ENSG00000166405	-2.92154	2.58e-05	RIC3
Down	ENSG00000182253	-2.91347	5.75e-06	SYNM
Down	ENSG00000077279	-2.91092	0.00599	DCX
Down	ENSG00000107105	-2.90867	1.14e-05	ELAVL2
Down	ENSG00000094755	-2.90836	0.00261	GABRP
Down	ENSG00000137673	-2.88864	2.58e-05	MMP7
Down	ENSG00000109846	-2.88627	2.32e-07	CRYAB
Down	ENSG00000177614	-2.81062	0.000415	PGBD5
Down	ENSG00000113396	-2.80354	0.00488	SLC27A6
Down	ENSG00000143469	-2.80119	0.0229	SYT14
Down	ENSG00000104332	-2.79327	0.000109	SFRP1
Down	ENSG00000180537	-2.78334	0.000417	RNF182
Down	ENSG00000136231	-2.77883	0.00023	IGF2BP3
Down	ENSG00000152977	-2.74118	0.00992	ZIC1
Down	ENSG00000164749	-2.62795	0.000556	HNF4G
Down	ENSG00000112164	-2.57019	0.00151	GLP1R ENSG00000112164
Down	ENSG00000134762	-2.54745	0.00365	DSC3
Down	ENSG00000174607	-2.54145	0.000554	UGT8
Down	ENSG00000198300	-2.53345	0.00247	PEG3
Down	ENSG00000110693	-2.51509	3.1e-05	SOX6 ENSG00000110693
Down	ENSG00000125462	-2.49414	6.7e-06	MIR9-1HG
Down	ENSG00000143452	-2.40577	0.00385	HORMAD1
Down	ENSG00000184454	-2.3762	0.000369	NCMAP
Down	ENSG00000133067	-2.36803	0.00617	LGR6
Down	ENSG00000185697	-2.36727	5.93e-06	MYBL1
Down	ENSG00000122420	-2.36418	0.0011	PTGFR
Down	ENSG00000121005	-2.34356	0.00354	CRISPLD1
Down	ENSG00000174963	-2.33598	0.0235	ZIC4
Down	ENSG00000163064	-2.32742	0.00395	EN1
Down	ENSG00000198732	-2.31719	0.00612	SMOC1
Down	ENSG00000172159	-2.31507	1.62e-10	FRMD3 ENSG00000172159
Down	ENSG00000108244	-2.29532	0.00443	KRT23
Down	ENSG00000160183	-2.29425	0.00349	TMPRSS3
Down	ENSG00000054598	-2.28406	1.08e-06	FOXC1
Down	ENSG00000160678	-2.28089	4.79e-05	S100A1
Down	ENSG00000021300	-2.24309	0.000455	PLEKHB1
Down	ENSG00000165905	-2.24131	0.000786	LARGE2
Down	ENSG00000170549	-2.22553	0.019	IRX1
Down	ENSG00000175445	-2.21445	0.00011	LPL
Down	ENSG00000281406	-2.20882	0.0034	BLACAT1
Down	ENSG00000273274	-2.19063	0.0131	ZBTB8B
Down	ENSG00000135374	-2.12984	0.0189	ELF5
Down	ENSG00000117069	-2.11379	0.00206	ST6GALNAC5
Down	ENSG00000144278	-2.05715	0.00992	GALNT13
Down	ENSG00000132434	-2.04804	0.000183	LANCL2
Down	ENSG00000111341	-2.0199	0.00595	MGP
Down	ENSG00000130032	-2.01364	0.0201	PRRG3
Down	ENSG00000111186	-1.96324	0.00471	WNT5B
Down	ENSG00000064886	-1.95989	0.000251	CHI3L2
Down	ENSG00000077274	-1.9392	0.0207	CAPN6
Down	ENSG00000092621	-1.93129	0.000606	PHGDH
Down	ENSG00000075643	-1.86485	0.000123	MOCOS
Down	ENSG00000166402	-1.86186	0.000508	TUB
Down	ENSG00000077264	-1.85195	0.00124	PAK3
Down	ENSG00000136514	-1.84155	0.00198	RTP4
Down	ENSG00000141682	-1.82949	0.000737	PMAIP1 ENSG00000141682
Down	ENSG00000155760	-1.81752	4.99e-06	FZD7
Down	ENSG00000196632	-1.81234	3.1e-05	WNK3
Down	ENSG00000108830	-1.8025	0.013	RND2 ENSG00000108830
Down	ENSG00000160321	-1.79245	0.00992	ZNF208
Down	ENSG00000147889	-1.78224	0.000968	CDKN2A
Down	ENSG00000183196	-1.78187	0.0162	CHST6
Down	ENSG00000158008	-1.78073	0.0286	EXTL1
Down	ENSG00000133048	-1.76819	0.012	CHI3L1
Down	ENSG00000131773	-1.76654	0.000195	KHDRBS3
Down	ENSG00000146281	-1.76154	2.64e-06	PM20D2
Down	ENSG00000047597	-1.75667	0.024	XK
Down	ENSG00000112246	-1.75596	0.0103	SIM1
Down	ENSG00000106078	-1.75131	0.00206	COBL
Down	ENSG00000105855	-1.75117	0.00105	ITGB8
Down	ENSG00000184661	-1.74228	0.000222	CDCA2
Down	ENSG00000157404	-1.73814	0.00376	KIT
Down	ENSG00000133069	-1.73702	0.000605	TMCC2
Down	ENSG00000100302	-1.73507	0.00269	RASD2
Down	ENSG00000100167	-1.71772	0.00762	SEPTIN3
Down	ENSG00000154556	-1.70922	0.00425	SORBS2
Down	ENSG00000099256	-1.70759	0.000823	PRTFDC1
Down	ENSG00000188517	-1.70642	0.0134	COL25A1
Down	ENSG00000139714	-1.7044	0.000737	MORN3
Down	ENSG00000163975	-1.70056	0.000142	MELTF
Down	ENSG00000164626	-1.69959	0.00161	KCNK5
Down	ENSG00000183454	-1.69257	0.0245	GRIN2A
Down	ENSG00000087495	-1.68724	0.00612	PHACTR3
Down	ENSG00000144681	-1.67986	0.0144	STAC
Down	ENSG00000179750	-1.67271	0.0234	APOBEC3B
Down	ENSG00000135547	-1.66835	0.011	HEY2
Down	ENSG00000116661	-1.66447	0.0263	FBXO2
Down	ENSG00000073464	-1.65797	0.00224	CLCN4
Down	ENSG00000178814	-1.65437	0.000571	OPLAH
Down	ENSG00000157368	-1.6524	0.0093	IL34
Down	ENSG00000172379	-1.64184	0.000804	ARNT2
Down	ENSG00000112218	-1.60472	0.00428	GPR63
Down	ENSG00000046604	-1.60013	1.95e-05	DSG2
Down	ENSG00000144369	-1.59605	0.000758	FAM171B
Down	ENSG00000159871	-1.58279	0.0184	LYPD5
Down	ENSG00000165795	-1.58246	8.69e-05	NDRG2
Down	ENSG00000145087	-1.58061	0.0389	STXBP5L
Down	ENSG00000196739	-1.56816	0.000742	COL27A1
Down	ENSG00000143401	-1.5671	2.05e-07	ANP32E
Down	ENSG00000186714	-1.55478	0.0346	CCDC73
Down	ENSG00000134463	-1.55465	0.000445	ECHDC3
Down	ENSG00000005187	-1.52243	0.00707	ACSM3 ENSG00000005187
Down	ENSG00000146411	-1.51047	0.0405	SLC2A12
Down	ENSG00000111863	-1.47632	0.0348	ADTRP
Down	ENSG00000084207	-1.47245	0.00433	GSTP1
Down	ENSG00000105707	-1.46502	0.0178	HPN
Down	ENSG00000132688	-1.46489	0.00231	NES
Down	ENSG00000111846	-1.45365	0.00383	GCNT2 ENSG00000111846
Down	ENSG00000138678	-1.4514	0.0085	GPAT3
Down	ENSG00000048540	-1.45134	0.0299	LMO3
Down	ENSG00000111879	-1.45103	0.0011	FAM184A
Down	ENSG00000109881	-1.4507	0.00391	CCDC34
Down	ENSG00000143502	-1.43691	0.0432	SUSD4
Down	ENSG00000144649	-1.42867	0.0208	GASK1A
Down	ENSG00000122574	-1.41804	0.00727	WIPF3
Down	ENSG00000197410	-1.41753	0.00962	DCHS2
Down	ENSG00000206432	-1.41738	0.0274	TMEM200C
Down	ENSG00000155367	-1.40594	0.0208	PPM1J
Down	ENSG00000176597	-1.40256	0.0265	B3GNT5
Down	ENSG00000147454	-1.38917	0.000459	SLC25A37
Down	ENSG00000114757	-1.38459	0.0357	PEX5L
Down	ENSG00000167614	-1.37463	0.00144	TTYH1
Down	ENSG00000198756	-1.36918	0.026	COLGALT2
Down	ENSG00000111728	-1.36655	0.00209	ST8SIA1
Down	ENSG00000119787	-1.36337	0.000116	ATL2
Down	ENSG00000078070	-1.3615	1.76e-05	MCCC1
Down	ENSG00000148468	-1.36051	0.0139	FAM171A1
Down	ENSG00000117650	-1.35915	0.00386	NEK2
Down	ENSG00000115267	-1.3553	0.00779	IFIH1
Down	ENSG00000144730	-1.34978	0.00495	IL17RD
Down	ENSG00000173320	-1.34899	0.0105	STOX2
Down	ENSG00000111247	-1.34819	0.00139	RAD51AP1
Down	ENSG00000119922	-1.33949	0.0267	IFIT2
Down	ENSG00000136997	-1.32806	0.00419	MYC
Down	ENSG00000101850	-1.32546	0.0449	GPR143
Down	ENSG00000285447	-1.32539	0.024	NA
Down	ENSG00000138646	-1.32483	0.0238	HERC5
Down	ENSG00000143674	-1.3177	0.00885	MAP3K21
Down	ENSG00000064225	-1.31741	0.00113	ST3GAL6
Down	ENSG00000134533	-1.31307	0.024	RERG
Down	ENSG00000138801	-1.30676	1.05e-07	PAPSS1
Down	ENSG00000140545	-1.30506	0.00247	MFGE8
Down	ENSG00000118276	-1.30273	0.0103	B4GALT6
Down	ENSG00000154655	-1.29487	0.0097	L3MBTL4
Down	ENSG00000182175	-1.28793	0.0412	RGMA
Down	ENSG00000080986	-1.27466	0.00946	NDC80
Down	ENSG00000058056	-1.27459	0.000442	USP13
Down	ENSG00000176890	-1.26953	0.00494	TYMS
Down	ENSG00000060140	-1.26876	0.0289	STYK1
Down	ENSG00000162738	-1.26536	0.02	VANGL2
Down	ENSG00000213064	-1.26418	1.6e-08	SFT2D2
Down	ENSG00000102098	-1.2632	0.0283	SCML2
Down	ENSG00000117724	-1.26317	0.0141	CENPF
Down	ENSG00000154839	-1.26105	0.0265	SKA1
Down	ENSG00000143228	-1.2599	0.0123	NUF2
Down	ENSG00000153162	-1.25694	0.0333	BMP6
Down	ENSG00000164181	-1.2539	0.0106	ELOVL7 ENSG00000164181
Down	ENSG00000120915	-1.2504	0.00615	EPHX2
Down	ENSG00000176595	-1.24625	0.0189	KBTBD11 ENSG00000176595
Down	ENSG00000174514	-1.22862	0.000285	MFSD4A
Down	ENSG00000145284	-1.22205	0.0184	SCD5
Down	ENSG00000179855	-1.21696	0.0397	GIPC3
Down	ENSG00000187595	-1.21633	0.0254	ZNF385C
Down	ENSG00000117266	-1.21482	0.0162	CDK18
Down	ENSG00000154642	-1.20388	0.000459	C21orf91
Down	ENSG00000143494	-1.20164	0.0134	VASH2
Down	ENSG00000203852	-1.20132	0.0456	H3C15
Down	ENSG00000140563	-1.20024	0.0414	MCTP2
Down	ENSG00000118193	-1.19933	0.0225	KIF14
Down	ENSG00000075340	-1.19521	0.0412	ADD2
Down	ENSG00000154640	-1.19507	0.000527	BTG3
Down	ENSG00000135045	-1.18285	0.00752	C9orf40
Down	ENSG00000171823	-1.18265	0.000323	FBXL14
Down	ENSG00000007968	-1.18184	0.0228	E2F2
Down	ENSG00000165304	-1.18161	0.0209	MELK
Down	ENSG00000164430	-1.17949	0.00328	CGAS
Down	ENSG00000166123	-1.17776	0.00777	GPT2
Down	ENSG00000136560	-1.17576	1.14e-05	TANK
Down	ENSG00000078018	-1.17354	0.0182	MAP2
Down	ENSG00000149970	-1.16771	0.0289	CNKSR2
Down	ENSG00000070018	-1.16439	3.44e-07	LRP6
Down	ENSG00000174939	-1.16239	0.0118	ASPHD1 ENSG00000174939
Down	ENSG00000154358	-1.15663	0.0224	OBSCN
Down	ENSG00000105655	-1.15551	0.0289	ISYNA1
Down	ENSG00000167191	-1.15189	0.0103	GPRC5B
Down	ENSG00000139797	-1.1517	0.00604	RNF113B
Down	ENSG00000183943	-1.15036	0.00236	PRKX
Down	ENSG00000184005	-1.14672	0.0196	ST6GALNAC3
Down	ENSG00000172197	-1.14061	0.0123	MBOAT1
Down	ENSG00000173207	-1.13749	1.76e-05	CKS1B
Down	ENSG00000180938	-1.13615	0.0309	ZNF572
Down	ENSG00000147862	-1.13127	0.013	NFIB
Down	ENSG00000123600	-1.12738	0.00877	METTL8
Down	ENSG00000155099	-1.12655	0.00259	PIP4P2
Down	ENSG00000155850	-1.12215	0.0034	SLC26A2
Down	ENSG00000121380	-1.12074	0.0272	BCL2L14
Down	ENSG00000197943	-1.11759	0.0102	PLCG2 ENSG00000197943
Down	ENSG00000120162	-1.11604	0.00294	MOB3B
Down	ENSG00000135929	-1.10653	0.0273	CYP27A1
Down	ENSG00000185015	-1.10586	0.0378	CA13
Down	ENSG00000168078	-1.10015	0.0392	PBK
Down	ENSG00000134755	-1.09989	0.0351	DSC2
Down	ENSG00000221843	-1.0937	0.0168	C2orf16
Down	ENSG00000144381	-1.09177	0.00552	HSPD1
Down	ENSG00000102302	-1.08964	0.0484	FGD1
Down	ENSG00000213366	-1.08949	0.0482	GSTM2
Down	ENSG00000064115	-1.08895	3.46e-05	TM7SF3
Down	ENSG00000157992	-1.07954	0.0208	KRTCAP3
Down	ENSG00000013573	-1.07768	0.00707	DDX11
Down	ENSG00000196155	-1.06969	0.0177	PLEKHG4
Down	ENSG00000161921	-1.06862	0.000819	CXCL16
Down	ENSG00000141384	-1.05944	0.00428	TAF4B
Down	ENSG00000198795	-1.05933	0.0496	ZNF521
Down	ENSG00000035499	-1.05589	0.0354	DEPDC1B
Down	ENSG00000164695	-1.05321	0.0288	CHMP4C
Down	ENSG00000184979	-1.04899	0.0481	USP18
Down	ENSG00000124795	-1.04826	0.00293	DEK
Down	ENSG00000162972	-1.04693	0.00139	MAIP1
Down	ENSG00000131941	-1.04632	0.0332	RHPN2
Down	ENSG00000183814	-1.04626	0.00221	LIN9
Down	ENSG00000104756	-1.03979	0.00029	KCTD9
Down	ENSG00000212127	-1.03956	0.000126	TAS2R14
Down	ENSG00000136982	-1.03942	0.0426	DSCC1
Down	ENSG00000152229	-1.03708	0.0034	PSTPIP2 ENSG00000152229
Down	ENSG00000117020	-1.03172	0.016	AKT3
Down	ENSG00000247626	-1.03117	0.00462	MARS2
Down	ENSG00000096092	-1.02779	0.00236	TMEM14A
Down	ENSG00000008441	-1.02088	0.0223	NFIX
Down	ENSG00000143882	-1.01849	0.0412	ATP6V1C2
Down	ENSG00000123104	-1.01834	0.0034	ITPR2
Down	ENSG00000143514	-1.00504	0.000146	TP53BP2
Down	ENSG00000240445	-1.00411	0.00307	FOXO3B
Down	ENSG00000196550	-1.00311	0.0414	FAM72A

## Sheet: DEGs HER2+ vs HER2+HR+
Differentially expressed genes in HER2+ vs HER2+HR+
Regulation	Ensembl ID	log2 Fold Change	Adj.Pval	Symbol
Up	ENSG00000198788	7.62976	8.76e-10	MUC2
Up	ENSG00000205420	7.05513	6.13e-11	KRT6A
Up	ENSG00000167754	4.97378	4.1e-06	KLK5
Up	ENSG00000205592	4.96871	7.25e-07	MUC19
Up	ENSG00000143556	4.67761	0.000451	S100A7
Up	ENSG00000185479	4.61664	1.19e-07	KRT6B
Up	ENSG00000136155	4.58301	0.000232	SCEL
Up	ENSG00000167755	4.51184	0.000273	KLK6
Up	ENSG00000186832	4.37387	0.000104	KRT16
Up	ENSG00000141750	4.0883	8.94e-06	STAC2
Up	ENSG00000186081	4.03479	1.42e-05	KRT5
Up	ENSG00000184330	3.99132	0.000389	S100A7A
Up	ENSG00000167656	3.93201	0.00529	LY6D
Up	ENSG00000166535	3.79656	4.77e-05	A2ML1
Up	ENSG00000147689	3.71545	4.84e-06	FAM83A
Up	ENSG00000171532	3.56637	2.57e-05	NEUROD2
Up	ENSG00000137975	3.39558	0.00044	CLCA2 ENSG00000137975
Up	ENSG00000086548	3.36271	0.000322	CEACAM6
Up	ENSG00000143546	3.3395	0.000141	S100A8
Up	ENSG00000169035	3.32718	0.00166	KLK7
Up	ENSG00000186847	3.17909	0.00361	KRT14
Up	ENSG00000169594	3.15035	3.67e-05	BNC1
Up	ENSG00000128422	3.12021	0.000126	KRT17
Up	ENSG00000148346	3.05494	0.00116	LCN2
Up	ENSG00000106278	3.04694	0.000378	PTPRZ1
Up	ENSG00000121207	2.98749	0.000394	LRAT
Up	ENSG00000161798	2.97003	0.00902	AQP5
Up	ENSG00000103044	2.95375	1.07e-07	HAS3
Up	ENSG00000166509	2.91985	0.0336	CLEC3A
Up	ENSG00000105877	2.89495	0.000478	DNAH11
Up	ENSG00000102243	2.86908	0.0143	VGLL1
Up	ENSG00000153292	2.82322	3.77e-05	ADGRF1
Up	ENSG00000175793	2.81811	5.02e-07	SFN
Up	ENSG00000163220	2.79364	0.00152	S100A9
Up	ENSG00000137648	2.7811	0.000358	TMPRSS4
Up	ENSG00000264230	2.77442	0.0148	ANXA8L1 ENSG00000264230
Up	ENSG00000141744	2.76408	0.000743	PNMT
Up	ENSG00000124107	2.75423	0.000126	SLPI
Up	ENSG00000167653	2.70969	0.00919	PSCA
Up	ENSG00000198729	2.69833	0.000327	PPP1R14C
Up	ENSG00000100170	2.67792	0.000979	SLC5A1
Up	ENSG00000168389	2.66969	6.4e-06	MFSD2A
Up	ENSG00000227471	2.62662	0.00536	AKR1B15
Up	ENSG00000157765	2.60544	0.0096	SLC34A2
Up	ENSG00000128510	2.58528	0.000511	CPA4
Up	ENSG00000137699	2.54997	0.000899	TRIM29
Up	ENSG00000222036	2.52584	0.00308	POTEM
Up	ENSG00000171243	2.49812	0.00245	SOSTDC1
Up	ENSG00000180432	2.49238	0.000248	CYP8B1
Up	ENSG00000147697	2.48402	0.000163	GSDMC
Up	ENSG00000268104	2.45771	0.00506	SLC6A14
Up	ENSG00000134757	2.45054	0.0204	DSG3
Up	ENSG00000265190	2.42393	0.0185	ANXA8
Up	ENSG00000007062	2.40593	0.00797	PROM1
Up	ENSG00000139973	2.39641	0.00221	SYT16
Up	ENSG00000088726	2.39354	0.00156	TMEM40
Up	ENSG00000132470	2.37767	1.8e-06	ITGB4
Up	ENSG00000171124	2.35885	0.00375	FUT3
Up	ENSG00000144648	2.34281	9.11e-05	ACKR2
Up	ENSG00000154645	2.31525	0.0208	CHODL
Up	ENSG00000136943	2.2617	0.00159	CTSV
Up	ENSG00000144063	2.24974	4.65e-07	MALL
Up	ENSG00000163347	2.22034	0.0019	CLDN1
Up	ENSG00000206075	2.2153	0.0198	SERPINB5
Up	ENSG00000111344	2.19554	0.00464	RASAL1
Up	ENSG00000263874	2.19386	2.68e-07	LINC00672
Up	ENSG00000176092	2.17801	0.0113	CRYBG2
Up	ENSG00000188505	2.1779	0.0312	NCCRP1
Up	ENSG00000162366	2.17721	0.0129	PDZK1IP1
Up	ENSG00000186684	2.1734	0.000792	CYP27C1
Up	ENSG00000058085	2.09547	0.00159	LAMC2
Up	ENSG00000067191	2.07535	2.57e-05	CACNB1
Up	ENSG00000081277	2.05226	0.0207	PKP1
Up	ENSG00000088836	2.04172	0.000164	SLC4A11
Up	ENSG00000189377	2.03247	0.00112	CXCL17
Up	ENSG00000108846	2.01779	3.45e-05	ABCC3
Up	ENSG00000131019	2.01194	0.000659	ULBP3
Up	ENSG00000136002	2.0066	0.00204	ARHGEF4
Up	ENSG00000187510	2.00198	0.00536	PLEKHG7
Up	ENSG00000132164	1.99221	0.0391	SLC6A11
Up	ENSG00000236761	1.98944	0.0352	CTAGE9
Up	ENSG00000138772	1.9864	0.0006	ANXA3
Up	ENSG00000167799	1.9863	0.00124	NUDT8
Up	ENSG00000181333	1.97002	0.00804	HEPHL1
Up	ENSG00000117115	1.96616	0.00199	PADI2
Up	ENSG00000179913	1.96286	0.0239	B3GNT3
Up	ENSG00000181577	1.91967	0.0284	C6orf223
Up	ENSG00000165272	1.9068	0.00219	AQP3 ENSG00000165272
Up	ENSG00000197106	1.89844	0.0284	SLC6A17
Up	ENSG00000149948	1.8863	0.00335	HMGA2
Up	ENSG00000198848	1.88439	0.0142	CES1
Up	ENSG00000146648	1.88356	0.0235	EGFR
Up	ENSG00000086570	1.86207	0.0112	FAT2
Up	ENSG00000101670	1.84709	0.000253	LIPG
Up	ENSG00000087494	1.84201	0.0473	PTHLH
Up	ENSG00000281406	1.81443	0.0185	BLACAT1
Up	ENSG00000124466	1.80815	0.00548	LYPD3
Up	ENSG00000141738	1.80812	0.00918	GRB7
Up	ENSG00000117525	1.79447	0.00177	F3
Up	ENSG00000183569	1.75952	0.00215	SERHL2
Up	ENSG00000242715	1.75232	0.00849	CCDC169
Up	ENSG00000183018	1.74703	1.36e-07	SPNS2
Up	ENSG00000179930	1.7417	0.038	ZNF648
Up	ENSG00000165474	1.72039	0.00866	GJB2
Up	ENSG00000165125	1.70515	0.046	TRPV6
Up	ENSG00000062038	1.66083	0.015	CDH3
Up	ENSG00000185567	1.64322	0.00664	AHNAK2
Up	ENSG00000184254	1.62461	4.68e-05	ALDH1A3
Up	ENSG00000129521	1.61289	0.00938	EGLN3
Up	ENSG00000102287	1.6043	0.00855	GABRE
Up	ENSG00000163235	1.59991	0.00793	TGFA ENSG00000163235
Up	ENSG00000117013	1.59692	0.0284	KCNQ4
Up	ENSG00000165186	1.57317	0.043	PTCHD1
Up	ENSG00000133019	1.56102	0.0425	CHRM3
Up	ENSG00000075618	1.54763	0.00124	FSCN1
Up	ENSG00000142910	1.52669	0.00735	TINAGL1
Up	ENSG00000115919	1.50468	0.0186	KYNU
Up	ENSG00000074803	1.4918	0.00923	SLC12A1
Up	ENSG00000156463	1.49027	0.0286	SH3RF2
Up	ENSG00000104783	1.46073	0.00567	KCNN4
Up	ENSG00000168453	1.46042	0.0363	HR
Up	ENSG00000121039	1.45206	0.0239	RDH10 ENSG00000121039
Up	ENSG00000110400	1.44874	0.000512	NECTIN1
Up	ENSG00000151789	1.44485	0.0199	ZNF385D
Up	ENSG00000106123	1.44373	0.0389	EPHB6
Up	ENSG00000156966	1.44286	0.00548	B3GNT7
Up	ENSG00000007372	1.428	0.0297	PAX6
Up	ENSG00000166394	1.41638	0.00224	CYB5R2
Up	ENSG00000215915	1.40599	0.0185	ATAD3C ENSG00000215915
Up	ENSG00000135480	1.4039	0.0144	KRT7
Up	ENSG00000060558	1.3986	0.00862	GNA15
Up	ENSG00000112378	1.3886	0.00529	PERP
Up	ENSG00000131748	1.37731	0.00864	STARD3
Up	ENSG00000141741	1.36307	0.035	MIEN1
Up	ENSG00000197956	1.34121	0.00208	S100A6
Up	ENSG00000117394	1.33747	0.0163	SLC2A1
Up	ENSG00000158315	1.33373	0.00172	RHBDL2
Up	ENSG00000273604	1.32468	0.0433	EPOP
Up	ENSG00000078401	1.3196	0.00536	EDN1
Up	ENSG00000160213	1.31527	0.000596	CSTB
Up	ENSG00000188549	1.29356	0.00255	CCDC9B
Up	ENSG00000142627	1.28668	0.0155	EPHA2
Up	ENSG00000118849	1.27749	0.0389	RARRES1
Up	ENSG00000196517	1.27217	0.00249	SLC6A9
Up	ENSG00000073605	1.26136	0.0386	GSDMB
Up	ENSG00000110660	1.25903	0.00122	SLC35F2
Up	ENSG00000176920	1.25502	0.00137	FUT2
Up	ENSG00000188613	1.25264	0.0115	NANOS1
Up	ENSG00000151117	1.24998	0.000867	TMEM86A
Up	ENSG00000139318	1.24976	0.00096	DUSP6
Up	ENSG00000102554	1.24558	0.0284	KLF5
Up	ENSG00000109654	1.23968	0.00138	TRIM2
Up	ENSG00000164687	1.23849	0.00797	FABP5
Up	ENSG00000109089	1.2315	5.5e-05	CDR2L
Up	ENSG00000151136	1.22421	0.0138	BTBD11
Up	ENSG00000119514	1.22037	0.0135	GALNT12
Up	ENSG00000164251	1.21993	0.0154	F2RL1
Up	ENSG00000275023	1.2148	0.0113	MLLT6
Up	ENSG00000006555	1.21156	0.0275	TTC22
Up	ENSG00000178175	1.20509	0.0176	ZNF366
Up	ENSG00000067057	1.19213	0.0247	PFKP
Up	ENSG00000117399	1.19015	0.0391	CDC20 ENSG00000117399
Up	ENSG00000278505	1.18763	0.0345	C17orf78
Up	ENSG00000005001	1.17297	0.0199	PRSS22
Up	ENSG00000079739	1.16969	0.000126	PGM1
Up	ENSG00000154127	1.15585	0.00158	UBASH3B
Up	ENSG00000100994	1.15577	0.00112	PYGB
Up	ENSG00000125266	1.14259	0.00536	EFNB2
Up	ENSG00000127955	1.14213	0.0163	GNAI1
Up	ENSG00000158292	1.13963	0.0114	GPR153
Up	ENSG00000131236	1.13594	7.25e-07	CAP1 ENSG00000131236
Up	ENSG00000115107	1.13276	0.0284	STEAP3
Up	ENSG00000162433	1.12355	0.0248	AK4
Up	ENSG00000127824	1.1163	0.0397	TUBA4A
Up	ENSG00000170485	1.10839	0.00866	NPAS2
Up	ENSG00000125257	1.0861	0.00461	ABCC4
Up	ENSG00000142949	1.07994	0.000659	PTPRF
Up	ENSG00000162458	1.07588	0.00849	FBLIM1 ENSG00000162458
Up	ENSG00000181458	1.07403	0.0239	TMEM45A
Up	ENSG00000179403	1.06955	0.00994	VWA1
Up	ENSG00000164086	1.06779	0.000177	DUSP7
Up	ENSG00000005884	1.06497	0.021	ITGA3
Up	ENSG00000120708	1.06236	0.0109	TGFBI
Up	ENSG00000117411	1.04767	0.00119	B4GALT2
Up	ENSG00000083857	1.04716	0.0168	FAT1
Up	ENSG00000066322	1.04313	0.000327	ELOVL1 ENSG00000066322
Up	ENSG00000085117	1.0381	0.00463	CD82
Up	ENSG00000117016	1.02105	0.0219	RIMS3
Up	ENSG00000100504	1.0123	0.0252	PYGL
Up	ENSG00000175183	1.01159	0.0167	CSRP2
Up	ENSG00000197467	1.0106	0.048	COL13A1
Up	ENSG00000092929	1.00883	0.0312	UNC13D
Up	ENSG00000137547	1.00466	0.0104	MRPL15
Down	ENSG00000170099	-5.07923	0.00197	SERPINA6
Down	ENSG00000160182	-4.39209	2.4e-06	TFF1
Down	ENSG00000151892	-4.23345	6.13e-11	GFRA1
Down	ENSG00000126010	-4.05368	6.02e-08	GRPR
Down	ENSG00000082175	-3.89314	6.13e-11	PGR
Down	ENSG00000153002	-3.85084	0.00315	CPB1
Down	ENSG00000112183	-3.78713	1.41e-06	RBM24
Down	ENSG00000173404	-3.76899	0.00434	INSM1
Down	ENSG00000130045	-3.7364	9.87e-09	NXNL2
Down	ENSG00000166006	-3.73544	0.0345	KCNC2
Down	ENSG00000139219	-3.69507	0.000645	COL2A1
Down	ENSG00000196166	-3.63049	0.000336	C8orf86
Down	ENSG00000162891	-3.55739	3.59e-05	IL20
Down	ENSG00000225362	-3.52064	2.68e-07	CT62
Down	ENSG00000006071	-3.50588	8.94e-06	ABCC8
Down	ENSG00000100867	-3.49285	0.00138	DHRS2
Down	ENSG00000107518	-3.48436	0.000227	ATRNL1
Down	ENSG00000183888	-3.46596	8.94e-06	SRARP
Down	ENSG00000081479	-3.38056	4.68e-05	LRP2
Down	ENSG00000126562	-3.35689	6.11e-09	WNK4
Down	ENSG00000133169	-3.28182	0.0235	BEX1
Down	ENSG00000084628	-3.25253	1.76e-07	NKAIN1
Down	ENSG00000132554	-3.2261	1.41e-06	RGS22
Down	ENSG00000091831	-3.10334	2.48e-14	ESR1
Down	ENSG00000174498	-3.04719	0.000378	IGDCC3
Down	ENSG00000184564	-3.03122	0.000893	SLITRK6
Down	ENSG00000196208	-3.02196	2.72e-13	GREB1
Down	ENSG00000186086	-2.98959	0.0249	NBPF6
Down	ENSG00000157303	-2.98889	1.03e-06	SUSD3
Down	ENSG00000150051	-2.921	0.000172	MKX
Down	ENSG00000101098	-2.91901	5.73e-07	RIMS4
Down	ENSG00000147255	-2.88663	0.0166	IGSF1
Down	ENSG00000140093	-2.82155	0.0199	SERPINA10
Down	ENSG00000142408	-2.79644	0.00753	CACNG8
Down	ENSG00000214216	-2.78015	0.0207	IQCJ
Down	ENSG00000124882	-2.76811	0.00902	EREG
Down	ENSG00000175161	-2.70994	0.000163	CADM2
Down	ENSG00000152076	-2.70632	3.45e-05	CCDC74B
Down	ENSG00000159307	-2.70468	0.000764	SCUBE1
Down	ENSG00000164742	-2.67809	9.04e-06	ADCY1
Down	ENSG00000138696	-2.66988	0.00385	BMPR1B
Down	ENSG00000183145	-2.60045	0.00548	RIPPLY3
Down	ENSG00000104267	-2.5904	0.000966	CA2
Down	ENSG00000077063	-2.56848	4.68e-05	CTTNBP2
Down	ENSG00000178568	-2.54577	0.000177	ERBB4
Down	ENSG00000136883	-2.51269	4.07e-05	KIF12
Down	ENSG00000180777	-2.50958	0.00958	ANKRD30B
Down	ENSG00000188488	-2.50165	0.00216	SERPINA5
Down	ENSG00000164128	-2.43547	0.0345	NPY1R
Down	ENSG00000077279	-2.36169	0.0288	DCX
Down	ENSG00000074410	-2.34174	1.73e-06	CA12
Down	ENSG00000120262	-2.31782	8.76e-10	CCDC170
Down	ENSG00000160180	-2.31376	0.0108	TFF3
Down	ENSG00000197977	-2.29703	0.000899	ELOVL2
Down	ENSG00000108576	-2.2955	0.0148	SLC6A4 ENSG00000108576
Down	ENSG00000144891	-2.26137	0.0135	AGTR1
Down	ENSG00000163040	-2.24618	0.000423	CCDC74A
Down	ENSG00000147724	-2.24544	0.0199	FAM135B ENSG00000147724
Down	ENSG00000171722	-2.23865	0.000144	SPATA46 ENSG00000171722
Down	ENSG00000150667	-2.23599	0.00948	FSIP1
Down	ENSG00000284299	-2.22648	0.0214
Down	ENSG00000163646	-2.19267	0.00849	CLRN1
Down	ENSG00000164919	-2.19122	1.77e-05	COX6C
Down	ENSG00000166106	-2.17801	0.00205	ADAMTS15
Down	ENSG00000144218	-2.16862	4.68e-05	AFF3
Down	ENSG00000164749	-2.13667	0.0049	HNF4G
Down	ENSG00000134533	-2.13156	5.58e-06	RERG
Down	ENSG00000003989	-2.12588	0.000275	SLC7A2
Down	ENSG00000170959	-2.11402	0.00149	DCDC1
Down	ENSG00000244731	-2.08864	1.52e-05	C4A
Down	ENSG00000164796	-2.07486	0.0315	CSMD3 ENSG00000164796
Down	ENSG00000180616	-2.0743	0.000512	SSTR2
Down	ENSG00000113739	-2.07014	0.00328	STC2 ENSG00000113739
Down	ENSG00000230873	-2.03866	0.0155	STMND1
Down	ENSG00000171428	-2.03743	0.0055	NAT1
Down	ENSG00000169085	-2.02407	0.0114	VXN
Down	ENSG00000146476	-1.9649	2.03e-06	ARMT1 ENSG00000146476
Down	ENSG00000267385	-1.95401	0.049
Down	ENSG00000101850	-1.95049	0.00044	GPR143
Down	ENSG00000101210	-1.94272	0.0242	EEF1A2
Down	ENSG00000175356	-1.92576	0.00119	SCUBE2
Down	ENSG00000183833	-1.88983	0.0017	CFAP91
Down	ENSG00000278570	-1.87855	0.00515	NR2E3
Down	ENSG00000112164	-1.87539	0.028	GLP1R ENSG00000112164
Down	ENSG00000198929	-1.87371	9.77e-05	NOS1AP
Down	ENSG00000158258	-1.86542	0.0217	CLSTN2
Down	ENSG00000091129	-1.8642	0.00548	NRCAM
Down	ENSG00000090539	-1.85784	0.00385	CHRD
Down	ENSG00000179023	-1.85071	0.0462	KLHDC7A
Down	ENSG00000163491	-1.84543	0.00378	NEK10
Down	ENSG00000168993	-1.82387	0.00139	CPLX1
Down	ENSG00000239887	-1.82108	0.000154	C1orf226
Down	ENSG00000148671	-1.81044	0.00204	ADIRF
Down	ENSG00000196177	-1.80176	1.74e-05	ACADSB
Down	ENSG00000134830	-1.7926	1.35e-06	C5AR2
Down	ENSG00000107105	-1.79238	0.0139	ELAVL2
Down	ENSG00000197249	-1.76523	0.0323	SERPINA1
Down	ENSG00000196090	-1.7607	0.0282	PTPRT
Down	ENSG00000141424	-1.75746	0.000984	SLC39A6
Down	ENSG00000137821	-1.75527	0.00157	LRRC49
Down	ENSG00000110436	-1.74999	0.0109	SLC1A2
Down	ENSG00000224389	-1.74297	0.00125	C4B
Down	ENSG00000196557	-1.74225	0.00797	CACNA1H
Down	ENSG00000187720	-1.73317	0.000253	THSD4
Down	ENSG00000076344	-1.71768	0.00158	RGS11
Down	ENSG00000133321	-1.70979	0.000873	PLAAT4
Down	ENSG00000186714	-1.69654	0.0142	CCDC73
Down	ENSG00000149927	-1.69458	0.00502	DOC2A
Down	ENSG00000175985	-1.6763	0.0179	PLEKHD1
Down	ENSG00000185697	-1.65213	0.00216	MYBL1
Down	ENSG00000168350	-1.651	0.00112	DEGS2
Down	ENSG00000124126	-1.64328	9.23e-06	PREX1
Down	ENSG00000087495	-1.63411	0.00536	PHACTR3
Down	ENSG00000141449	-1.63278	0.00224	GREB1L
Down	ENSG00000169862	-1.63134	0.0345	CTNND2
Down	ENSG00000214456	-1.62527	0.0237	PLIN5
Down	ENSG00000142694	-1.62022	0.0111	EVA1B
Down	ENSG00000078053	-1.6069	0.00779	AMPH
Down	ENSG00000183044	-1.60078	0.00284	ABAT ENSG00000183044
Down	ENSG00000124171	-1.59894	0.00108	PARD6B
Down	ENSG00000148219	-1.59503	0.00152	ASTN2
Down	ENSG00000147642	-1.58649	0.00383	SYBU
Down	ENSG00000139910	-1.58283	0.044	NOVA1
Down	ENSG00000231852	-1.57867	0.014	CYP21A2
Down	ENSG00000152049	-1.57622	0.0329	KCNE4
Down	ENSG00000124249	-1.56374	0.0109	KCNK15
Down	ENSG00000108176	-1.55942	0.0249	DNAJC12
Down	ENSG00000121753	-1.53823	0.00183	ADGRB2
Down	ENSG00000135111	-1.53612	0.00125	TBX3
Down	ENSG00000172379	-1.52657	0.00101	ARNT2
Down	ENSG00000007516	-1.52247	0.0121	BAIAP3
Down	ENSG00000105707	-1.51506	0.00883	HPN
Down	ENSG00000186868	-1.49924	0.0297	MAPT
Down	ENSG00000170500	-1.49916	0.0387	LONRF2
Down	ENSG00000114654	-1.49244	0.0322	EFCC1
Down	ENSG00000084444	-1.46438	0.00132	FAM234B
Down	ENSG00000050628	-1.45906	0.00727	PTGER3
Down	ENSG00000187486	-1.45801	0.013	KCNJ11
Down	ENSG00000278961	-1.45479	0.0343	SMIM34B
Down	ENSG00000187123	-1.43719	0.0297	LYPD6
Down	ENSG00000178935	-1.43683	0.000966	ZNF552
Down	ENSG00000092068	-1.42547	0.000444	SLC7A8
Down	ENSG00000181751	-1.40461	3.3e-05	MACIR
Down	ENSG00000116039	-1.40401	0.0386	ATP6V1B1
Down	ENSG00000155367	-1.39293	0.0163	PPM1J
Down	ENSG00000154099	-1.38988	0.0198	DNAAF1
Down	ENSG00000112996	-1.38489	0.00827	MRPS30
Down	ENSG00000171791	-1.38461	0.00125	BCL2
Down	ENSG00000143473	-1.36533	0.0102	KCNH1
Down	ENSG00000118513	-1.36107	0.00483	MYB
Down	ENSG00000088881	-1.34913	0.0139	EBF4
Down	ENSG00000012171	-1.34671	0.0318	SEMA3B
Down	ENSG00000134146	-1.33958	0.00205	DPH6
Down	ENSG00000162482	-1.33734	0.049	AKR7A3
Down	ENSG00000155906	-1.32264	0.000171	RMND1
Down	ENSG00000222014	-1.32179	0.0399	RAB6C
Down	ENSG00000142102	-1.31934	0.0453	PGGHG
Down	ENSG00000169047	-1.28261	0.00864	IRS1 ENSG00000169047
Down	ENSG00000130005	-1.26802	0.0408	GAMT
Down	ENSG00000139351	-1.26403	0.0242	SYCP3
Down	ENSG00000123572	-1.24067	0.0315	NRK
Down	ENSG00000187244	-1.22745	0.000659	BCAM
Down	ENSG00000112562	-1.21538	0.042	SMOC2
Down	ENSG00000141682	-1.19371	0.0439	PMAIP1 ENSG00000141682
Down	ENSG00000134352	-1.19221	0.000899	IL6ST
Down	ENSG00000107485	-1.18164	0.00485	GATA3
Down	ENSG00000196405	-1.17926	0.0142	EVL
Down	ENSG00000170469	-1.16861	0.014	SPATA24
Down	ENSG00000109881	-1.15459	0.0247	CCDC34
Down	ENSG00000197748	-1.14494	0.028	CFAP43
Down	ENSG00000146757	-1.13667	0.0163	ZNF92
Down	ENSG00000134759	-1.13077	0.0088	ELP2
Down	ENSG00000133142	-1.12968	0.0045	TCEAL4
Down	ENSG00000092421	-1.12482	0.0389	SEMA6A
Down	ENSG00000159388	-1.12475	0.00793	BTG2 ENSG00000159388
Down	ENSG00000236609	-1.12184	0.0203	ZNF853
Down	ENSG00000109436	-1.10902	0.00766	TBC1D9 ENSG00000109436
Down	ENSG00000156113	-1.09394	0.0327	KCNMA1
Down	ENSG00000167183	-1.08853	0.0175	PRR15L
Down	ENSG00000185133	-1.08794	0.0425	INPP5J
Down	ENSG00000228672	-1.08502	0.0237	PROB1
Down	ENSG00000140263	-1.06941	0.0249	SORD
Down	ENSG00000123124	-1.06397	0.00178	WWP1
Down	ENSG00000158423	-1.06395	0.00717	RIBC1
Down	ENSG00000165140	-1.06181	0.00948	FBP1
Down	ENSG00000175895	-1.05465	0.0121	PLEKHF2
Down	ENSG00000138190	-1.0406	4.68e-05	EXOC6
Down	ENSG00000180219	-1.02776	0.0464	FAM71C
Down	ENSG00000165821	-1.02758	0.00983	SALL2
Down	ENSG00000175305	-1.02421	0.028	CCNE2
Down	ENSG00000118600	-1.02007	0.0152	RXYLT1
Down	ENSG00000103253	-1.01793	0.0249	HAGHL
Down	ENSG00000177508	-1.01776	0.00852	IRX3
Down	ENSG00000112186	-1.01722	0.0377	CAP2
Down	ENSG00000198353	-1.00435	0.00899	HOXC4
Down	ENSG00000185630	-1.0031	0.00905	PBX1

## Sheet: DEGs HER2+HR+ vs TNBC
Differentially expressed genes in HER2+HR+ vs TNBC
Regulation	Ensembl ID	log2 Fold Change	Adj.Pval	Symbol
Up	ENSG00000133169	6.70137	1.05e-07	BEX1
Up	ENSG00000100867	5.49614	7.32e-09	DHRS2
Up	ENSG00000160182	5.35082	1.29e-09	TFF1
Up	ENSG00000196620	5.29275	1.21e-06	UGT2B15
Up	ENSG00000126010	4.88317	7.72e-12	GRPR
Up	ENSG00000183206	4.69188	8.14e-05	POTEC
Up	ENSG00000142408	4.42933	3.97e-07	CACNG8
Up	ENSG00000213759	4.36123	0.000435	UGT2B11
Up	ENSG00000006071	4.11353	3e-08	ABCC8
Up	ENSG00000225362	4.01971	7.9e-10	CT62
Up	ENSG00000150667	3.99726	2.17e-08	FSIP1
Up	ENSG00000171564	3.98473	0.00455	FGB
Up	ENSG00000183888	3.94623	8.14e-08	SRARP
Up	ENSG00000166006	3.89208	0.00896	KCNC2
Up	ENSG00000109321	3.82536	4.59e-07	AREG ENSG00000109321
Up	ENSG00000174498	3.74235	2.35e-06	IGDCC3
Up	ENSG00000173467	3.67914	5.31e-07	AGR3
Up	ENSG00000105388	3.63651	7.44e-06	CEACAM5
Up	ENSG00000101098	3.62147	7.39e-11	RIMS4
Up	ENSG00000160180	3.5681	2.53e-06	TFF3
Up	ENSG00000187398	3.54814	1.84e-05	LUZP2
Up	ENSG00000132554	3.52976	3.29e-08	RGS22
Up	ENSG00000196208	3.51435	4.41e-18	GREB1
Up	ENSG00000284299	3.48004	2.24e-05
Up	ENSG00000276644	3.44062	1.81e-09	DACH1
Up	ENSG00000162989	3.43877	0.0014	KCNJ3
Up	ENSG00000165061	3.41448	0.000173	ZMAT4
Up	ENSG00000222038	3.37316	0.00541	POTEJ
Up	ENSG00000180777	3.35307	4.64e-05	ANKRD30B
Up	ENSG00000166509	3.35017	0.00393	CLEC3A
Up	ENSG00000145451	3.3229	0.00126	GLRA3
Up	ENSG00000163873	3.29757	1.27e-07	GRIK3
Up	ENSG00000162891	3.28158	4.09e-05	IL20
Up	ENSG00000003989	3.28101	2.05e-10	SLC7A2
Up	ENSG00000082175	3.2782	4.8e-08	PGR
Up	ENSG00000100095	3.27533	0.00204	SEZ6L
Up	ENSG00000171811	3.26629	1.75e-05	CFAP46
Up	ENSG00000077063	3.23661	2.96e-08	CTTNBP2
Up	ENSG00000153002	3.20885	0.00762	CPB1
Up	ENSG00000124882	3.18511	0.000546	EREG
Up	ENSG00000084628	3.1504	1.53e-07	NKAIN1
Up	ENSG00000134240	3.14515	0.0079	HMGCS2
Up	ENSG00000166415	3.11403	0.00148	WDR72
Up	ENSG00000196427	3.10474	0.0054	NBPF4
Up	ENSG00000204936	3.09059	0.00689	CD177
Up	ENSG00000196834	3.07345	8.73e-05	POTEI
Up	ENSG00000112183	3.05408	6.48e-05	RBM24
Up	ENSG00000165731	3.03732	3.17e-06	RET
Up	ENSG00000058404	3.01632	1.23e-05	CAMK2B
Up	ENSG00000101210	3.00892	1.85e-05	EEF1A2
Up	ENSG00000179023	2.99908	4.04e-05	KLHDC7A
Up	ENSG00000150051	2.99229	3.6e-05	MKX
Up	ENSG00000147255	2.99153	0.0043	IGSF1
Up	ENSG00000170959	2.97931	3.75e-07	DCDC1
Up	ENSG00000170419	2.95397	0.0234	VSTM2A
Up	ENSG00000230873	2.94918	3.32e-05	STMND1
Up	ENSG00000148513	2.90765	0.000143	ANKRD30A
Up	ENSG00000124935	2.9058	0.0219	SCGB1D2
Up	ENSG00000171557	2.90452	0.0279	FGG
Up	ENSG00000196557	2.88693	1.03e-07	CACNA1H
Up	ENSG00000171428	2.87793	4.81e-06	NAT1
Up	ENSG00000123572	2.86031	1.15e-10	NRK
Up	ENSG00000047662	2.83866	1.99e-05	FAM184B
Up	ENSG00000159307	2.8238	0.000121	SCUBE1
Up	ENSG00000164796	2.82364	0.00042	CSMD3 ENSG00000164796
Up	ENSG00000057593	2.82278	1.6e-05	F7
Up	ENSG00000091831	2.81447	5.38e-12	ESR1
Up	ENSG00000151892	2.79467	3.57e-05	GFRA1
Up	ENSG00000147724	2.77946	0.000633	FAM135B ENSG00000147724
Up	ENSG00000120262	2.77359	2.41e-14	CCDC170
Up	ENSG00000164199	2.77225	1.1e-06	ADGRV1
Up	ENSG00000130045	2.76228	9.35e-06	NXNL2
Up	ENSG00000086548	2.75711	0.00204	CEACAM6
Up	ENSG00000108576	2.74732	0.000627	SLC6A4 ENSG00000108576
Up	ENSG00000148671	2.74594	7.27e-08	ADIRF
Up	ENSG00000165140	2.73328	2.03e-16	FBP1
Up	ENSG00000164742	2.71422	2.41e-06	ADCY1
Up	ENSG00000196166	2.70737	0.00317	C8orf86
Up	ENSG00000144218	2.70643	3.39e-08	AFF3
Up	ENSG00000116176	2.70258	0.00126	TPSG1
Up	ENSG00000222014	2.70014	7.11e-08	RAB6C
Up	ENSG00000107518	2.65931	0.0035	ATRNL1
Up	ENSG00000009765	2.65656	0.00422	IYD
Up	ENSG00000166106	2.60748	3.59e-05	ADAMTS15
Up	ENSG00000134830	2.59424	5.11e-14	C5AR2
Up	ENSG00000158258	2.57846	0.000122	CLSTN2
Up	ENSG00000056487	2.55965	0.006	PHF21B
Up	ENSG00000147041	2.5571	0.000289	SYTL5
Up	ENSG00000074410	2.54865	4.8e-08	CA12
Up	ENSG00000249242	2.54171	0.000144	TMEM150C
Up	ENSG00000132932	2.53779	0.000148	ATP8A2
Up	ENSG00000110484	2.53252	0.0199	SCGB2A2
Up	ENSG00000130720	2.52827	0.0118	FIBCD1
Up	ENSG00000162722	2.52203	0.000169	TRIM58
Up	ENSG00000137869	2.52034	0.00161	CYP19A1
Up	ENSG00000090539	2.50622	7e-06	CHRD
Up	ENSG00000213973	2.50006	0.000901	ZNF99
Up	ENSG00000138696	2.49597	0.00291	BMPR1B
Up	ENSG00000012171	2.48196	5.31e-07	SEMA3B
Up	ENSG00000126562	2.45029	2.3e-05	WNK4
Up	ENSG00000144891	2.43628	0.00205	AGTR1
Up	ENSG00000184564	2.42559	0.00501	SLITRK6
Up	ENSG00000078053	2.41699	1.86e-06	AMPH
Up	ENSG00000106541	2.41334	0.000184	AGR2
Up	ENSG00000110169	2.39841	7.73e-05	HPX
Up	ENSG00000064787	2.39505	1.02e-05	BCAS1
Up	ENSG00000104267	2.3898	0.00107	CA2
Up	ENSG00000186086	2.38624	0.0408	NBPF6
Up	ENSG00000162482	2.38112	7.91e-06	AKR7A3
Up	ENSG00000186526	2.35999	0.0282	CYP4F8
Up	ENSG00000138650	2.35473	0.0306	PCDH10
Up	ENSG00000124493	2.35365	0.00185	GRM4
Up	ENSG00000186868	2.34238	2.54e-05	MAPT
Up	ENSG00000167549	2.33761	0.000617	CORO6
Up	ENSG00000120075	2.33718	0.00107	HOXB5
Up	ENSG00000267385	2.33451	0.004
Up	ENSG00000173991	2.31731	0.000271	TCAP
Up	ENSG00000111052	2.30445	4.17e-05	LIN7A
Up	ENSG00000152076	2.29203	0.000245	CCDC74B
Up	ENSG00000196090	2.28802	0.000559	PTPRT
Up	ENSG00000076344	2.28672	1.93e-06	RGS11
Up	ENSG00000178568	2.27451	0.000426	ERBB4
Up	ENSG00000115648	2.25682	8.24e-09	MLPH
Up	ENSG00000110436	2.24256	0.000128	SLC1A2
Up	ENSG00000159212	2.23913	0.00921	CLIC6
Up	ENSG00000197249	2.23092	0.00106	SERPINA1
Up	ENSG00000168993	2.22488	1.4e-05	CPLX1
Up	ENSG00000204442	2.21829	0.000213	FAM155A
Up	ENSG00000165863	2.21789	0.0252	C10orf82
Up	ENSG00000145824	2.21584	0.000554	CXCL14
Up	ENSG00000185133	2.21397	8.14e-08	INPP5J
Up	ENSG00000170469	2.212	2.7e-08	SPATA24
Up	ENSG00000188219	2.20112	0.00838	POTEE
Up	ENSG00000157303	2.19755	0.000287	SUSD3
Up	ENSG00000143473	2.18432	7.56e-07	KCNH1
Up	ENSG00000228672	2.18027	8.24e-09	PROB1
Up	ENSG00000170054	2.17926	0.0254	SERPINA9
Up	ENSG00000173175	2.17788	7.21e-05	ADCY5
Up	ENSG00000149534	2.17428	5.78e-05	MS4A2
Up	ENSG00000244731	2.17081	2.05e-06	C4A
Up	ENSG00000115705	2.1447	2.26e-07	TPO
Up	ENSG00000124664	2.14367	3.54e-06	SPDEF
Up	ENSG00000187045	2.13836	0.000895	TMPRSS6
Up	ENSG00000205363	2.12957	0.000652	INSYN1
Up	ENSG00000136883	2.11116	0.000352	KIF12
Up	ENSG00000166780	2.09209	9.82e-06	BMERB1
Up	ENSG00000139865	2.08778	7.9e-05	TTC6
Up	ENSG00000187720	2.07122	1.5e-06	THSD4
Up	ENSG00000105048	2.07014	0.0176	TNNT1
Up	ENSG00000103460	2.05713	0.00039	TOX3
Up	ENSG00000130513	2.05396	0.000686	GDF15
Up	ENSG00000151365	2.03613	0.00916	THRSP
Up	ENSG00000091129	2.02997	0.000634	NRCAM
Up	ENSG00000176532	2.01343	2.9e-05	PRR15
Up	ENSG00000120149	2.01145	0.000535	MSX2
Up	ENSG00000146476	2.00817	4.22e-07	ARMT1 ENSG00000146476
Up	ENSG00000165646	2.00635	0.000311	SLC18A2
Up	ENSG00000109452	1.99223	9.6e-10	INPP4B
Up	ENSG00000198944	1.98155	0.0252	SOWAHA
Up	ENSG00000102313	1.9669	0.000353	ITIH6
Up	ENSG00000152049	1.96506	0.0013	KCNE4
Up	ENSG00000156113	1.96347	1.06e-06	KCNMA1
Up	ENSG00000145832	1.96005	0.0163	SLC25A48
Up	ENSG00000072858	1.95337	7.51e-08	SIDT1
Up	ENSG00000171532	1.94023	0.0302	NEUROD2
Up	ENSG00000108352	1.93882	0.000222	RAPGEFL1
Up	ENSG00000125740	1.93266	0.0102	FOSB
Up	ENSG00000204385	1.9214	0.000264	SLC44A4
Up	ENSG00000050438	1.91681	7.85e-05	SLC4A8
Up	ENSG00000129514	1.91502	6.06e-05	FOXA1
Up	ENSG00000187634	1.90938	0.00055	SAMD11
Up	ENSG00000154654	1.90628	0.000471	NCAM2
Up	ENSG00000178935	1.90153	7.93e-07	ZNF552
Up	ENSG00000173376	1.90146	0.00489	NDNF
Up	ENSG00000107485	1.89583	7.27e-08	GATA3
Up	ENSG00000179388	1.89254	0.000369	EGR3
Up	ENSG00000006283	1.89085	0.00726	CACNA1G
Up	ENSG00000169083	1.88689	3.59e-05	AR
Up	ENSG00000131759	1.88614	1.7e-08	RARA
Up	ENSG00000172057	1.87644	0.000136	ORMDL3
Up	ENSG00000147257	1.87534	0.00861	GPC3
Up	ENSG00000103528	1.87247	4.74e-05	SYT17
Up	ENSG00000163040	1.86962	0.00187	CCDC74A
Up	ENSG00000231852	1.86709	0.000662	CYP21A2
Up	ENSG00000102001	1.86514	0.0162	CACNA1F
Up	ENSG00000149927	1.86259	0.000473	DOC2A
Up	ENSG00000172602	1.86238	0.000269	RND1
Up	ENSG00000141738	1.86048	0.00234	GRB7
Up	ENSG00000277363	1.85148	0.000245	SRCIN1
Up	ENSG00000172139	1.83692	0.0127	SLC9C1
Up	ENSG00000147234	1.82943	0.000573	FRMPD3
Up	ENSG00000203697	1.82688	0.00249	CAPN8
Up	ENSG00000139629	1.80325	1.06e-06	GALNT6
Up	ENSG00000171714	1.80022	0.00986	ANO5
Up	ENSG00000109436	1.79596	1.71e-07	TBC1D9 ENSG00000109436
Up	ENSG00000165084	1.79591	0.0294	C8orf34
Up	ENSG00000141736	1.79321	0.00258	ERBB2
Up	ENSG00000141424	1.79138	0.000255	SLC39A6
Up	ENSG00000105523	1.78871	0.00718	FAM83E
Up	ENSG00000067715	1.78653	0.00896	SYT1
Up	ENSG00000197748	1.78125	2.74e-05	CFAP43
Up	ENSG00000124249	1.77982	0.00085	KCNK15
Up	ENSG00000006747	1.77866	0.000887	SCIN
Up	ENSG00000154478	1.77498	0.0244	GPR26
Up	ENSG00000187486	1.77279	0.000419	KCNJ11
Up	ENSG00000214456	1.77201	0.00371	PLIN5
Up	ENSG00000175356	1.77147	0.00132	SCUBE2
Up	ENSG00000180616	1.77106	0.0017	SSTR2
Up	ENSG00000183044	1.77038	0.00023	ABAT ENSG00000183044
Up	ENSG00000113924	1.76766	0.0363	HGD
Up	ENSG00000164919	1.76562	0.000425	COX6C
Up	ENSG00000189157	1.76277	2.65e-05	FAM47E
Up	ENSG00000169862	1.7627	0.0065	CTNND2
Up	ENSG00000186047	1.75919	0.00115	DLEU7
Up	ENSG00000198598	1.75874	0.000883	MMP17
Up	ENSG00000186197	1.75742	0.00163	EDARADD
Up	ENSG00000227051	1.75711	3.95e-05	C14orf132
Up	ENSG00000139910	1.75034	0.00717	NOVA1
Up	ENSG00000197437	1.74629	0.0194	OR13G1
Up	ENSG00000144229	1.74574	0.00366	THSD7B
Up	ENSG00000157502	1.74371	0.0108	PWWP3B ENSG00000157502
Up	ENSG00000100219	1.74284	4.96e-06	XBP1
Up	ENSG00000224389	1.73712	0.000477	C4B
Up	ENSG00000101298	1.73265	0.00193	SNPH
Up	ENSG00000121753	1.7314	9.66e-05	ADGRB2
Up	ENSG00000147642	1.72861	0.000396	SYBU
Up	ENSG00000167258	1.72749	7.73e-05	CDK12
Up	ENSG00000007516	1.72658	0.00101	BAIAP3
Up	ENSG00000029534	1.72655	0.016	ANK1
Up	ENSG00000141741	1.71097	0.00133	MIEN1
Up	ENSG00000103534	1.70771	0.00783	TMC5
Up	ENSG00000115602	1.70745	0.00145	IL1RL1
Up	ENSG00000188001	1.6977	0.00589	TPRG1
Up	ENSG00000171033	1.69571	0.00613	PKIA
Up	ENSG00000163491	1.69351	0.00345	NEK10
Up	ENSG00000099864	1.68947	3.59e-05	PALM
Up	ENSG00000188895	1.68818	0.000141	MSL1
Up	ENSG00000124126	1.68041	1.98e-06	PREX1
Up	ENSG00000144452	1.67692	0.0157	ABCA12
Up	ENSG00000050628	1.67362	0.000396	PTGER3
Up	ENSG00000278570	1.67345	0.00568	NR2E3
Up	ENSG00000125414	1.66498	0.0302	MYH2
Up	ENSG00000173917	1.6601	0.00051	HOXB2
Up	ENSG00000170324	1.65837	0.0184	FRMPD2
Up	ENSG00000175745	1.65737	0.00393	NR2F1
Up	ENSG00000134146	1.65427	1.9e-05	DPH6
Up	ENSG00000123358	1.65159	0.00825	NR4A1
Up	ENSG00000114654	1.64686	0.00489	EFCC1
Up	ENSG00000139292	1.64523	0.00843	LGR5
Up	ENSG00000168334	1.63946	0.0276	XIRP1
Up	ENSG00000160460	1.63753	0.00165	SPTBN4
Up	ENSG00000170743	1.63741	0.0239	SYT9
Up	ENSG00000132514	1.63649	0.0215	CLEC10A
Up	ENSG00000163879	1.63543	7.44e-06	DNALI1
Up	ENSG00000125686	1.63226	0.000685	MED1
Up	ENSG00000077782	1.63162	4.09e-05	FGFR1 ENSG00000077782
Up	ENSG00000156414	1.63123	0.0497	TDRD9
Up	ENSG00000171604	1.62901	1.59e-09	CXXC5 ENSG00000171604
Up	ENSG00000075461	1.62666	0.0144	CACNG4
Up	ENSG00000108176	1.61696	0.0065	DNAJC12
Up	ENSG00000145506	1.61495	0.000557	NKD2
Up	ENSG00000108349	1.61358	2.19e-05	CASC3
Up	ENSG00000184937	1.61287	0.0467	WT1
Up	ENSG00000108306	1.61242	0.000348	FBXL20
Up	ENSG00000173210	1.61203	0.00027	ABLIM3
Up	ENSG00000133321	1.61173	0.000698	PLAAT4
Up	ENSG00000108511	1.60902	0.0176	HOXB6
Up	ENSG00000169047	1.60869	0.000122	IRS1 ENSG00000169047
Up	ENSG00000182050	1.60441	0.0282	MGAT4C
Up	ENSG00000167646	1.60295	0.00594	DNAAF3
Up	ENSG00000073605	1.59682	0.00139	GSDMB
Up	ENSG00000112996	1.59354	0.00046	MRPS30
Up	ENSG00000172236	1.591	0.00829	TPSAB1
Up	ENSG00000182742	1.58848	0.00253	HOXB4
Up	ENSG00000142973	1.58531	0.00888	CYP4B1
Up	ENSG00000179348	1.58409	0.00213	GATA2
Up	ENSG00000275385	1.58285	0.0352	CCL18
Up	ENSG00000165194	1.5786	0.000746	PCDH19 ENSG00000165194
Up	ENSG00000214530	1.57625	0.0011	STARD10
Up	ENSG00000120093	1.57224	0.000771	HOXB3
Up	ENSG00000170500	1.56951	0.00986	LONRF2
Up	ENSG00000196405	1.55816	0.000115	EVL
Up	ENSG00000168306	1.55805	0.00187	ACOX2
Up	ENSG00000135638	1.55771	0.0142	EMX1
Up	ENSG00000174945	1.55671	0.000172	AMZ1
Up	ENSG00000138722	1.55638	0.0292	MMRN1
Up	ENSG00000261611	1.55466	0.0318
Up	ENSG00000152953	1.55385	0.0014	STK32B
Up	ENSG00000053108	1.55382	0.0168	FSTL4
Up	ENSG00000166347	1.55358	6.27e-07	CYB5A
Up	ENSG00000120875	1.5522	0.00206	DUSP4
Up	ENSG00000099812	1.55217	0.00245	MISP
Up	ENSG00000130997	1.54912	3.95e-05	POLN
Up	ENSG00000136944	1.54793	0.000145	LMX1B
Up	ENSG00000168350	1.54534	0.00099	DEGS2
Up	ENSG00000180891	1.5442	1.86e-05	CUEDC1
Up	ENSG00000159713	1.54361	0.00172	TPPP3
Up	ENSG00000198203	1.54151	0.000627	SULT1C2
Up	ENSG00000175161	1.53873	0.0262	CADM2
Up	ENSG00000161395	1.53871	0.0017	PGAP3
Up	ENSG00000197977	1.53026	0.0224	ELOVL2
Up	ENSG00000175879	1.52331	0.000695	HOXD8
Up	ENSG00000136546	1.52292	0.0181	SCN7A
Up	ENSG00000186094	1.52165	0.00382	AGBL4
Up	ENSG00000160867	1.52112	0.0398	FGFR4
Up	ENSG00000156968	1.52075	0.00654	MPV17L ENSG00000156968
Up	ENSG00000109906	1.5181	0.0167	ZBTB16
Up	ENSG00000171722	1.51572	0.00752	SPATA46 ENSG00000171722
Up	ENSG00000163751	1.51414	0.0119	CPA3
Up	ENSG00000140287	1.51202	0.03	HDC
Up	ENSG00000113296	1.50922	0.0142	THBS4
Up	ENSG00000164403	1.50067	0.0104	SHROOM1
Up	ENSG00000099954	1.49419	0.0437	CECR2
Up	ENSG00000177363	1.49255	0.019	LRRN4CL
Up	ENSG00000141753	1.49196	1.23e-05	IGFBP4
Up	ENSG00000154099	1.49107	0.00339	DNAAF1
Up	ENSG00000175920	1.49094	0.0101	DOK7
Up	ENSG00000162949	1.4896	0.00571	CAPN13
Up	ENSG00000075223	1.4844	0.000245	SEMA3C
Up	ENSG00000148219	1.48305	0.00143	ASTN2
Up	ENSG00000175985	1.47862	0.017	PLEKHD1
Up	ENSG00000145864	1.47682	0.0108	GABRB2
Up	ENSG00000148488	1.47514	0.0326	ST8SIA6
Up	ENSG00000137501	1.46794	0.000634	SYTL2
Up	ENSG00000139970	1.46745	0.00414	RTN1
Up	ENSG00000131748	1.46616	0.00147	STARD3
Up	ENSG00000115255	1.46487	0.00818	REEP6
Up	ENSG00000277258	1.4579	0.00124	PCGF2
Up	ENSG00000105894	1.45602	0.0487	PTN
Up	ENSG00000176884	1.45324	0.0105	GRIN1
Up	ENSG00000141232	1.45274	6.06e-05	TOB1
Up	ENSG00000186417	1.44914	0.00464	GLDN
Up	ENSG00000167861	1.44779	0.000113	HID1
Up	ENSG00000157388	1.44112	0.00166	CACNA1D
Up	ENSG00000163145	1.44003	0.00045	C1QTNF7
Up	ENSG00000088881	1.43998	0.00233	EBF4
Up	ENSG00000115461	1.43993	0.00379	IGFBP5
Up	ENSG00000008838	1.43824	0.00258	MED24
Up	ENSG00000170464	1.43596	7.01e-06	DNAJC18 ENSG00000170464
Up	ENSG00000113739	1.43433	0.0323	STC2 ENSG00000113739
Up	ENSG00000125691	1.43388	0.00187	RPL23
Up	ENSG00000075275	1.43185	0.000179	CELSR1
Up	ENSG00000106819	1.42833	0.00252	ASPN
Up	ENSG00000162078	1.42525	0.00197	ZG16B
Up	ENSG00000156042	1.42307	0.000634	CFAP70
Up	ENSG00000139985	1.42042	0.00266	ADAM21
Up	ENSG00000170412	1.41635	0.00269	GPRC5C ENSG00000170412
Up	ENSG00000141665	1.41438	0.00134	FBXO15
Up	ENSG00000138449	1.41041	0.00587	SLC40A1
Up	ENSG00000196460	1.41021	0.008	RFX8
Up	ENSG00000082196	1.41001	5.47e-05	C1QTNF3
Up	ENSG00000182575	1.40787	0.00858	NXPH3
Up	ENSG00000164237	1.40719	8.73e-05	CMBL
Up	ENSG00000161653	1.40306	0.0207	NAGS
Up	ENSG00000120129	1.40246	0.00761	DUSP1
Up	ENSG00000076351	1.40177	0.000474	SLC46A1
Up	ENSG00000198963	1.39836	0.0445	RORB
Up	ENSG00000108344	1.3936	0.00382	PSMD3
Up	ENSG00000273559	1.39209	0.00017	CWC25
Up	ENSG00000129993	1.39155	0.00277	CBFA2T3
Up	ENSG00000177679	1.39064	0.0446	SRRM3
Up	ENSG00000135773	1.38476	0.0398	CAPN9
Up	ENSG00000126803	1.38342	0.00585	HSPA2
Up	ENSG00000108932	1.3827	0.00181	SLC16A6 ENSG00000108932
Up	ENSG00000140263	1.37786	0.000515	SORD
Up	ENSG00000064205	1.37549	0.006	CCN5
Up	ENSG00000108852	1.37096	0.00603	MPP2
Up	ENSG00000135111	1.36557	0.0021	TBX3
Up	ENSG00000187123	1.36387	0.0163	LYPD6
Up	ENSG00000144868	1.36336	0.00891	TMEM108
Up	ENSG00000150594	1.36326	0.00514	ADRA2A
Up	ENSG00000109118	1.36281	0.00156	PHF12
Up	ENSG00000094804	1.36031	0.0163	CDC6
Up	ENSG00000130005	1.35651	0.00865	GAMT
Up	ENSG00000155530	1.35636	0.0028	LRGUK
Up	ENSG00000175895	1.35179	0.000148	PLEKHF2
Up	ENSG00000131386	1.3509	0.0229	GALNT15
Up	ENSG00000114737	1.34961	1e-05	CISH
Up	ENSG00000182902	1.34944	0.0177	SLC25A18
Up	ENSG00000149451	1.34673	0.0226	ADAM33
Up	ENSG00000154864	1.34499	0.00657	PIEZO2
Up	ENSG00000128709	1.33933	0.0135	HOXD9
Up	ENSG00000183578	1.33559	0.00831	TNFAIP8L3
Up	ENSG00000137872	1.33016	0.024	SEMA6D
Up	ENSG00000113805	1.32862	0.0179	CNTN3
Up	ENSG00000186976	1.32717	0.000289	EFCAB6
Up	ENSG00000120738	1.32643	0.0107	EGR1
Up	ENSG00000004139	1.32546	0.000771	SARM1
Up	ENSG00000118514	1.3253	0.00551	ALDH8A1
Up	ENSG00000213199	1.32527	0.0173	ASIC3
Up	ENSG00000167971	1.32437	0.0396	CASKIN1 ENSG00000167971
Up	ENSG00000074527	1.32313	0.0128	NTN4
Up	ENSG00000109084	1.32198	0.0276	TMEM97
Up	ENSG00000169891	1.32129	0.00851	REPS2
Up	ENSG00000198133	1.32085	0.000228	TMEM229B
Up	ENSG00000278845	1.32084	0.00277	MRPL45
Up	ENSG00000244694	1.32033	0.0224	PTCHD4
Up	ENSG00000044524	1.31818	0.0163	EPHA3
Up	ENSG00000141519	1.31807	0.000183	CCDC40
Up	ENSG00000152582	1.31753	1.18e-05	SPEF2
Up	ENSG00000285943	1.31523	0.000163
Up	ENSG00000187244	1.31168	6.62e-05	BCAM
Up	ENSG00000085465	1.30758	0.00241	OVGP1
Up	ENSG00000198929	1.30703	0.00573	NOS1AP
Up	ENSG00000172403	1.30442	0.00726	SYNPO2
Up	ENSG00000159388	1.30343	0.000383	BTG2 ENSG00000159388
Up	ENSG00000163106	1.30097	0.00834	HPGDS
Up	ENSG00000172915	1.29808	0.000218	NBEA
Up	ENSG00000128652	1.29706	0.000398	HOXD3
Up	ENSG00000109062	1.29618	0.00171	SLC9A3R1
Up	ENSG00000137821	1.2955	0.0143	LRRC49
Up	ENSG00000205838	1.29087	0.000586	TTC23L
Up	ENSG00000197253	1.28808	0.0297	TPSB2
Up	ENSG00000180806	1.28789	0.00189	HOXC9
Up	ENSG00000138829	1.28694	0.0116	FBN2
Up	ENSG00000067798	1.28675	0.00514	NAV3
Up	ENSG00000276293	1.28328	0.000866	PIP4K2B
Up	ENSG00000127084	1.27777	0.00252	FGD3
Up	ENSG00000168477	1.27588	0.0114	TNXB
Up	ENSG00000166821	1.27388	0.000425	PEX11A
Up	ENSG00000108298	1.26888	0.00651	RPL19
Up	ENSG00000127663	1.26827	1.04e-05	KDM4B
Up	ENSG00000150054	1.26803	0.00149	MPP7
Up	ENSG00000106809	1.26772	0.000569	OGN
Up	ENSG00000064651	1.26534	0.0127	SLC12A2
Up	ENSG00000112562	1.26294	0.0114	SMOC2
Up	ENSG00000100626	1.26221	0.0329	GALNT16
Up	ENSG00000196917	1.26128	0.00542	HCAR1
Up	ENSG00000180875	1.26023	0.0277	GREM2
Up	ENSG00000167183	1.26017	0.00122	PRR15L
Up	ENSG00000148357	1.25913	0.0223	HMCN2
Up	ENSG00000107281	1.25871	7.08e-05	NPDC1
Up	ENSG00000133962	1.25835	0.0325	CATSPERB ENSG00000133962
Up	ENSG00000196502	1.25777	0.000301	SULT1A1
Up	ENSG00000134007	1.25666	0.000301	ADAM20
Up	ENSG00000277972	1.25593	0.00196	CISD3
Up	ENSG00000213145	1.25564	0.00375	CRIP1
Up	ENSG00000272636	1.25517	0.0366	DOC2B
Up	ENSG00000002834	1.25507	0.000569	LASP1
Up	ENSG00000151208	1.2517	0.00165	DLG5
Up	ENSG00000136457	1.25063	0.0229	CHAD
Up	ENSG00000068615	1.24822	0.0239	REEP1
Up	ENSG00000041353	1.24793	0.00364	RAB27B
Up	ENSG00000152137	1.24714	0.0441	HSPB8
Up	ENSG00000021645	1.24507	0.0114	NRXN3
Up	ENSG00000172789	1.24311	0.0465	HOXC5
Up	ENSG00000110171	1.24213	0.000412	TRIM3
Up	ENSG00000116299	1.23982	0.00414	ELAPOR1
Up	ENSG00000165046	1.23888	0.00641	LETM2
Up	ENSG00000004838	1.23788	0.0265	ZMYND10
Up	ENSG00000092068	1.23761	0.00126	SLC7A8
Up	ENSG00000197594	1.2324	0.00382	ENPP1
Up	ENSG00000131044	1.2313	0.0135	TTLL9
Up	ENSG00000091947	1.23114	0.015	TMEM101
Up	ENSG00000049283	1.22844	0.00212	EPN3
Up	ENSG00000166819	1.22348	0.0468	PLIN1
Up	ENSG00000266714	1.22148	0.00027	MYO15B
Up	ENSG00000148584	1.2178	0.0284	A1CF
Up	ENSG00000169252	1.21706	0.00666	ADRB2
Up	ENSG00000180660	1.21515	0.00312	MAB21L1 ENSG00000180660
Up	ENSG00000196177	1.21441	0.00393	ACADSB
Up	ENSG00000106483	1.20648	0.0343	SFRP4
Up	ENSG00000215218	1.20505	0.0341	UBE2QL1
Up	ENSG00000154258	1.20462	0.0325	ABCA9
Up	ENSG00000283267	1.20084	0.0421	FAM237B ENSG00000283267
Up	ENSG00000171791	1.19735	0.00287	BCL2
Up	ENSG00000183580	1.19604	0.000654	FBXL7
Up	ENSG00000249715	1.19395	0.00802	FER1L5
Up	ENSG00000119508	1.19115	0.0396	NR4A3
Up	ENSG00000185261	1.18821	0.0032	KIAA0825
Up	ENSG00000084444	1.18555	0.0059	FAM234B
Up	ENSG00000140488	1.1824	0.00398	CELF6
Up	ENSG00000049130	1.18092	0.00276	KITLG
Up	ENSG00000092096	1.17928	0.00233	SLC22A17
Up	ENSG00000067840	1.17877	0.0262	PDZD4
Up	ENSG00000085831	1.17788	0.00277	TTC39A
Up	ENSG00000115896	1.17721	0.00138	PLCL1
Up	ENSG00000183779	1.176	0.0159	ZNF703
Up	ENSG00000013588	1.17599	0.00819	GPRC5A
Up	ENSG00000111058	1.17375	0.00976	ACSS3
Up	ENSG00000177465	1.17042	0.0033	ACOT4
Up	ENSG00000008300	1.1673	0.0325	CELSR3
Up	ENSG00000198353	1.16018	0.000491	HOXC4
Up	ENSG00000128655	1.15892	0.0215	PDE11A
Up	ENSG00000176842	1.15764	0.000304	IRX5
Up	ENSG00000126351	1.15584	0.000598	THRA
Up	ENSG00000163618	1.15547	0.00825	CADPS
Up	ENSG00000164938	1.15399	0.00147	TP53INP1
Up	ENSG00000154330	1.15254	0.029	PGM5
Up	ENSG00000137331	1.15114	0.00564	IER3
Up	ENSG00000122691	1.1498	0.00777	TWIST1
Up	ENSG00000155906	1.14817	0.000617	RMND1
Up	ENSG00000105419	1.14781	0.000348	MEIS3
Up	ENSG00000099337	1.14701	0.00182	KCNK6
Up	ENSG00000114529	1.14423	0.0318	C3orf52 ENSG00000114529
Up	ENSG00000206561	1.14373	0.00141	COLQ
Up	ENSG00000181031	1.13916	0.00351	RPH3AL
Up	ENSG00000166546	1.13805	0.000761	BEAN1
Up	ENSG00000165105	1.13728	0.000519	RASEF
Up	ENSG00000118513	1.13713	0.0103	MYB
Up	ENSG00000164920	1.13675	0.00981	OSR2
Up	ENSG00000172260	1.136	0.0107	NEGR1
Up	ENSG00000171962	1.13502	0.00516	DRC3
Up	ENSG00000141337	1.13359	0.000347	ARSG
Up	ENSG00000286169	1.13185	0.0157	NA
Up	ENSG00000155792	1.13178	0.00858	DEPTOR
Up	ENSG00000214193	1.13108	0.0074	SH3D21
Up	ENSG00000167107	1.13052	0.00637	ACSF2
Up	ENSG00000146242	1.12921	1.25e-05	TPBG
Up	ENSG00000239887	1.12727	0.0183	C1orf226
Up	ENSG00000105609	1.12682	0.0315	LILRB5
Up	ENSG00000198342	1.12466	3.2e-05	ZNF442
Up	ENSG00000256229	1.12386	0.0265	ZNF486
Up	ENSG00000099194	1.11314	0.0391	SCD
Up	ENSG00000244045	1.10999	0.00669	TMEM199
Up	ENSG00000160188	1.10947	0.0227	RSPH1
Up	ENSG00000111452	1.10573	0.0307	ADGRD1 ENSG00000111452
Up	ENSG00000183323	1.1038	5.95e-05	CCDC125 ENSG00000183323
Up	ENSG00000141449	1.10163	0.0326	GREB1L
Up	ENSG00000047230	1.09902	0.000127	CTPS2
Up	ENSG00000197757	1.09886	0.000727	HOXC6
Up	ENSG00000095321	1.09836	0.0193	CRAT
Up	ENSG00000128016	1.09824	0.0154	ZFP36
Up	ENSG00000133424	1.09592	0.000324	LARGE1
Up	ENSG00000100605	1.09502	1.65e-06	ITPK1
Up	ENSG00000198740	1.09408	0.000893	ZNF652
Up	ENSG00000137502	1.09301	0.00554	RAB30
Up	ENSG00000285043	1.0924	0.0241
Up	ENSG00000127083	1.09231	0.000771	OMD
Up	ENSG00000123124	1.09106	0.000457	WWP1
Up	ENSG00000131171	1.08983	0.0076	SH3BGRL
Up	ENSG00000015532	1.08971	0.000159	XYLT2
Up	ENSG00000099860	1.08916	0.0143	GADD45B
Up	ENSG00000037965	1.08871	0.011	HOXC8
Up	ENSG00000176907	1.08661	0.0487	TCIM
Up	ENSG00000153944	1.08574	0.000193	MSI2
Up	ENSG00000109472	1.08455	0.0032	CPE
Up	ENSG00000165555	1.08413	0.00489	NOXRED1 ENSG00000165555
Up	ENSG00000131844	1.07959	0.00275	MCCC2
Up	ENSG00000145217	1.07757	0.00131	SLC26A1
Up	ENSG00000160602	1.07735	0.0181	NEK8
Up	ENSG00000076555	1.07706	0.0103	ACACB
Up	ENSG00000006282	1.07654	0.000557	SPATA20
Up	ENSG00000170011	1.07638	0.00285	MYRIP
Up	ENSG00000250644	1.07441	0.0191
Up	ENSG00000126368	1.07277	0.0154	NR1D1
Up	ENSG00000169116	1.07245	0.00977	PARM1
Up	ENSG00000164061	1.07101	0.0155	BSN ENSG00000164061
Up	ENSG00000188818	1.06995	0.0136	ZDHHC11
Up	ENSG00000141854	1.06985	0.017	MISP3
Up	ENSG00000134352	1.06974	0.00144	IL6ST
Up	ENSG00000105492	1.06639	0.0491	SIGLEC6
Up	ENSG00000213988	1.06379	0.0428	ZNF90
Up	ENSG00000133142	1.06364	0.00304	TCEAL4
Up	ENSG00000111319	1.06245	0.00577	SCNN1A
Up	ENSG00000103024	1.06221	0.00228	NME3 ENSG00000103024
Up	ENSG00000243710	1.06064	0.0212	CFAP57
Up	ENSG00000116667	1.05832	0.00387	C1orf21
Up	ENSG00000171475	1.05687	0.000611	WIPF2
Up	ENSG00000242866	1.05605	0.022	STRC
Up	ENSG00000140022	1.05314	0.0403	STON2
Up	ENSG00000162415	1.05252	0.0201	ZSWIM5
Up	ENSG00000134215	1.04925	0.00576	VAV3
Up	ENSG00000186952	1.04753	0.0171	TMEM232
Up	ENSG00000172771	1.0416	0.0424	EFCAB12
Up	ENSG00000029725	1.04113	0.00115	RABEP1
Up	ENSG00000111490	1.04058	0.0157	TBC1D30
Up	ENSG00000135473	1.0397	7.91e-06	PAN2
Up	ENSG00000211448	1.03879	0.0142	DIO2
Up	ENSG00000169895	1.03837	0.000868	SYAP1
Up	ENSG00000167680	1.03058	0.00819	SEMA6B
Up	ENSG00000187391	1.03018	0.0297	MAGI2 ENSG00000187391
Up	ENSG00000172465	1.02905	0.00407	TCEAL1
Up	ENSG00000143878	1.02857	0.00124	RHOB
Up	ENSG00000162543	1.02746	0.0153	UBXN10
Up	ENSG00000102362	1.02696	0.0142	SYTL4
Up	ENSG00000143412	1.02594	0.0202	ANXA9
Up	ENSG00000168672	1.02584	0.00535	LRATD2
Up	ENSG00000142149	1.02535	0.0387	HUNK
Up	ENSG00000140945	1.02302	0.00219	CDH13
Up	ENSG00000166225	1.02292	0.000899	FRS2
Up	ENSG00000128606	1.02215	0.0449	LRRC17
Up	ENSG00000088727	1.0221	0.000468	KIF9
Up	ENSG00000119608	1.02037	0.00514	PROX2
Up	ENSG00000108826	1.02028	3.51e-05	MRPL27
Up	ENSG00000158423	1.01991	0.00338	RIBC1
Up	ENSG00000172824	1.0197	0.0269	CES4A
Up	ENSG00000112964	1.01903	0.037	GHR
Up	ENSG00000075213	1.01769	0.0255	SEMA3A
Up	ENSG00000074416	1.01689	0.0092	MGLL
Up	ENSG00000196507	1.01687	0.00432	TCEAL3
Up	ENSG00000150687	1.01616	0.00461	PRSS23
Up	ENSG00000152217	1.01587	0.00498	SETBP1
Up	ENSG00000124491	1.0158	0.0194	F13A1
Up	ENSG00000204514	1.01478	0.000457	ZNF814
Up	ENSG00000179627	1.01417	0.000849	ZBTB42
Up	ENSG00000108384	1.01312	0.0148	RAD51C
Up	ENSG00000140025	1.01278	4.96e-06	EFCAB11
Up	ENSG00000163697	1.01264	5.05e-06	APBB2
Up	ENSG00000102316	1.0125	0.00165	MAGED2
Up	ENSG00000164574	1.01205	0.000538	GALNT10
Up	ENSG00000140526	1.00609	0.00185	ABHD2
Up	ENSG00000134107	1.00429	0.000106	BHLHE40
Up	ENSG00000109814	1.00025	0.0103	UGDH
Down	ENSG00000156219	-4.76595	2.05e-06	ART3
Down	ENSG00000143452	-4.02993	2.21e-09	HORMAD1
Down	ENSG00000281406	-4.02325	1.74e-11	BLACAT1
Down	ENSG00000094755	-3.98235	4.09e-07	GABRP
Down	ENSG00000102243	-3.94667	5.18e-05	VGLL1
Down	ENSG00000167754	-3.93716	0.000243	KLK5
Down	ENSG00000007062	-3.91777	1.65e-07	PROM1
Down	ENSG00000257743	-3.85153	1.66e-11	MGAM2
Down	ENSG00000102854	-3.82032	0.000425	MSLN
Down	ENSG00000166535	-3.74859	2.54e-05	A2ML1
Down	ENSG00000124107	-3.7344	7.78e-09	SLPI
Down	ENSG00000163017	-3.69126	1.06e-06	ACTG2
Down	ENSG00000169035	-3.6013	0.000174	KLK7
Down	ENSG00000169550	-3.57792	6.08e-05	MUC15
Down	ENSG00000142449	-3.52536	4.95e-05	FBN3
Down	ENSG00000163064	-3.50061	7.45e-08	EN1
Down	ENSG00000100146	-3.49152	1.69e-12	SOX10
Down	ENSG00000181143	-3.47553	1.17e-05	MUC16
Down	ENSG00000163347	-3.45154	2.38e-08	CLDN1
Down	ENSG00000169436	-3.42161	1.15e-09	COL22A1
Down	ENSG00000154645	-3.40733	3.12e-05	CHODL
Down	ENSG00000185634	-3.37848	3.51e-07	SHC4
Down	ENSG00000161798	-3.29381	0.000901	AQP5
Down	ENSG00000135374	-3.28826	3.9e-06	ELF5
Down	ENSG00000177614	-3.2769	1.19e-06	PGBD5
Down	ENSG00000180537	-3.25445	1.37e-06	RNF182
Down	ENSG00000137673	-3.23725	7.27e-08	MMP7
Down	ENSG00000268104	-3.21497	2.19e-05	SLC6A14
Down	ENSG00000092758	-3.20288	2.45e-09	COL9A3
Down	ENSG00000054598	-3.16002	6.88e-15	FOXC1
Down	ENSG00000108244	-3.1418	1.71e-06	KRT23
Down	ENSG00000181617	-3.09412	0.0142	FDCSP
Down	ENSG00000205426	-2.99623	0.00215	KRT81
Down	ENSG00000172137	-2.99327	3.89e-05	CALB2
Down	ENSG00000179869	-2.95633	0.000462	ABCA13
Down	ENSG00000187527	-2.94943	5.26e-05	ATP13A5
Down	ENSG00000264230	-2.9164	0.00307	ANXA8L1 ENSG00000264230
Down	ENSG00000109846	-2.91349	8.24e-09	CRYAB
Down	ENSG00000167656	-2.91248	0.0265	LY6D
Down	ENSG00000174607	-2.90847	3.29e-06	UGT8
Down	ENSG00000114547	-2.9062	4.45e-08	ROPN1B
Down	ENSG00000128510	-2.90456	1.86e-05	CPA4
Down	ENSG00000186832	-2.88221	0.0102	KRT16
Down	ENSG00000171243	-2.88171	8.98e-05	SOSTDC1
Down	ENSG00000157765	-2.88032	0.00105	SLC34A2
Down	ENSG00000100170	-2.82465	0.00014	SLC5A1
Down	ENSG00000088386	-2.81825	0.00161	SLC15A1
Down	ENSG00000198729	-2.80584	5.18e-05	PPP1R14C
Down	ENSG00000160678	-2.78491	8.24e-09	S100A1
Down	ENSG00000134757	-2.75873	0.00212	DSG3
Down	ENSG00000104332	-2.73542	1.63e-05	SFRP1
Down	ENSG00000137699	-2.73375	9.12e-05	TRIM29
Down	ENSG00000152977	-2.69016	0.00258	ZIC1
Down	ENSG00000174963	-2.67159	0.00148	ZIC4
Down	ENSG00000105855	-2.64585	1.29e-09	ITGB8
Down	ENSG00000134548	-2.64365	0.00248	SPX
Down	ENSG00000198732	-2.64275	0.000174	SMOC1
Down	ENSG00000198910	-2.61667	0.00126	L1CAM
Down	ENSG00000185479	-2.60325	0.00437	KRT6B
Down	ENSG00000165300	-2.58877	0.00258	SLITRK5
Down	ENSG00000146648	-2.58828	0.000154	EGFR
Down	ENSG00000206075	-2.54482	0.00159	SERPINB5
Down	ENSG00000178776	-2.54215	0.00025	C5orf46
Down	ENSG00000134339	-2.54204	0.00147	SAA2
Down	ENSG00000204175	-2.49535	0.000879	GPRIN2
Down	ENSG00000073792	-2.46546	1.56e-06	IGF2BP2
Down	ENSG00000183196	-2.46283	3.48e-05	CHST6
Down	ENSG00000175445	-2.44745	7.46e-07	LPL
Down	ENSG00000134762	-2.42835	0.0012	DSC3
Down	ENSG00000162366	-2.40986	0.00143	PDZK1IP1
Down	ENSG00000136928	-2.39777	0.0347	GABBR2
Down	ENSG00000186081	-2.38625	0.0123	KRT5
Down	ENSG00000121005	-2.36346	0.00051	CRISPLD1
Down	ENSG00000179750	-2.35301	6.06e-05	APOBEC3B
Down	ENSG00000184454	-2.34711	4.64e-05	NCMAP
Down	ENSG00000102287	-2.33862	4.96e-06	GABRE
Down	ENSG00000180347	-2.33285	0.00133	ITPRID1
Down	ENSG00000166405	-2.33058	0.000245	RIC3
Down	ENSG00000186160	-2.31424	0.0162	CYP4Z1
Down	ENSG00000148346	-2.30403	0.0103	LCN2
Down	ENSG00000092969	-2.2941	3.7e-05	TGFB2
Down	ENSG00000165905	-2.29081	6.06e-05	LARGE2
Down	ENSG00000186847	-2.28168	0.0267	KRT14
Down	ENSG00000154556	-2.27702	3.02e-06	SORBS2
Down	ENSG00000133019	-2.27063	0.000213	CHRM3
Down	ENSG00000136231	-2.26641	0.000754	IGF2BP3
Down	ENSG00000265190	-2.25326	0.0124	ANXA8
Down	ENSG00000117013	-2.25251	0.00014	KCNQ4
Down	ENSG00000109819	-2.2425	0.000262	PPARGC1A
Down	ENSG00000132854	-2.24011	0.000269	KANK4
Down	ENSG00000156284	-2.22767	0.000825	CLDN8
Down	ENSG00000101311	-2.22044	0.00156	FERMT1 ENSG00000101311
Down	ENSG00000064886	-2.21641	1.21e-06	CHI3L2
Down	ENSG00000188505	-2.20896	0.0102	NCCRP1
Down	ENSG00000186684	-2.2005	0.000216	CYP27C1
Down	ENSG00000147889	-2.19645	1.19e-06	CDKN2A
Down	ENSG00000170579	-2.18791	0.00207	DLGAP1
Down	ENSG00000100302	-2.18372	5.02e-06	RASD2
Down	ENSG00000146281	-2.1749	4.08e-11	PM20D2
Down	ENSG00000111846	-2.15377	9.17e-08	GCNT2 ENSG00000111846
Down	ENSG00000119866	-2.14978	2.54e-05	BCL11A
Down	ENSG00000164379	-2.14619	0.000562	FOXQ1
Down	ENSG00000182253	-2.13957	0.000363	SYNM
Down	ENSG00000180432	-2.1337	0.00103	CYP8B1
Down	ENSG00000156966	-2.13226	1.16e-06	B3GNT7
Down	ENSG00000176244	-2.12536	3.26e-05	ACBD7
Down	ENSG00000132434	-2.12113	7.91e-06	LANCL2
Down	ENSG00000123560	-2.11156	0.00119	PLP1
Down	ENSG00000227471	-2.10613	0.0159	AKR1B15
Down	ENSG00000088836	-2.09695	3.42e-05	SLC4A11
Down	ENSG00000139219	-2.09476	0.0447	COL2A1
Down	ENSG00000109654	-2.08248	3.91e-10	TRIM2
Down	ENSG00000186377	-2.06954	0.00773	CYP4X1
Down	ENSG00000136002	-2.06308	0.000508	ARHGEF4
Down	ENSG00000136531	-2.0629	0.014	SCN2A
Down	ENSG00000122574	-2.06105	1.18e-06	WIPF3
Down	ENSG00000149596	-2.05888	0.00161	JPH2
Down	ENSG00000144648	-2.0495	0.000358	ACKR2
Down	ENSG00000176597	-2.04933	3.59e-05	B3GNT5
Down	ENSG00000173320	-2.04218	1.1e-06	STOX2
Down	ENSG00000073464	-2.03186	6.47e-06	CLCN4
Down	ENSG00000166402	-2.02605	9.82e-06	TUB
Down	ENSG00000121039	-2.02092	0.000131	RDH10 ENSG00000121039
Down	ENSG00000146411	-2.02052	0.000515	SLC2A12
Down	ENSG00000081277	-2.00826	0.00901	PKP1
Down	ENSG00000158315	-1.98277	6.27e-08	RHBDL2
Down	ENSG00000148468	-1.98201	7.04e-06	FAM171A1
Down	ENSG00000101489	-1.96924	0.000454	CELF4 ENSG00000101489
Down	ENSG00000117707	-1.96008	0.000289	PROX1
Down	ENSG00000118849	-1.95859	6.59e-05	RARRES1
Down	ENSG00000117069	-1.95482	0.000926	ST6GALNAC5
Down	ENSG00000111186	-1.95255	0.000937	WNT5B
Down	ENSG00000153253	-1.95193	0.0059	SCN3A
Down	ENSG00000184349	-1.94739	1.6e-05	EFNA5
Down	ENSG00000134755	-1.94447	9.59e-07	DSC2
Down	ENSG00000169594	-1.93766	0.0126	BNC1
Down	ENSG00000006555	-1.93603	1.07e-05	TTC22
Down	ENSG00000154639	-1.91701	3.39e-05	CXADR
Down	ENSG00000134545	-1.91552	0.00557	KLRC1
Down	ENSG00000117115	-1.9155	0.00106	PADI2
Down	ENSG00000144681	-1.91539	0.000705	STAC
Down	ENSG00000168143	-1.90623	0.00464	FAM83B
Down	ENSG00000165164	-1.90424	0.0232	CFAP47
Down	ENSG00000173432	-1.89849	0.0318	SAA1
Down	ENSG00000125462	-1.88892	0.000228	MIR9-1HG
Down	ENSG00000163235	-1.88884	0.000283	TGFA ENSG00000163235
Down	ENSG00000163975	-1.88877	9.1e-07	MELTF
Down	ENSG00000104783	-1.87535	3.89e-05	KCNN4
Down	ENSG00000132164	-1.87427	0.0225	SLC6A11
Down	ENSG00000144278	-1.86068	0.00601	GALNT13
Down	ENSG00000147697	-1.84342	0.00421	GSDMC
Down	ENSG00000140545	-1.84162	1.36e-07	MFGE8
Down	ENSG00000105877	-1.83415	0.025	DNAH11
Down	ENSG00000124610	-1.82916	0.0177	H1-1
Down	ENSG00000113389	-1.8239	0.000886	NPR3
Down	ENSG00000269404	-1.81685	0.00619	SPIB
Down	ENSG00000197410	-1.81544	4.44e-05	DCHS2
Down	ENSG00000196632	-1.81362	2.44e-06	WNK3
Down	ENSG00000084207	-1.80903	2.3e-05	GSTP1
Down	ENSG00000162444	-1.80804	0.0033	RBP7
Down	ENSG00000078018	-1.80319	3.82e-06	MAP2
Down	ENSG00000133069	-1.79532	3.95e-05	TMCC2
Down	ENSG00000154640	-1.7789	3.91e-10	BTG3
Down	ENSG00000100167	-1.77796	0.00101	SEPTIN3
Down	ENSG00000021300	-1.76033	0.00201	PLEKHB1
Down	ENSG00000164099	-1.75906	0.0193	PRSS12
Down	ENSG00000130032	-1.75845	0.0159	PRRG3
Down	ENSG00000248485	-1.75781	0.00205	PCP4L1
Down	ENSG00000122420	-1.75524	0.00677	PTGFR
Down	ENSG00000198756	-1.74808	0.000388	COLGALT2
Down	ENSG00000183454	-1.7316	0.00534	GRIN2A
Down	ENSG00000275004	-1.73137	0.000883	ZNF280B
Down	ENSG00000172201	-1.73107	0.00494	ID4
Down	ENSG00000146233	-1.72638	0.00228	CYP39A1
Down	ENSG00000172159	-1.72258	4.09e-07	FRMD3 ENSG00000172159
Down	ENSG00000062038	-1.71723	0.00377	CDH3
Down	ENSG00000101670	-1.70386	0.000348	LIPG
Down	ENSG00000140563	-1.702	0.000213	MCTP2
Down	ENSG00000151364	-1.69667	0.0253	KCTD14
Down	ENSG00000112218	-1.69647	0.000338	GPR63
Down	ENSG00000198300	-1.69541	0.0242	PEG3
Down	ENSG00000110693	-1.69362	0.00264	SOX6 ENSG00000110693
Down	ENSG00000075618	-1.69222	9.62e-05	FSCN1
Down	ENSG00000005187	-1.69113	0.000322	ACSM3 ENSG00000005187
Down	ENSG00000106078	-1.69099	0.000513	COBL
Down	ENSG00000143401	-1.68909	5.01e-10	ANP32E
Down	ENSG00000155760	-1.68863	2.53e-06	FZD7
Down	ENSG00000133048	-1.68028	0.00482	CHI3L1
Down	ENSG00000119787	-1.67998	2.67e-08	ATL2
Down	ENSG00000075340	-1.67864	0.000254	ADD2
Down	ENSG00000196878	-1.67789	0.00435	LAMB3
Down	ENSG00000029153	-1.6764	0.000165	ARNTL2
Down	ENSG00000111344	-1.66828	0.0211	RASAL1
Down	ENSG00000182263	-1.66196	0.00157	FIGN
Down	ENSG00000157404	-1.65772	0.00122	KIT
Down	ENSG00000157368	-1.64301	0.00203	IL34
Down	ENSG00000136943	-1.63744	0.0174	CTSV
Down	ENSG00000253958	-1.63533	1.49e-05	CLDN23
Down	ENSG00000143674	-1.63094	7.09e-05	MAP3K21
Down	ENSG00000158008	-1.6307	0.0156	EXTL1
Down	ENSG00000136842	-1.62282	0.00561	TMOD1
Down	ENSG00000188039	-1.62153	0.0194	NWD1
Down	ENSG00000138678	-1.62099	0.000392	GPAT3
Down	ENSG00000111863	-1.61735	0.00456	ADTRP
Down	ENSG00000092621	-1.61715	0.00121	PHGDH
Down	ENSG00000147862	-1.6164	9.11e-06	NFIB
Down	ENSG00000047597	-1.60939	0.0136	XK
Down	ENSG00000178826	-1.60667	0.014	TMEM139
Down	ENSG00000114805	-1.60645	0.01	PLCH1
Down	ENSG00000168447	-1.6042	0.0499	SCNN1B
Down	ENSG00000213064	-1.60291	6.15e-16	SFT2D2
Down	ENSG00000139144	-1.59467	0.0388	PIK3C2G
Down	ENSG00000102554	-1.59447	0.000706	KLF5
Down	ENSG00000111728	-1.56997	2.52e-05	ST8SIA1
Down	ENSG00000132470	-1.56684	0.00207	ITGB4
Down	ENSG00000092929	-1.55967	3.3e-05	UNC13D
Down	ENSG00000160183	-1.55091	0.0264	TMPRSS3
Down	ENSG00000159871	-1.54583	0.00574	LYPD5
Down	ENSG00000131019	-1.54372	0.00641	ULBP3
Down	ENSG00000147454	-1.54199	5.19e-06	SLC25A37
Down	ENSG00000160213	-1.54165	8.56e-06	CSTB
Down	ENSG00000115107	-1.53728	0.000291	STEAP3
Down	ENSG00000138074	-1.52294	3.29e-06	SLC5A6
Down	ENSG00000154655	-1.51809	0.000231	L3MBTL4
Down	ENSG00000124466	-1.51354	0.0114	LYPD3
Down	ENSG00000273079	-1.50893	0.000311	GRIN2B
Down	ENSG00000167799	-1.50642	0.0106	NUDT8
Down	ENSG00000167191	-1.50457	3.57e-05	GPRC5B
Down	ENSG00000152284	-1.50413	0.000126	TCF7L1
Down	ENSG00000127955	-1.49058	0.00018	GNAI1
Down	ENSG00000143882	-1.48972	0.000126	ATP6V1C2
Down	ENSG00000143178	-1.48892	4.8e-08	TBX19
Down	ENSG00000119121	-1.48472	0.0172	TRPM6
Down	ENSG00000154127	-1.48142	4.89e-06	UBASH3B
Down	ENSG00000064225	-1.48113	1.6e-05	ST3GAL6
Down	ENSG00000154642	-1.47361	3.51e-07	C21orf91
Down	ENSG00000184012	-1.4635	0.0156	TMPRSS2
Down	ENSG00000169908	-1.46188	0.00101	TM4SF1
Down	ENSG00000197506	-1.45866	0.0444	SLC28A3
Down	ENSG00000170775	-1.45321	0.0142	GPR37
Down	ENSG00000077264	-1.44708	0.0044	PAK3
Down	ENSG00000115339	-1.44585	0.00119	GALNT3
Down	ENSG00000165795	-1.44449	5.26e-05	NDRG2
Down	ENSG00000077274	-1.44358	0.0457	CAPN6
Down	ENSG00000147488	-1.44324	0.0325	ST18
Down	ENSG00000136425	-1.44245	0.00725	CIB2
Down	ENSG00000142910	-1.4423	0.00461	TINAGL1
Down	ENSG00000058085	-1.43293	0.0255	LAMC2
Down	ENSG00000206432	-1.42356	0.00726	TMEM200C
Down	ENSG00000158715	-1.42341	0.000608	SLC45A3
Down	ENSG00000075643	-1.42061	0.00126	MOCOS
Down	ENSG00000188517	-1.41575	0.0165	COL25A1
Down	ENSG00000105173	-1.41528	0.00156	CCNE1
Down	ENSG00000111199	-1.41331	0.00607	TRPV4
Down	ENSG00000180155	-1.41294	0.0262	LYNX1
Down	ENSG00000166394	-1.41274	0.000866	CYB5R2
Down	ENSG00000135480	-1.40331	0.00514	KRT7
Down	ENSG00000154080	-1.40325	0.0249	CHST9
Down	ENSG00000176678	-1.40288	0.00296	FOXL1
Down	ENSG00000099256	-1.40097	0.0019	PRTFDC1
Down	ENSG00000157992	-1.39964	0.000179	KRTCAP3
Down	ENSG00000110660	-1.39691	7.01e-05	SLC35F2
Down	ENSG00000132481	-1.39331	3.3e-05	TRIM47
Down	ENSG00000125398	-1.38178	0.000554	SOX9
Down	ENSG00000249992	-1.38029	0.0103	TMEM158
Down	ENSG00000062282	-1.3802	0.0017	DGAT2
Down	ENSG00000165186	-1.38019	0.0388	PTCHD1
Down	ENSG00000112812	-1.37995	0.00633	PRSS16
Down	ENSG00000184254	-1.37966	0.00037	ALDH1A3
Down	ENSG00000152104	-1.37763	9.14e-08	PTPN14
Down	ENSG00000145990	-1.37629	2.19e-05	GFOD1
Down	ENSG00000135069	-1.37254	0.0323	PSAT1
Down	ENSG00000112378	-1.37227	0.00207	PERP
Down	ENSG00000183943	-1.37206	1.33e-05	PRKX
Down	ENSG00000143036	-1.3713	0.00147	SLC44A3
Down	ENSG00000134198	-1.37079	0.00185	TSPAN2
Down	ENSG00000105976	-1.37	0.00589	MET
Down	ENSG00000143514	-1.36907	7.9e-10	TP53BP2
Down	ENSG00000144369	-1.36861	0.00107	FAM171B
Down	ENSG00000168453	-1.35418	0.0233	HR
Down	ENSG00000175793	-1.35364	0.0241	SFN
Down	ENSG00000155380	-1.34874	0.00461	SLC16A1
Down	ENSG00000178187	-1.3438	0.00318	ZNF454
Down	ENSG00000163701	-1.34353	0.024	IL17RE ENSG00000163701
Down	ENSG00000186407	-1.34169	0.0114	CD300E
Down	ENSG00000006210	-1.34026	0.0063	CX3CL1
Down	ENSG00000085117	-1.33818	2.52e-05	CD82
Down	ENSG00000162738	-1.32958	0.00299	VANGL2
Down	ENSG00000120278	-1.32868	2.15e-06	PLEKHG1
Down	ENSG00000139714	-1.32738	0.00287	MORN3
Down	ENSG00000163032	-1.32596	0.0377	VSNL1
Down	ENSG00000180543	-1.3243	0.00296	TSPYL5
Down	ENSG00000143147	-1.32137	0.00014	GPR161
Down	ENSG00000135912	-1.31961	3.86e-07	TTLL4
Down	ENSG00000046604	-1.31577	0.000123	DSG2
Down	ENSG00000088899	-1.31362	0.00122	LZTS3
Down	ENSG00000161921	-1.31344	9.59e-07	CXCL16
Down	ENSG00000164626	-1.31231	0.00587	KCNK5
Down	ENSG00000134463	-1.31039	0.000737	ECHDC3
Down	ENSG00000197956	-1.30854	0.00108	S100A6
Down	ENSG00000173930	-1.30799	0.0476	SLCO4C1
Down	ENSG00000078081	-1.30072	0.0282	LAMP3
Down	ENSG00000153404	-1.29934	0.0283	PLEKHG4B
Down	ENSG00000178222	-1.29928	0.0444	RNF212
Down	ENSG00000136237	-1.29403	0.000236	RAPGEF5
Down	ENSG00000129538	-1.29207	0.00225	RNASE1
Down	ENSG00000119514	-1.28966	0.00249	GALNT12
Down	ENSG00000126878	-1.2884	0.00332	AIF1L
Down	ENSG00000121316	-1.2871	0.00062	PLBD1
Down	ENSG00000285447	-1.28463	0.00853	NA
Down	ENSG00000161243	-1.28368	0.0254	FBXO27
Down	ENSG00000196517	-1.2827	0.00082	SLC6A9
Down	ENSG00000196739	-1.28224	0.00187	COL27A1
Down	ENSG00000165272	-1.27844	0.034	AQP3 ENSG00000165272
Down	ENSG00000237651	-1.27519	0.0176	C2orf74
Down	ENSG00000149573	-1.27094	0.00204	MPZL2
Down	ENSG00000100139	-1.26267	3.7e-05	MICALL1
Down	ENSG00000140511	-1.25707	0.00204	HAPLN3 ENSG00000140511
Down	ENSG00000160191	-1.25599	0.00394	PDE9A
Down	ENSG00000091409	-1.25189	0.00149	ITGA6
Down	ENSG00000048540	-1.25056	0.0262	LMO3
Down	ENSG00000117399	-1.24866	0.00978	CDC20 ENSG00000117399
Down	ENSG00000183340	-1.24843	3.87e-06	JRKL
Down	ENSG00000076356	-1.24553	0.00464	PLXNA2
Down	ENSG00000138772	-1.24462	0.0293	ANXA3
Down	ENSG00000105810	-1.24388	0.000262	CDK6
Down	ENSG00000184860	-1.24291	0.0196	SDR42E1
Down	ENSG00000163191	-1.24158	5.65e-05	S100A11
Down	ENSG00000148484	-1.23928	9.17e-08	RSU1
Down	ENSG00000174938	-1.23633	0.0428	SEZ6L2
Down	ENSG00000146267	-1.23632	0.00514	FAXC
Down	ENSG00000164430	-1.23516	0.000264	CGAS
Down	ENSG00000146072	-1.23449	0.000686	TNFRSF21
Down	ENSG00000131773	-1.23391	0.00437	KHDRBS3
Down	ENSG00000154277	-1.23251	0.0462	UCHL1
Down	ENSG00000145949	-1.22961	0.00834	MYLK4
Down	ENSG00000134802	-1.22892	3.59e-05	SLC43A3
Down	ENSG00000113262	-1.2274	0.0215	GRM6
Down	ENSG00000135929	-1.22365	0.00264	CYP27A1
Down	ENSG00000128346	-1.22226	8.13e-05	C22orf23
Down	ENSG00000154928	-1.22115	0.0109	EPHB1
Down	ENSG00000165996	-1.21748	0.0293	HACD1
Down	ENSG00000112303	-1.21683	0.0378	VNN2
Down	ENSG00000174125	-1.21653	4.43e-05	TLR1
Down	ENSG00000075651	-1.21332	5.18e-05	PLD1
Down	ENSG00000178814	-1.2081	0.00519	OPLAH
Down	ENSG00000203760	-1.20798	0.0254	CENPW
Down	ENSG00000138801	-1.20439	7.92e-08	PAPSS1
Down	ENSG00000117266	-1.20271	0.0043	CDK18
Down	ENSG00000135919	-1.19607	0.0032	SERPINE2
Down	ENSG00000167614	-1.19602	0.00148	TTYH1
Down	ENSG00000117016	-1.19448	0.00147	RIMS3
Down	ENSG00000135314	-1.19364	0.000527	KHDC1
Down	ENSG00000184661	-1.19223	0.00561	CDCA2
Down	ENSG00000156140	-1.1915	0.00829	ADAMTS3
Down	ENSG00000174514	-1.19102	4.74e-05	MFSD4A
Down	ENSG00000182175	-1.1878	0.0227	RGMA
Down	ENSG00000078401	-1.18745	0.00579	EDN1
Down	ENSG00000197943	-1.18716	0.00107	PLCG2 ENSG00000197943
Down	ENSG00000142192	-1.18412	2.63e-05	APP
Down	ENSG00000155850	-1.18411	0.000246	SLC26A2
Down	ENSG00000183421	-1.18239	0.0156	RIPK4
Down	ENSG00000174130	-1.18175	3.46e-05	TLR6
Down	ENSG00000276600	-1.17046	0.00687	RAB7B
Down	ENSG00000160111	-1.16726	0.028	CPAMD8
Down	ENSG00000151474	-1.16649	3.09e-08	FRMD4A
Down	ENSG00000164687	-1.16393	0.00521	FABP5
Down	ENSG00000165568	-1.1604	0.0371	AKR1E2
Down	ENSG00000183914	-1.15872	0.0151	DNAH2
Down	ENSG00000162105	-1.15386	0.0128	SHANK2
Down	ENSG00000117595	-1.15008	0.000865	IRF6
Down	ENSG00000104140	-1.14844	0.00537	RHOV
Down	ENSG00000215915	-1.14519	0.0316	ATAD3C ENSG00000215915
Down	ENSG00000078070	-1.1438	7.09e-05	MCCC1
Down	ENSG00000196139	-1.14013	0.0333	AKR1C3
Down	ENSG00000163803	-1.13494	0.00478	PLB1
Down	ENSG00000144354	-1.13298	0.0278	CDCA7
Down	ENSG00000225614	-1.13151	0.0193	ZNF469
Down	ENSG00000072954	-1.12937	0.0215	TMEM38A
Down	ENSG00000124787	-1.12621	0.00464	RPP40
Down	ENSG00000134716	-1.12527	0.0402	CYP2J2
Down	ENSG00000143494	-1.12334	0.00624	VASH2
Down	ENSG00000111879	-1.12097	0.00463	FAM184A
Down	ENSG00000057294	-1.12029	0.019	PKP2
Down	ENSG00000213639	-1.11845	3.29e-08	PPP1CB
Down	ENSG00000165238	-1.11657	0.0129	WNK2
Down	ENSG00000122863	-1.1157	0.00501	CHST3
Down	ENSG00000060140	-1.11348	0.0223	STYK1
Down	ENSG00000116675	-1.11211	0.0211	DNAJC6
Down	ENSG00000186951	-1.11059	5.23e-05	PPARA
Down	ENSG00000134324	-1.10907	6.26e-05	LPIN1
Down	ENSG00000283154	-1.10678	0.025	IQCJ-SCHIP1
Down	ENSG00000130962	-1.10536	0.00138	PRRG1
Down	ENSG00000119862	-1.10353	3.95e-05	LGALSL
Down	ENSG00000008394	-1.10323	0.0275	MGST1
Down	ENSG00000204248	-1.10247	0.0394	COL11A2
Down	ENSG00000120162	-1.10211	0.000563	MOB3B
Down	ENSG00000079739	-1.10205	0.000131	PGM1
Down	ENSG00000254087	-1.09989	0.000398	LYN
Down	ENSG00000168077	-1.09959	0.00897	SCARA3
Down	ENSG00000111726	-1.09771	2.83e-07	CMAS
Down	ENSG00000100300	-1.0964	0.000369	TSPO
Down	ENSG00000143450	-1.09554	0.00174	OAZ3
Down	ENSG00000147036	-1.09527	0.0275	LANCL3 ENSG00000147036
Down	ENSG00000121064	-1.09502	3.89e-05	SCPEP1
Down	ENSG00000132688	-1.09486	0.0101	NES
Down	ENSG00000099994	-1.09262	0.0327	SUSD2
Down	ENSG00000136560	-1.09141	6.18e-06	TANK
Down	ENSG00000160209	-1.09048	3.57e-05	PDXK
Down	ENSG00000068650	-1.09003	1.78e-05	ATP11A
Down	ENSG00000182580	-1.08478	0.000924	EPHB3
Down	ENSG00000116157	-1.08132	0.000245	GPX7
Down	ENSG00000118276	-1.08055	0.0133	B4GALT6
Down	ENSG00000065978	-1.07924	0.000492	YBX1
Down	ENSG00000155158	-1.07818	0.000112	TTC39B
Down	ENSG00000141401	-1.07616	0.00982	IMPA2
Down	ENSG00000137309	-1.07561	0.0015	HMGA1
Down	ENSG00000104998	-1.07092	0.019	IL27RA
Down	ENSG00000189143	-1.07079	0.01	CLDN4
Down	ENSG00000174939	-1.07013	0.00587	ASPHD1 ENSG00000174939
Down	ENSG00000117600	-1.06793	0.00732	PLPPR4
Down	ENSG00000151465	-1.06497	4.86e-05	CDC123
Down	ENSG00000152558	-1.0646	0.000967	TMEM123
Down	ENSG00000181744	-1.06194	8.15e-05	DIPK2A
Down	ENSG00000122694	-1.06193	0.00107	GLIPR2
Down	ENSG00000067057	-1.05761	0.0226	PFKP
Down	ENSG00000096696	-1.05567	0.00639	DSP
Down	ENSG00000185483	-1.05543	0.0126	ROR1
Down	ENSG00000184292	-1.05339	0.0384	TACSTD2
Down	ENSG00000243896	-1.05318	0.0251	OR2A7
Down	ENSG00000179331	-1.05116	0.0271	RAB39A
Down	ENSG00000132819	-1.05096	0.000925	RBM38
Down	ENSG00000239789	-1.0506	0.00252	MRPS17
Down	ENSG00000205336	-1.04848	0.00667	ADGRG1
Down	ENSG00000187522	-1.04566	5.49e-05	HSPA14
Down	ENSG00000150510	-1.04422	0.00477	FAM124A
Down	ENSG00000171488	-1.04351	0.00075	LRRC8C
Down	ENSG00000123600	-1.04348	0.00435	METTL8
Down	ENSG00000110427	-1.04228	0.0125	KIAA1549L
Down	ENSG00000156804	-1.04052	0.00553	FBXO32 ENSG00000156804
Down	ENSG00000140859	-1.0399	0.0076	KIFC3
Down	ENSG00000143815	-1.03729	7.09e-05	LBR ENSG00000143815
Down	ENSG00000173660	-1.03366	1.28e-05	UQCRH
Down	ENSG00000182240	-1.03184	0.00758	BACE2
Down	ENSG00000147883	-1.03174	0.00262	CDKN2B
Down	ENSG00000177283	-1.02938	0.0206	FZD8
Down	ENSG00000170485	-1.02621	0.00651	NPAS2
Down	ENSG00000128283	-1.02563	0.0006	CDC42EP1
Down	ENSG00000211455	-1.02519	1.63e-05	STK38L
Down	ENSG00000008323	-1.02365	0.0142	PLEKHG6
Down	ENSG00000197472	-1.02225	0.0234	ZNF695
Down	ENSG00000111261	-1.02158	0.00432	MANSC1
Down	ENSG00000146374	-1.02016	0.039	RSPO3
Down	ENSG00000198915	-1.01961	0.0394	RASGEF1A ENSG00000198915
Down	ENSG00000137747	-1.01765	0.0262	TMPRSS13
Down	ENSG00000204839	-1.015	0.023	MROH6
Down	ENSG00000143217	-1.01389	0.00656	NECTIN4
Down	ENSG00000221843	-1.01186	0.00853	C2orf16
Down	ENSG00000197147	-1.01159	0.000324	LRRC8B
Down	ENSG00000158966	-1.01072	0.0142	CACHD1
Down	ENSG00000156535	-1.00978	0.0214	CD109
Down	ENSG00000160214	-1.00629	0.00181	RRP1
Down	ENSG00000197329	-1.00464	6.6e-06	PELI1
Down	ENSG00000165304	-1.00436	0.0207	MELK
Down	ENSG00000121380	-1.00354	0.0182	BCL2L14
Down	ENSG00000115884	-1.00212	0.023	SDC1
Down	ENSG00000129353	-1.00107	0.000188	SLC44A2
Down	ENSG00000093144	-1.00076	0.00128	ECHDC1
