# Supplementary material for: Transcriptome profiling and network enrichment analyses identify subtype-specific therapeutic gene targets for breast cancer and their microRNA regulatory networks
Source: Cell Death Dis. 2023 Jul 12;14(7):415. doi: 10.1038/s41419-023-05908-8 (PMC10338679; doi:10.1038/s41419-023-05908-8)
Supplement: Supplementary file 12 — Table S3 [file 41419_2023_5908_MOESM12_ESM.xlsx]

## Sheet: All_gene_lists_GMT (13)
Table S3. Differentially expressed genes based on PAM50 classification.
Basal-Normal	UP, 108 genes	ENSG00000203812	ENSG00000156219	ENSG00000128510	ENSG00000143452	ENSG00000102243	ENSG00000024526	ENSG00000144354	ENSG00000117399	ENSG00000134755	ENSG00000197472	ENSG00000147889	ENSG00000117724	ENSG00000089685	ENSG00000184661	ENSG00000011426	ENSG00000112742	ENSG00000165304	ENSG00000174371	ENSG00000065328	ENSG00000171848	ENSG00000143228	ENSG00000088325	ENSG00000164109	ENSG00000169679	ENSG00000149554	ENSG00000164045	ENSG00000146670	ENSG00000046604	ENSG00000111247	ENSG00000104549	ENSG00000101003	ENSG00000134690	ENSG00000146386	ENSG00000166451	ENSG00000119787	ENSG00000123473	ENSG00000137309	ENSG00000239789	ENSG00000104413	ENSG00000284512	ENSG00000091651	ENSG00000134324	ENSG00000176105	ENSG00000112029	ENSG00000187522	ENSG00000173660	ENSG00000170540	ENSG00000153879
Basal-Normal	Down, 110 genes	ENSG00000148513	ENSG00000178568	ENSG00000196090	ENSG00000173467	ENSG00000276644	ENSG00000139865	ENSG00000129514	ENSG00000168993	ENSG00000167549	ENSG00000065618	ENSG00000154263	ENSG00000120262	ENSG00000149451	ENSG00000115648	ENSG00000138722	ENSG00000154258	ENSG00000107485	ENSG00000136944	ENSG00000166819	ENSG00000189056	ENSG00000277236	ENSG00000269113	ENSG00000228672	ENSG00000134830	ENSG00000109436	ENSG00000064300	ENSG00000163749	ENSG00000164946	ENSG00000167676	ENSG00000154262	ENSG00000229353	ENSG00000260729	ENSG00000244242	ENSG00000165194	ENSG00000123243	ENSG00000006283	ENSG00000154330	ENSG00000152578	ENSG00000159713	ENSG00000076555	ENSG00000171962	ENSG00000013293	ENSG00000018625	ENSG00000277414	ENSG00000254656	ENSG00000165269	ENSG00000105792	ENSG00000107736
HER2-Basal	UP, 243 genes	ENSG00000110484	ENSG00000166509	ENSG00000148513	ENSG00000172551	ENSG00000137975	ENSG00000008196	ENSG00000086548	ENSG00000213759	ENSG00000095627	ENSG00000159763	ENSG00000096006	ENSG00000186160	ENSG00000178568	ENSG00000156689	ENSG00000173467	ENSG00000121270	ENSG00000165125	ENSG00000176887	ENSG00000163762	ENSG00000106541	ENSG00000129988	ENSG00000278728	ENSG00000009765	ENSG00000009709	ENSG00000101210	ENSG00000124429	ENSG00000198535	ENSG00000164199	ENSG00000141736	ENSG00000103534	ENSG00000141738	ENSG00000165731	ENSG00000139865	ENSG00000115616	ENSG00000129514	ENSG00000170381	ENSG00000140798	ENSG00000144452	ENSG00000196542	ENSG00000103460	ENSG00000114248	ENSG00000179023	ENSG00000167080	ENSG00000168389	ENSG00000160867	ENSG00000132746	ENSG00000057593	ENSG00000171557
HER2-Basal	Down, 205 genes	ENSG00000094755	ENSG00000181617	ENSG00000186832	ENSG00000181143	ENSG00000205420	ENSG00000139219	ENSG00000268104	ENSG00000272196	ENSG00000185479	ENSG00000135374	ENSG00000166535	ENSG00000104332	ENSG00000198729	ENSG00000167754	ENSG00000134762	ENSG00000081277	ENSG00000163017	ENSG00000137699	ENSG00000134757	ENSG00000206075	ENSG00000168143	ENSG00000137673	ENSG00000281406	ENSG00000124107	ENSG00000156219	ENSG00000264230	ENSG00000136531	ENSG00000101443	ENSG00000102854	ENSG00000185634	ENSG00000163064	ENSG00000160183	ENSG00000265190	ENSG00000174607	ENSG00000169436	ENSG00000177614	ENSG00000100146	ENSG00000101311	ENSG00000182253	ENSG00000115112	ENSG00000143452	ENSG00000088386	ENSG00000171243	ENSG00000102243	ENSG00000169035	ENSG00000122420	ENSG00000169085	ENSG00000119866
HER2-Normal	UP, 0 genes
HER2-Normal	Down, 1 genes	ENSG00000154678
LumA-Basal	UP, 985 genes	ENSG00000110484	ENSG00000164128	ENSG00000153002	ENSG00000166509	ENSG00000148513	ENSG00000138696	ENSG00000162989	ENSG00000172551	ENSG00000100867	ENSG00000160182	ENSG00000008196	ENSG00000151892	ENSG00000184564	ENSG00000081479	ENSG00000082175	ENSG00000145451	ENSG00000124935	ENSG00000180777	ENSG00000150667	ENSG00000159763	ENSG00000159212	ENSG00000186160	ENSG00000166006	ENSG00000178568	ENSG00000109321	ENSG00000158258	ENSG00000198650	ENSG00000196090	ENSG00000126010	ENSG00000112183	ENSG00000175356	ENSG00000173467	ENSG00000186526	ENSG00000121270	ENSG00000144218	ENSG00000003989	ENSG00000170500	ENSG00000160180	ENSG00000186377	ENSG00000125740	ENSG00000006071	ENSG00000203697	ENSG00000100095	ENSG00000171428	ENSG00000197977	ENSG00000106541	ENSG00000108018	ENSG00000276644
LumA-Basal	Down, 850 genes	ENSG00000094755	ENSG00000007062	ENSG00000181617	ENSG00000105141	ENSG00000186832	ENSG00000181143	ENSG00000178372	ENSG00000163220	ENSG00000156689	ENSG00000205426	ENSG00000157765	ENSG00000184330	ENSG00000205420	ENSG00000164434	ENSG00000143546	ENSG00000139219	ENSG00000275013	ENSG00000166426	ENSG00000268104	ENSG00000102837	ENSG00000119547	ENSG00000268089	ENSG00000130294	ENSG00000169550	ENSG00000176887	ENSG00000185479	ENSG00000135374	ENSG00000105877	ENSG00000166535	ENSG00000138755	ENSG00000196611	ENSG00000198729	ENSG00000167754	ENSG00000134762	ENSG00000228913	ENSG00000275399	ENSG00000081277	ENSG00000163347	ENSG00000188505	ENSG00000137699	ENSG00000237988	ENSG00000206075	ENSG00000146648	ENSG00000172478	ENSG00000168143	ENSG00000165300	ENSG00000137673	ENSG00000281406
LumA-HER2	UP, 537 genes	ENSG00000164128	ENSG00000153002	ENSG00000148513	ENSG00000138696	ENSG00000160182	ENSG00000151892	ENSG00000184564	ENSG00000081479	ENSG00000082175	ENSG00000145451	ENSG00000150667	ENSG00000159763	ENSG00000159212	ENSG00000178568	ENSG00000158258	ENSG00000198650	ENSG00000196090	ENSG00000126010	ENSG00000186847	ENSG00000112183	ENSG00000175356	ENSG00000173467	ENSG00000144218	ENSG00000003989	ENSG00000104332	ENSG00000170500	ENSG00000160180	ENSG00000125740	ENSG00000137558	ENSG00000006071	ENSG00000203697	ENSG00000100095	ENSG00000171428	ENSG00000197977	ENSG00000108018	ENSG00000276644	ENSG00000188488	ENSG00000196616	ENSG00000196208	ENSG00000163491	ENSG00000113739	ENSG00000276155	ENSG00000084628	ENSG00000166106	ENSG00000278767	ENSG00000163873	ENSG00000091831	ENSG00000148488
LumA-HER2	Down, 496 genes	ENSG00000172551	ENSG00000137975	ENSG00000008196	ENSG00000105141	ENSG00000131771	ENSG00000095627	ENSG00000096006	ENSG00000141750	ENSG00000178372	ENSG00000163220	ENSG00000047457	ENSG00000156689	ENSG00000205426	ENSG00000184330	ENSG00000143546	ENSG00000143556	ENSG00000275013	ENSG00000268104	ENSG00000119547	ENSG00000268089	ENSG00000130294	ENSG00000171564	ENSG00000165125	ENSG00000176887	ENSG00000105877	ENSG00000166535	ENSG00000138755	ENSG00000163762	ENSG00000196611	ENSG00000198729	ENSG00000129988	ENSG00000228913	ENSG00000009765	ENSG00000009709	ENSG00000124429	ENSG00000188505	ENSG00000237988	ENSG00000198535	ENSG00000172478	ENSG00000115221	ENSG00000141736	ENSG00000168143	ENSG00000281406	ENSG00000152977	ENSG00000124107	ENSG00000141738	ENSG00000153292	ENSG00000143297
LumA-LumB	UP, 429 genes	ENSG00000008196	ENSG00000094755	ENSG00000012223	ENSG00000081479	ENSG00000159763	ENSG00000159212	ENSG00000186081	ENSG00000141750	ENSG00000186160	ENSG00000178568	ENSG00000198650	ENSG00000186847	ENSG00000186526	ENSG00000128422	ENSG00000165125	ENSG00000104332	ENSG00000186377	ENSG00000125740	ENSG00000196616	ENSG00000163491	ENSG00000163017	ENSG00000137699	ENSG00000162896	ENSG00000017427	ENSG00000112936	ENSG00000189058	ENSG00000070193	ENSG00000139144	ENSG00000101443	ENSG00000100170	ENSG00000111341	ENSG00000160183	ENSG00000170959	ENSG00000127249	ENSG00000169347	ENSG00000168993	ENSG00000101938	ENSG00000150051	ENSG00000100146	ENSG00000163395	ENSG00000214456	ENSG00000073282	ENSG00000123358	ENSG00000196932	ENSG00000182253	ENSG00000144331	ENSG00000141338	ENSG00000204936
LumA-LumB	Down, 221 genes	ENSG00000183206	ENSG00000119547	ENSG00000176887	ENSG00000196611	ENSG00000275713	ENSG00000169248	ENSG00000169245	ENSG00000135069	ENSG00000162891	ENSG00000285238	ENSG00000134028	ENSG00000196620	ENSG00000043355	ENSG00000165061	ENSG00000137959	ENSG00000270882	ENSG00000163485	ENSG00000187608	ENSG00000164796	ENSG00000185697	ENSG00000169213	ENSG00000091129	ENSG00000185745	ENSG00000126709	ENSG00000100167	ENSG00000273983	ENSG00000173894	ENSG00000024526	ENSG00000099194	ENSG00000103569	ENSG00000131747	ENSG00000171208	ENSG00000094804	ENSG00000277775	ENSG00000278828	ENSG00000137563	ENSG00000109084	ENSG00000189057	ENSG00000262635	ENSG00000171126	ENSG00000134326	ENSG00000186047	ENSG00000117399	ENSG00000197472	ENSG00000068489	ENSG00000203852	ENSG00000117724	ENSG00000101057
LumA-Normal	UP, 0 genes
LumA-Normal	Down, 0 genes
LumB-Basal	UP, 480 genes	ENSG00000110484	ENSG00000164128	ENSG00000153002	ENSG00000166509	ENSG00000148513	ENSG00000138696	ENSG00000162989	ENSG00000100867	ENSG00000160182	ENSG00000151892	ENSG00000184564	ENSG00000082175	ENSG00000145451	ENSG00000124935	ENSG00000180777	ENSG00000150667	ENSG00000159763	ENSG00000159212	ENSG00000166006	ENSG00000178568	ENSG00000109321	ENSG00000158258	ENSG00000196090	ENSG00000126010	ENSG00000183206	ENSG00000112183	ENSG00000107518	ENSG00000175356	ENSG00000173467	ENSG00000121270	ENSG00000144218	ENSG00000003989	ENSG00000170500	ENSG00000185008	ENSG00000160180	ENSG00000163762	ENSG00000006071	ENSG00000203697	ENSG00000171428	ENSG00000197977	ENSG00000106541	ENSG00000276644	ENSG00000188488	ENSG00000196208	ENSG00000163491	ENSG00000105388	ENSG00000113739	ENSG00000276155
LumB-Basal	Down, 663 genes	ENSG00000094755	ENSG00000012223	ENSG00000007062	ENSG00000181617	ENSG00000105141	ENSG00000186832	ENSG00000181143	ENSG00000186081	ENSG00000141750	ENSG00000178372	ENSG00000163220	ENSG00000156689	ENSG00000205426	ENSG00000157765	ENSG00000184330	ENSG00000186847	ENSG00000205420	ENSG00000164434	ENSG00000143546	ENSG00000139219	ENSG00000275013	ENSG00000166426	ENSG00000268104	ENSG00000102837	ENSG00000130294	ENSG00000071909	ENSG00000128422	ENSG00000165125	ENSG00000169550	ENSG00000176887	ENSG00000185479	ENSG00000135374	ENSG00000105877	ENSG00000166535	ENSG00000104332	ENSG00000134258	ENSG00000198729	ENSG00000167754	ENSG00000134762	ENSG00000228913	ENSG00000081277	ENSG00000163017	ENSG00000163347	ENSG00000188505	ENSG00000137699	ENSG00000134757	ENSG00000237988	ENSG00000206075
LumB-HER2	UP, 230 genes	ENSG00000164128	ENSG00000153002	ENSG00000138696	ENSG00000160182	ENSG00000151892	ENSG00000184564	ENSG00000082175	ENSG00000180777	ENSG00000150667	ENSG00000166006	ENSG00000178568	ENSG00000109321	ENSG00000158258	ENSG00000196090	ENSG00000126010	ENSG00000183206	ENSG00000112183	ENSG00000107518	ENSG00000175356	ENSG00000173467	ENSG00000150893	ENSG00000144218	ENSG00000003989	ENSG00000170500	ENSG00000185008	ENSG00000160180	ENSG00000006071	ENSG00000203697	ENSG00000100095	ENSG00000171428	ENSG00000197977	ENSG00000276644	ENSG00000188488	ENSG00000196208	ENSG00000163491	ENSG00000113739	ENSG00000276155	ENSG00000084628	ENSG00000166106	ENSG00000278767	ENSG00000163873	ENSG00000091831	ENSG00000148488	ENSG00000278326	ENSG00000147041	ENSG00000132554	ENSG00000146038	ENSG00000163040
LumB-HER2	Down, 372 genes	ENSG00000172551	ENSG00000137975	ENSG00000008196	ENSG00000012223	ENSG00000007062	ENSG00000105141	ENSG00000131771	ENSG00000181143	ENSG00000095627	ENSG00000096006	ENSG00000141750	ENSG00000178372	ENSG00000186160	ENSG00000163220	ENSG00000047457	ENSG00000156689	ENSG00000157765	ENSG00000184330	ENSG00000164434	ENSG00000143546	ENSG00000143556	ENSG00000268104	ENSG00000102837	ENSG00000268089	ENSG00000121270	ENSG00000128422	ENSG00000165125	ENSG00000169550	ENSG00000176887	ENSG00000135374	ENSG00000105877	ENSG00000166535	ENSG00000138755	ENSG00000163762	ENSG00000198729	ENSG00000129988	ENSG00000009765	ENSG00000009709	ENSG00000124429	ENSG00000163347	ENSG00000188505	ENSG00000137699	ENSG00000162896	ENSG00000198535	ENSG00000146648	ENSG00000172478	ENSG00000115221	ENSG00000141736
LumB-Normal	UP, 99 genes	ENSG00000203812	ENSG00000131747	ENSG00000089685	ENSG00000011426	ENSG00000147676	ENSG00000174371	ENSG00000117650	ENSG00000171848	ENSG00000197275	ENSG00000170312	ENSG00000164109	ENSG00000165244	ENSG00000106537	ENSG00000166803	ENSG00000140263	ENSG00000143476	ENSG00000164045	ENSG00000164283	ENSG00000111247	ENSG00000175305	ENSG00000076554	ENSG00000101003	ENSG00000156802	ENSG00000109586	ENSG00000161800	ENSG00000172292	ENSG00000198554	ENSG00000065361	ENSG00000104413	ENSG00000087301	ENSG00000134709	ENSG00000164032	ENSG00000001630	ENSG00000143742	ENSG00000178966	ENSG00000170540	ENSG00000058804	ENSG00000152332	ENSG00000071794	ENSG00000100522	ENSG00000120742	ENSG00000131238	ENSG00000213853	ENSG00000076248	ENSG00000264364	ENSG00000206527	ENSG00000081923	ENSG00000213186
LumB-Normal	Down, 315 genes	ENSG00000186847	ENSG00000128422	ENSG00000104332	ENSG00000163017	ENSG00000137699	ENSG00000139144	ENSG00000062038	ENSG00000100146	ENSG00000073282	ENSG00000101311	ENSG00000182253	ENSG00000065618	ENSG00000154263	ENSG00000149451	ENSG00000143867	ENSG00000073756	ENSG00000138722	ENSG00000130176	ENSG00000149596	ENSG00000086570	ENSG00000153253	ENSG00000077274	ENSG00000120738	ENSG00000152580	ENSG00000189056	ENSG00000277236	ENSG00000154529	ENSG00000106714	ENSG00000203727	ENSG00000117707	ENSG00000182175	ENSG00000260230	ENSG00000163431	ENSG00000004846	ENSG00000137077	ENSG00000064300	ENSG00000170549	ENSG00000142910	ENSG00000164946	ENSG00000013297	ENSG00000183793	ENSG00000229353	ENSG00000260729	ENSG00000174175	ENSG00000203710	ENSG00000115085	ENSG00000165124	ENSG00000123243
[truncated: 936 more columns]
