# Supplementary material for: Transcriptome profiling and network enrichment analyses identify subtype-specific therapeutic gene targets for breast cancer and their microRNA regulatory networks
Source: Cell Death Dis. 2023 Jul 12;14(7):415. doi: 10.1038/s41419-023-05908-8 (PMC10338679; doi:10.1038/s41419-023-05908-8)
Supplement: Supplementary file 13 — Table S4 [file 41419_2023_5908_MOESM13_ESM.xlsx]

## Sheet: MarkerGenes
Table S4. Gene markers enriched in each breast cancer molecular subtype based MarkerFinder analysis
Breast cancer molecular subtype	Gene marker (ENSEMBL)	Gene Symbol
HER2	ENSG00000278845	MRPL45
HER2	ENSG00000151136	BTBD11
HER2	ENSG00000108846	ABCC3
HER2	ENSG00000139318	DUSP6
HER2	ENSG00000166509	CLEC3A
HER2	ENSG00000197467	COL13A1
HER2	ENSG00000277258	PCGF2
HER2	ENSG00000086548	CEACAM6
HER2	ENSG00000144063	MALL
HER2	ENSG00000175556	LONRF3
HER2	ENSG00000275023	MLLT6
HER2	ENSG00000198848	CES1
HER2	ENSG00000067191	CACNB1
HER2	ENSG00000189377	CXCL17
HER2	ENSG00000143556	S100A7
HER2	ENSG00000151117	TMEM86A
HER2	ENSG00000008838	MED24
HER2	ENSG00000153292	GPR110
HER2	ENSG00000171557	FGG
HER2	ENSG00000188613	NANOS1
HER2	ENSG00000274211	SOCS7
HER2	ENSG00000109079	TNFAIP1
HER2	ENSG00000088726	TMEM40
HER2	ENSG00000273604	EPOP
HER2	ENSG00000137648	TMPRSS4
HER2	ENSG00000115919	KYNU
HER2	ENSG00000101298	SNPH
HER2	ENSG00000147689	FAM83A
HER2	ENSG00000184330	S100A7A
HER2	ENSG00000131771	PPP1R1B
HER2	ENSG00000183018	SPNS2
HER2	ENSG00000117009	KMO
HER2	ENSG00000108298	RPL19
HER2	ENSG00000109089	CDR2L
HER2	ENSG00000108306	FBXL20
HER2	ENSG00000108344	PSMD3
HER2	ENSG00000168389	MFSD2A
HER2	ENSG00000276293	PIP4K2B
HER2	ENSG00000139973	SYT16
HER2	ENSG00000172057	ORMDL3
HER2	ENSG00000130675	MNX1
HER2	ENSG00000125686	MED1
HER2	ENSG00000263874	LINC00672
HER2	ENSG00000137975	CLCA2
HER2	ENSG00000002834	LASP1
HER2	ENSG00000171532	NEUROD2
HER2	ENSG00000073605	GSDMB
HER2	ENSG00000143546	S100A8
HER2	ENSG00000125691	RPL23
HER2	ENSG00000273559	CWC25
HER2	ENSG00000167258	CDK12
HER2	ENSG00000172478	C2orf54
HER2	ENSG00000141744	PNMT
HER2	ENSG00000096006	CRISP3
HER2	ENSG00000173991	TCAP
HER2	ENSG00000161395	PGAP3
HER2	ENSG00000141736	ERBB2
HER2	ENSG00000141738	GRB7
HER2	ENSG00000141741	MIEN1
HER2	ENSG00000131748	STARD3
HR	ENSG00000170500	LONRF2
HR	ENSG00000012171	SEMA3B
HR	ENSG00000152076	CCDC74B
HR	ENSG00000146242	TPBG
HR	ENSG00000171791	BCL2
HR	ENSG00000171811	TTC40
HR	ENSG00000123124	WWP1
HR	ENSG00000124249	KCNK15
HR	ENSG00000196405	EVL
HR	ENSG00000158258	CLSTN2
HR	ENSG00000175920	DOK7
HR	ENSG00000170469	SPATA24
HR	ENSG00000183888	C1orf64
HR	ENSG00000134533	RERG
HR	ENSG00000160182	TFF1
HR	ENSG00000151892	GFRA1
HR	ENSG00000157303	SUSD3
HR	ENSG00000101493	ZNF516
HR	ENSG00000183044	ABAT
HR	ENSG00000197977	ELOVL2
HR	ENSG00000178935	ZNF552
HR	ENSG00000186868	MAPT
HR	ENSG00000222014	RAB6C
HR	ENSG00000239887	C1orf226
HR	ENSG00000228672	PROB1
HR	ENSG00000198929	NOS1AP
HR	ENSG00000126010	GRPR
HR	ENSG00000163040	CCDC74A
HR	ENSG00000163491	NEK10
HR	ENSG00000168993	CPLX1
HR	ENSG00000171722	C1orf111
HR	ENSG00000171428	NAT1
HR	ENSG00000170959	DCDC1
HR	ENSG00000084628	NKAIN1
HR	ENSG00000187720	THSD4
HR	ENSG00000150667	FSIP1
HR	ENSG00000134352	IL6ST
HR	ENSG00000132554	RGS22
HR	ENSG00000171604	CXXC5
HR	ENSG00000147642	SYBU
HR	ENSG00000178568	ERBB4
HR	ENSG00000101098	RIMS4
HR	ENSG00000173467	AGR3
HR	ENSG00000127663	KDM4B
HR	ENSG00000112183	RBM24
HR	ENSG00000163879	DNALI1
HR	ENSG00000074410	CA12
HR	ENSG00000130045	NXNL2
HR	ENSG00000225362	CT62
HR	ENSG00000144218	AFF3
HR	ENSG00000107485	GATA3
HR	ENSG00000175356	SCUBE2
HR	ENSG00000109436	TBC1D9
HR	ENSG00000163697	APBB2
HR	ENSG00000003989	SLC7A2
HR	ENSG00000082175	PGR
HR	ENSG00000134830	C5AR2
HR	ENSG00000120262	CCDC170
HR	ENSG00000091831	ESR1
HR	ENSG00000196208	GREB1
TNBC	ENSG00000136514	RTP4
TNBC	ENSG00000138646	HERC5
TNBC	ENSG00000196632	WNK3
TNBC	ENSG00000064886	CHI3L2
TNBC	ENSG00000180537	RNF182
TNBC	ENSG00000174963	ZIC4
TNBC	ENSG00000164430	MB21D1
TNBC	ENSG00000184454	NCMAP
TNBC	ENSG00000147862	NFIB
TNBC	ENSG00000143882	ATP6V1C2
TNBC	ENSG00000155760	FZD7
TNBC	ENSG00000166123	GPT2
TNBC	ENSG00000285447	ZNF883
TNBC	ENSG00000161921	CXCL16
TNBC	ENSG00000163975	MFI2
TNBC	ENSG00000182253	SYNM
TNBC	ENSG00000147454	SLC25A37
TNBC	ENSG00000143674	MLK4
TNBC	ENSG00000110693	SOX6
TNBC	ENSG00000152977	ZIC1
TNBC	ENSG00000164626	KCNK5
TNBC	ENSG00000197943	PLCG2
TNBC	ENSG00000078070	MCCC1
TNBC	ENSG00000173320	STOX2
TNBC	ENSG00000154655	L3MBTL4
TNBC	ENSG00000143514	TP53BP2
TNBC	ENSG00000148468	FAM171A1
TNBC	ENSG00000115267	IFIH1
TNBC	ENSG00000184661	CDCA2
TNBC	ENSG00000100302	RASD2
TNBC	ENSG00000134755	DSC2
TNBC	ENSG00000114547	ROPN1B
TNBC	ENSG00000084207	GSTP1
TNBC	ENSG00000183943	PRKX
TNBC	ENSG00000109846	CRYAB
TNBC	ENSG00000176597	B3GNT5
TNBC	ENSG00000135374	ELF5
TNBC	ENSG00000092621	PHGDH
TNBC	ENSG00000092758	COL9A3
TNBC	ENSG00000100146	SOX10
TNBC	ENSG00000133069	TMCC2
TNBC	ENSG00000137673	MMP7
TNBC	ENSG00000143452	HORMAD1
TNBC	ENSG00000111846	GCNT2
TNBC	ENSG00000111728	ST8SIA1
TNBC	ENSG00000257743	RP11-1220K2.2
TNBC	ENSG00000156219	ART3
TNBC	ENSG00000119787	ATL2
TNBC	ENSG00000174607	UGT8
TNBC	ENSG00000143401	ANP32E
TNBC	ENSG00000154640	BTG3
TNBC	ENSG00000138801	PAPSS1
TNBC	ENSG00000281406	BLACAT1
TNBC	ENSG00000054598	FOXC1
TNBC	ENSG00000136560	TANK
TNBC	ENSG00000169436	COL22A1
TNBC	ENSG00000154642	C21orf91
TNBC	ENSG00000094755	GABRP
TNBC	ENSG00000146281	PM20D2
TNBC	ENSG00000213064	SFT2D2
