# Supplementary material for: Transcriptome profiling and network enrichment analyses identify subtype-specific therapeutic gene targets for breast cancer and their microRNA regulatory networks
Source: Cell Death Dis. 2023 Jul 12;14(7):415. doi: 10.1038/s41419-023-05908-8 (PMC10338679; doi:10.1038/s41419-023-05908-8)
Supplement: Supplementary file 14 — Table S5 [file 41419_2023_5908_MOESM14_ESM.xlsx]

## Sheet: SIMCA
Table S5. VIP score for each BC molecular subtype based on OPLS-DA
Primary ID	Enriched in BC subtype	Gene Symbol	M1.VIP[2+0+0]	M1.VIP[2]cvSE * 2.44693
ENSG00000141736	HER2	ERBB2	1.31065	0.274318
ENSG00000141741	HR	MIEN1	1.29313	0.260911
ENSG00000131748	HER2	STARD3	1.25205	0.363319
ENSG00000161395	HR	PGAP3	1.2513	0.282337
ENSG00000141738	TNBC	GRB7	1.23859	0.280802
ENSG00000082175	TNBC	PGR	1.18924	0.153489
ENSG00000167258	HER2	CDK12	1.17993	0.265634
ENSG00000120262	HER2	CCDC170	1.17779	0.142582
ENSG00000091831	HR	ESR1	1.17404	0.182118
ENSG00000109436	TNBC	TBC1D9	1.17162	0.218977
ENSG00000146281	HR	PM20D2	1.16708	0.209776
ENSG00000003989	TNBC	SLC7A2	1.15774	0.220565
ENSG00000107485	HR	GATA3	1.15347	0.226881
ENSG00000196208	HER2	GREB1	1.14748	0.16252
ENSG00000130045	HER2	NXNL2	1.14509	0.22936
ENSG00000173991	HR	TCAP	1.145	0.125646
ENSG00000175356	TNBC	SCUBE2	1.14462	0.10813
ENSG00000094755	TNBC	GABRP	1.14438	0.269883
ENSG00000144218	TNBC	AFF3	1.13391	0.285079
ENSG00000127663	HER2	KDM4B	1.13232	0.222837
ENSG00000228672	TNBC	PROB1	1.13087	0.353567
ENSG00000187720	TNBC	THSD4	1.1259	0.138796
ENSG00000074410	HR	CA12	1.12484	0.216883
ENSG00000134533	HER2	RERG	1.1242	0.313665
ENSG00000213064	HR	SFT2D2	1.12352	0.360634
ENSG00000054598	HR	FOXC1	1.12189	0.403893
ENSG00000178935	HER2	ZNF552	1.11511	0.212122
ENSG00000134830	HER2	C5AR2	1.1128	0.185914
ENSG00000147642	HER2	SYBU	1.10431	0.240328
ENSG00000141744	HER2	PNMT	1.10328	0.402962
ENSG00000172478	HER2	C2orf54	1.10127	0.235667
ENSG00000132554	HER2	RGS22	1.10092	0.176754
ENSG00000163879	HR	DNALI1	1.09845	0.193532
ENSG00000168993	TNBC	CPLX1	1.09491	0.286955
ENSG00000158258	TNBC	CLSTN2	1.09198	0.285756
ENSG00000084628	TNBC	NKAIN1	1.09134	0.285163
ENSG00000171791	TNBC	BCL2	1.09029	0.327132
ENSG00000143546	HR	S100A8	1.08856	0.299527
ENSG00000134352	TNBC	IL6ST	1.0876	0.228115
ENSG00000125686	TNBC	MED1	1.08726	0.356587
ENSG00000186868	HER2	MAPT	1.08391	0.203103
ENSG00000173467	HER2	AGR3	1.08176	0.260658
ENSG00000154642	TNBC	C21orf91	1.08128	0.237936
ENSG00000198929	HR	NOS1AP	1.08087	0.250359
ENSG00000178568	HR	ERBB4	1.08015	0.195656
ENSG00000138801	HR	PAPSS1	1.07867	0.449195
ENSG00000150667	HER2	FSIP1	1.07681	0.225053
ENSG00000156219	HER2	ART3	1.07088	0.438848
ENSG00000225362	HR	CT62	1.06846	0.296934
ENSG00000108306	HR	FBXL20	1.06795	0.476866
ENSG00000239887	HR	C1orf226	1.06709	0.27734
ENSG00000143452	HER2	HORMAD1	1.06561	0.264321
ENSG00000168389	HER2	MFSD2A	1.06559	0.303974
ENSG00000151892	HER2	GFRA1	1.06444	0.206562
ENSG00000176597	HR	B3GNT5	1.06432	0.268699
ENSG00000174607	TNBC	UGT8	1.0631	0.206953
ENSG00000169436	HR	COL22A1	1.06191	0.508847
ENSG00000273559	HR	CWC25	1.05981	0.469715
ENSG00000196405	TNBC	EVL	1.05646	0.164932
ENSG00000112183	HR	RBM24	1.05572	0.221798
ENSG00000170500	TNBC	LONRF2	1.05561	0.218209
ENSG00000154655	TNBC	L3MBTL4	1.05543	0.361495
ENSG00000281406	TNBC	BLACAT1	1.05129	0.193261
ENSG00000170959	HER2	DCDC1	1.05101	0.268556
ENSG00000108298	TNBC	RPL19	1.05058	0.382442
ENSG00000111728	HER2	ST8SIA1	1.04903	0.279354
ENSG00000002834	TNBC	LASP1	1.04878	0.492218
ENSG00000163697	TNBC	APBB2	1.04585	0.227631
ENSG00000137975	HER2	CLCA2	1.04448	0.313987
ENSG00000183943	HER2	PRKX	1.0444	0.160589
ENSG00000163040	HER2	CCDC74A	1.04309	0.263367
ENSG00000171428	HER2	NAT1	1.04283	0.22749
ENSG00000276293	HER2	PIP4K2B	1.04251	0.426464
ENSG00000119787	HER2	ATL2	1.0417	0.324744
ENSG00000125691	TNBC	RPL23	1.04091	0.351024
ENSG00000133069	TNBC	TMCC2	1.03674	0.104895
ENSG00000171722	TNBC	C1orf111	1.03616	0.27387
ENSG00000073605	HER2	GSDMB	1.03411	0.440628
ENSG00000152076	HER2	CCDC74B	1.0335	0.287071
ENSG00000197977	TNBC	ELOVL2	1.03052	0.348119
ENSG00000277258	TNBC	PCGF2	1.02831	0.397937
ENSG00000148468	HER2	FAM171A1	1.02816	0.20815
ENSG00000134755	HR	DSC2	1.02749	0.388861
ENSG00000101098	HR	RIMS4	1.02267	0.289711
ENSG00000222014	TNBC	RAB6C	1.02173	0.355266
ENSG00000143401	TNBC	ANP32E	1.02095	0.29085
ENSG00000171604	HR	CXXC5	1.01891	0.250755
ENSG00000123124	HER2	WWP1	1.01812	0.0800334
ENSG00000012171	TNBC	SEMA3B	1.01592	0.251887
ENSG00000172057	TNBC	ORMDL3	1.01425	0.45015
ENSG00000170469	HR	SPATA24	1.00796	0.332037
ENSG00000135374	HER2	ELF5	1.00682	0.378679
ENSG00000146242	HER2	TPBG	1.00555	0.170709
ENSG00000173320	HR	STOX2	1.00523	0.255996
ENSG00000130675	HR	MNX1	1.0046	0.13991
ENSG00000154640	TNBC	BTG3	1.00261	0.30344
ENSG00000092621	HER2	PHGDH	1.00136	0.327995
ENSG00000117009	TNBC	KMO	1.00018	0.382511
ENSG00000160182	TNBC	TFF1	0.99858	0.324663
ENSG00000183044	TNBC	ABAT	0.992752	0.287031
ENSG00000111846	TNBC	GCNT2	0.992192	0.267432
ENSG00000108344	TNBC	PSMD3	0.988111	0.584808
ENSG00000183888	HR	C1orf64	0.986722	0.407094
ENSG00000101493	HR	ZNF516	0.984606	0.26731
ENSG00000163491	HR	NEK10	0.980733	0.165955
ENSG00000175920	HER2	DOK7	0.978036	0.409261
ENSG00000126010	TNBC	GRPR	0.973797	0.404851
ENSG00000100302	HR	RASD2	0.973788	0.168959
ENSG00000137673	HR	MMP7	0.971707	0.2753
ENSG00000163975	HR	MFI2	0.97094	0.282969
ENSG00000008838	HR	MED24	0.964301	0.64637
ENSG00000100146	TNBC	SOX10	0.963726	0.33047
ENSG00000197943	TNBC	PLCG2	0.963197	0.368767
ENSG00000171532	TNBC	NEUROD2	0.961458	0.47226
ENSG00000184330	TNBC	S100A7A	0.959861	0.481198
ENSG00000115919	HER2	KYNU	0.956565	0.287306
ENSG00000139973	HER2	SYT16	0.955842	0.371091
ENSG00000157303	HER2	SUSD3	0.954724	0.361154
ENSG00000263874	HR	LINC00672	0.952432	0.416525
ENSG00000257743	TNBC	RP11-1220K2.2	0.949911	0.204931
ENSG00000124249	HR	KCNK15	0.948002	0.334066
ENSG00000151117	HR	TMEM86A	0.943766	0.135866
ENSG00000096006	HR	CRISP3	0.940398	0.39459
ENSG00000164626	HR	KCNK5	0.939255	0.329023
ENSG00000136560	HER2	TANK	0.938607	0.382346
ENSG00000092758	HER2	COL9A3	0.936758	0.590395
ENSG00000164430	HR	MB21D1	0.932911	0.356162
ENSG00000273604	HR	EPOP	0.93239	0.523931
ENSG00000184661	HR	CDCA2	0.931986	0.206609
ENSG00000108846	HR	ABCC3	0.929531	0.329766
ENSG00000147454	HER2	SLC25A37	0.924976	0.437235
ENSG00000115267	HER2	IFIH1	0.924837	0.344998
ENSG00000171557	TNBC	FGG	0.92214	0.607283
ENSG00000109846	HR	CRYAB	0.912271	0.346904
ENSG00000171811	HER2	TTC40	0.909687	0.218003
ENSG00000153292	TNBC	GPR110	0.907783	0.328967
ENSG00000110693	TNBC	SOX6	0.906537	0.365454
ENSG00000285447	HR	ZNF883	0.905614	0.172204
ENSG00000182253	HER2	SYNM	0.902386	0.46139
ENSG00000114547	HR	ROPN1B	0.900296	0.514335
ENSG00000183018	TNBC	SPNS2	0.899478	0.234642
ENSG00000188613	HR	NANOS1	0.896561	0.263372
ENSG00000143556	HR	S100A7	0.89066	0.482991
ENSG00000139318	TNBC	DUSP6	0.889927	0.282839
ENSG00000131771	TNBC	PPP1R1B	0.883412	0.409534
ENSG00000196632	HER2	WNK3	0.879187	0.185687
ENSG00000088726	HR	TMEM40	0.874343	0.498092
ENSG00000155760	HR	FZD7	0.869705	0.604807
ENSG00000084207	TNBC	GSTP1	0.868636	0.223787
ENSG00000143514	HER2	TP53BP2	0.864629	0.418627
ENSG00000109079	TNBC	TNFAIP1	0.864364	0.498439
ENSG00000143674	TNBC	MLK4	0.852441	0.324437
ENSG00000161921	HR	CXCL16	0.844054	0.415687
ENSG00000275023	HR	MLLT6	0.843971	0.590809
ENSG00000197467	HER2	COL13A1	0.84211	0.476966
ENSG00000184454	HER2	NCMAP	0.841564	0.50695
ENSG00000136514	HR	RTP4	0.840145	0.591573
ENSG00000147689	HR	FAM83A	0.837471	0.356886
ENSG00000086548	TNBC	CEACAM6	0.831599	0.430859
ENSG00000147862	HER2	NFIB	0.831422	0.222779
ENSG00000152977	TNBC	ZIC1	0.824663	0.33354
ENSG00000137648	HR	TMPRSS4	0.821903	0.567117
ENSG00000180537	HER2	RNF182	0.811018	0.549671
ENSG00000138646	HR	HERC5	0.803355	0.335678
ENSG00000174963	TNBC	ZIC4	0.792317	0.429438
ENSG00000143882	HR	ATP6V1C2	0.784495	0.323254
ENSG00000101298	HR	SNPH	0.778703	0.625503
ENSG00000274211	HR	SOCS7	0.778098	0.573497
ENSG00000166509	HR	CLEC3A	0.777076	0.447925
ENSG00000198848	TNBC	CES1	0.774529	0.65896
ENSG00000078070	HER2	MCCC1	0.76611	0.460996
ENSG00000109089	HER2	CDR2L	0.753615	0.356137
ENSG00000278845	HER2	MRPL45	0.750296	0.694981
ENSG00000064886	HER2	CHI3L2	0.747622	0.106563
ENSG00000166123	HER2	GPT2	0.720491	0.317418
ENSG00000151136	HER2	BTBD11	0.695382	0.269205
ENSG00000067191	HER2	CACNB1	0.693378	0.66166
ENSG00000144063	HER2	MALL	0.688954	0.385821
ENSG00000189377	TNBC	CXCL17	0.670689	0.323227
ENSG00000175556	TNBC	LONRF3	0.654024	0.301042
