# Supplementary material for: Transcriptome profiling and network enrichment analyses identify subtype-specific therapeutic gene targets for breast cancer and their microRNA regulatory networks
Source: Cell Death Dis. 2023 Jul 12;14(7):415. doi: 10.1038/s41419-023-05908-8 (PMC10338679; doi:10.1038/s41419-023-05908-8)
Supplement: Supplementary file 15 — Table S6 [file 41419_2023_5908_MOESM15_ESM.xlsx]

## Sheet: DEGs GIII vs GI-II
Table S6. Differentially expressed genes as function of tumor grade, age, and ethnicity
Regulation	Ensembl ID	log2 Fold Change	Adj.Pval	Symbol
Up	ENSG00000196350	2.92881	0.000227	ZNF729
Up	ENSG00000156689	2.26509	0.000288	GLYATL2
Up	ENSG00000171564	2.16201	0.0378	FGB
Up	ENSG00000130294	2.06067	0.000988	KIF1A
Up	ENSG00000196620	2.00486	0.0104	UGT2B15
Up	ENSG00000268089	1.99175	0.0163	GABRQ
Up	ENSG00000095627	1.98601	0.0181	TDRD1
Up	ENSG00000137869	1.94893	0.000614	CYP19A1
Up	ENSG00000130487	1.89968	4.92e-05	KLHDC7B
Up	ENSG00000009709	1.84138	0.0313	PAX7
Up	ENSG00000275385	1.83187	0.000371	CCL18
Up	ENSG00000273274	1.81183	0.000724	ZBTB8B
Up	ENSG00000197584	1.74173	0.000427	KCNMB2
Up	ENSG00000100453	1.73007	0.000705	GZMB
Up	ENSG00000165061	1.70967	0.0119	ZMAT4
Up	ENSG00000142408	1.63444	0.0174	CACNG8
Up	ENSG00000096006	1.63237	0.0499	CRISP3
Up	ENSG00000196611	1.62401	0.0115	MMP1
Up	ENSG00000178445	1.62127	0.00356	GLDC
Up	ENSG00000222036	1.58282	0.00647	POTEM
Up	ENSG00000134323	1.57568	0.00703	MYCN
Up	ENSG00000275713	1.56795	0.000829	H2BC9
Up	ENSG00000172461	1.54706	0.00109	FUT9
Up	ENSG00000086548	1.54467	0.0201	CEACAM6
Up	ENSG00000162891	1.54125	0.00943	IL20
Up	ENSG00000131203	1.4937	0.00141	IDO1
Up	ENSG00000117215	1.48991	0.0151	PLA2G2D
Up	ENSG00000189057	1.48423	5.21e-05	FAM111B
Up	ENSG00000273983	1.47767	0.000354	H3C8
Up	ENSG00000287080	1.46637	5.9e-05	H3C3
Up	ENSG00000198826	1.4195	6.13e-05	ARHGAP11A
Up	ENSG00000213886	1.41926	0.00735	UBD
Up	ENSG00000024526	1.40502	2.44e-05	DEPDC1
Up	ENSG00000172478	1.40489	0.019	MAB21L4
Up	ENSG00000135097	1.36239	0.00529	MSI1
Up	ENSG00000229676	1.36092	0.00202	ZNF492
Up	ENSG00000175063	1.34112	2.19e-06	UBE2C
Up	ENSG00000135069	1.32721	0.00313	PSAT1
Up	ENSG00000254709	1.32703	0.00578	IGLL5
Up	ENSG00000168334	1.31009	0.0133	XIRP1
Up	ENSG00000112742	1.29919	4.32e-05	TTK
Up	ENSG00000143228	1.29663	2.04e-05	NUF2
Up	ENSG00000171320	1.28966	2.19e-06	ESCO2
Up	ENSG00000184661	1.28497	3.3e-05	CDCA2
Up	ENSG00000167080	1.28077	0.026	B4GALNT2
Up	ENSG00000115163	1.27182	0.000121	CENPA
Up	ENSG00000131747	1.26347	0.000446	TOP2A
Up	ENSG00000203760	1.25979	0.000894	CENPW
Up	ENSG00000117632	1.2437	4.78e-05	STMN1
Up	ENSG00000004468	1.23464	0.00413	CD38
Up	ENSG00000164796	1.23218	0.0418	CSMD3
Up	ENSG00000121211	1.2263	0.00308	MND1
Up	ENSG00000175175	1.22386	0.00647	PPM1E
Up	ENSG00000197472	1.22291	9.37e-05	ZNF695
Up	ENSG00000072571	1.22288	2.98e-05	HMMR
Up	ENSG00000080986	1.22256	4.35e-05	NDC80
Up	ENSG00000158402	1.21928	0.000227	CDC25C
Up	ENSG00000165304	1.21863	5.2e-05	MELK
Up	ENSG00000161405	1.21855	0.00707	IKZF3
Up	ENSG00000277775	1.21482	0.00332	H3C7
Up	ENSG00000124610	1.2134	0.0365	H1-1
Up	ENSG00000186714	1.20594	0.0056	CCDC73
Up	ENSG00000094804	1.20369	0.00251	CDC6
Up	ENSG00000026559	1.18747	0.0279	KCNG1
Up	ENSG00000126787	1.18265	0.000161	DLGAP5
Up	ENSG00000077152	1.17711	4.92e-05	UBE2T
Up	ENSG00000171208	1.17557	0.00115	NETO2
Up	ENSG00000035499	1.17469	5.21e-05	DEPDC1B
Up	ENSG00000118193	1.17378	0.000136	KIF14
Up	ENSG00000273703	1.1667	0.0015	H2BC14
Up	ENSG00000237988	1.16394	0.0293	OR2I1P
Up	ENSG00000171126	1.15842	0.0161	KCNG3
Up	ENSG00000185697	1.15071	0.00121	MYBL1
Up	ENSG00000134028	1.14579	0.0137	ADAMDEC1
Up	ENSG00000188610	1.14278	9.05e-05	FAM72B
Up	ENSG00000104147	1.14244	0.000465	OIP5
Up	ENSG00000154839	1.13938	0.000579	SKA1
Up	ENSG00000145386	1.13432	7.79e-05	CCNA2
Up	ENSG00000173894	1.13314	0.00415	CBX2
Up	ENSG00000286522	1.12881	0.000465	H3C2
Up	ENSG00000129810	1.12871	6.41e-05	SGO1
Up	ENSG00000011426	1.12771	0.000169	ANLN
Up	ENSG00000101057	1.12319	0.000841	MYBL2
Up	ENSG00000197153	1.11547	0.00268	H3C12
Up	ENSG00000174371	1.11063	0.000294	EXO1
Up	ENSG00000066279	1.10226	5.21e-05	ASPM
Up	ENSG00000143297	1.09681	0.0264	FCRL5
Up	ENSG00000168078	1.09652	0.000339	PBK
Up	ENSG00000145088	1.09608	0.000769	EAF2
Up	ENSG00000186197	1.09546	0.00762	EDARADD
Up	ENSG00000087586	1.09135	6.15e-05	AURKA
Up	ENSG00000169684	1.09065	0.0117	CHRNA5
Up	ENSG00000127423	1.09041	0.00112	AUNIP
Up	ENSG00000165244	1.08508	0.000181	ZNF367
Up	ENSG00000176887	1.0842	0.0358	SOX11
Up	ENSG00000164109	1.08317	0.000161	MAD2L1
Up	ENSG00000100206	1.08303	0.015	DMC1
Up	ENSG00000051341	1.08233	9.04e-05	POLQ
Up	ENSG00000146070	1.08198	0.000823	PLA2G7
Up	ENSG00000138778	1.08038	0.000343	CENPE
Up	ENSG00000153044	1.08016	1.18e-05	CENPH
Up	ENSG00000163808	1.07843	0.000117	KIF15
Up	ENSG00000144354	1.07537	0.00302	CDCA7
Up	ENSG00000156970	1.06848	4.33e-05	BUB1B
Up	ENSG00000278588	1.06601	0.0093	H2BC10
Up	ENSG00000089685	1.06471	0.00147	BIRC5
Up	ENSG00000169248	1.06429	0.0268	CXCL11
Up	ENSG00000262406	1.06328	0.0389	MMP12
Up	ENSG00000137563	1.06096	0.00276	GGH
Up	ENSG00000109881	1.05319	0.000601	CCDC34
Up	ENSG00000134539	1.05306	0.00363	KLRD1
Up	ENSG00000100526	1.05262	0.00115	CDKN3
Up	ENSG00000137804	1.05262	5.21e-05	NUSAP1
Up	ENSG00000175305	1.04866	0.000161	CCNE2
Up	ENSG00000071539	1.0467	0.000147	TRIP13
Up	ENSG00000113368	1.04609	1.92e-05	LMNB1
Up	ENSG00000092853	1.04445	0.000468	CLSPN
Up	ENSG00000138180	1.04247	0.000378	CEP55
Up	ENSG00000136982	1.03373	0.000406	DSCC1
Up	ENSG00000122188	1.03174	0.0129	LAX1
Up	ENSG00000285447	1.03113	0.00362	NA
Up	ENSG00000109805	1.03095	0.000321	NCAPG
Up	ENSG00000101003	1.02808	8.46e-06	GINS1
Up	ENSG00000284512	1.02664	4.33e-05
Up	ENSG00000196550	1.02534	0.000269	FAM72A
Up	ENSG00000137812	1.02519	6.41e-05	KNL1
Up	ENSG00000164045	1.0247	0.000321	CDC25A
Up	ENSG00000184357	1.02441	0.00158	H1-5
Up	ENSG00000154920	1.0238	0.000324	EME1
Up	ENSG00000115507	1.02131	0.0164	OTX1
Up	ENSG00000137571	1.01999	0.00385	SLCO5A1
Up	ENSG00000272398	1.01871	0.0125	CD24
Up	ENSG00000274641	1.01575	0.00745	H2BC17
Up	ENSG00000065328	1.01429	0.000718	MCM10
Up	ENSG00000088325	1.01313	0.000147	TPX2
Up	ENSG00000169245	1.00986	0.028	CXCL10
Up	ENSG00000129173	1.00814	0.000483	E2F8
Up	ENSG00000170312	1.00629	0.000468	CDK1
Up	ENSG00000177301	1.00217	0.00754	KCNA2
Up	ENSG00000026751	1.00129	0.00826	SLAMF7
Up	ENSG00000112029	1.00124	8.46e-06	FBXO5
Down	ENSG00000120251	-4.26288	1.05e-08	GRIA2
Down	ENSG00000129167	-2.7308	6.35e-08	TPH1
Down	ENSG00000077327	-2.59022	0.000365	SPAG6
Down	ENSG00000168702	-2.45494	0.000263	LRP1B
Down	ENSG00000145451	-2.32917	0.00165	GLRA3
Down	ENSG00000043591	-2.21907	0.000491	ADRB1
Down	ENSG00000186847	-1.96178	0.00745	KRT14
Down	ENSG00000188175	-1.93586	0.00754	HEPACAM2
Down	ENSG00000255823	-1.92991	0.000736	MTRNR2L8
Down	ENSG00000163017	-1.89361	0.00112	ACTG2
Down	ENSG00000071909	-1.87101	0.00804	MYO3B
Down	ENSG00000070193	-1.80974	0.000482	FGF10
Down	ENSG00000163491	-1.79588	1.18e-05	NEK10
Down	ENSG00000140538	-1.76664	0.000351	NTRK3
Down	ENSG00000171385	-1.71415	8.46e-06	KCND3
Down	ENSG00000155093	-1.7134	0.000136	PTPRN2
Down	ENSG00000100095	-1.70528	0.028	SEZ6L
Down	ENSG00000159763	-1.69335	0.039	PIP
Down	ENSG00000143469	-1.68686	0.0254	SYT14
Down	ENSG00000144331	-1.63755	0.00047	ZNF385B
Down	ENSG00000159212	-1.63315	0.00819	CLIC6
Down	ENSG00000203867	-1.56362	0.00179	RBM20
Down	ENSG00000149451	-1.55477	0.000129	ADAM33
Down	ENSG00000128422	-1.54989	0.00786	KRT17
Down	ENSG00000189221	-1.54989	0.00117	MAOA
Down	ENSG00000100285	-1.5421	0.000736	NEFH
Down	ENSG00000135218	-1.53487	0.00183	CD36
Down	ENSG00000155761	-1.53387	0.000223	SPAG17
Down	ENSG00000203685	-1.51788	0.00826	STUM
Down	ENSG00000141433	-1.51418	0.0138	ADCYAP1
Down	ENSG00000171954	-1.50702	0.0407	CYP4F22
Down	ENSG00000196616	-1.48602	0.0137	ADH1B
Down	ENSG00000100170	-1.47759	0.00891	SLC5A1
Down	ENSG00000153253	-1.46776	0.00442	SCN3A
Down	ENSG00000152049	-1.46536	0.000799	KCNE4
Down	ENSG00000181092	-1.463	0.0328	ADIPOQ
Down	ENSG00000154263	-1.4605	0.00106	ABCA10
Down	ENSG00000137699	-1.44108	0.00666	TRIM29
Down	ENSG00000186160	-1.43928	0.0421	CYP4Z1
Down	ENSG00000171346	-1.43862	0.00404	KRT15
Down	ENSG00000184156	-1.41879	0.000723	KCNQ3
Down	ENSG00000143867	-1.40462	0.00536	OSR1
Down	ENSG00000104332	-1.39699	0.00371	SFRP1
Down	ENSG00000136531	-1.39061	0.0229	SCN2A
Down	ENSG00000160460	-1.38604	0.000146	SPTBN4
Down	ENSG00000168329	-1.37744	0.000294	CX3CR1
Down	ENSG00000175544	-1.37012	0.00135	CABP4
Down	ENSG00000086570	-1.36571	0.00362	FAT2
Down	ENSG00000182836	-1.36141	0.00677	PLCXD3
Down	ENSG00000197565	-1.34532	0.00821	COL4A6
Down	ENSG00000004846	-1.34482	0.0109	ABCB5
Down	ENSG00000197506	-1.3344	0.00863	SLC28A3
Down	ENSG00000152580	-1.32864	0.000335	IGSF10
Down	ENSG00000204740	-1.32775	0.0424	MALRD1
Down	ENSG00000186377	-1.32645	0.0196	CYP4X1
Down	ENSG00000170549	-1.31902	0.0224	IRX1
Down	ENSG00000073756	-1.31347	0.00311	PTGS2
Down	ENSG00000182253	-1.30696	0.00332	SYNM
Down	ENSG00000148053	-1.30209	0.000327	NTRK2
Down	ENSG00000169507	-1.29584	0.00217	SLC38A11
Down	ENSG00000128683	-1.2957	0.0244	GAD1
Down	ENSG00000130518	-1.28193	0.00109	IQCN
Down	ENSG00000175356	-1.27706	0.00122	SCUBE2
Down	ENSG00000112936	-1.27327	0.0148	C7
Down	ENSG00000178222	-1.26665	0.00537	RNF212
Down	ENSG00000110318	-1.26588	0.000444	CEP126
Down	ENSG00000187955	-1.26094	0.00103	COL14A1
Down	ENSG00000187889	-1.25746	0.00657	FYB2
Down	ENSG00000087494	-1.25452	0.0275	PTHLH
Down	ENSG00000065618	-1.24808	0.0145	COL17A1
Down	ENSG00000142910	-1.24687	0.00055	TINAGL1
Down	ENSG00000203697	-1.24686	0.00457	CAPN8
Down	ENSG00000100146	-1.23784	0.00202	SOX10
Down	ENSG00000250305	-1.23367	0.000466	TRMT9B
Down	ENSG00000148680	-1.23292	0.00302	HTR7
Down	ENSG00000101938	-1.22649	0.00881	CHRDL1
Down	ENSG00000106688	-1.22555	0.00221	SLC1A1
Down	ENSG00000159784	-1.21773	0.00581	FAM131B
Down	ENSG00000164764	-1.20995	0.0119	SBSPON
Down	ENSG00000139910	-1.20614	0.01	NOVA1
Down	ENSG00000058085	-1.19785	0.00854	LAMC2
Down	ENSG00000141338	-1.19583	0.00805	ABCA8
Down	ENSG00000269113	-1.18545	0.0129	TRABD2B
Down	ENSG00000106004	-1.18538	0.00101	HOXA5
Down	ENSG00000145536	-1.18081	0.00976	ADAMTS16
Down	ENSG00000165269	-1.1751	0.00699	AQP7
Down	ENSG00000134201	-1.16934	0.00297	GSTM5
Down	ENSG00000198848	-1.1681	0.0222	CES1
Down	ENSG00000160183	-1.167	0.0199	TMPRSS3
Down	ENSG00000168477	-1.1665	0.000926	TNXB
Down	ENSG00000189058	-1.1655	0.0215	APOD
Down	ENSG00000166819	-1.16405	0.0062	PLIN1
Down	ENSG00000177098	-1.15667	0.000229	SCN4B
Down	ENSG00000146648	-1.15391	0.0282	EGFR
Down	ENSG00000189056	-1.15121	0.0124	RELN
Down	ENSG00000064300	-1.14271	0.00645	NGFR
Down	ENSG00000143127	-1.1408	0.00303	ITGA10
Down	ENSG00000281406	-1.14023	0.0228	BLACAT1
Down	ENSG00000152578	-1.13947	0.0115	GRIA4
Down	ENSG00000163141	-1.13643	0.000192	BNIPL
Down	ENSG00000087258	-1.13477	0.00232	GNAO1
Down	ENSG00000164946	-1.13344	0.00148	FREM1
Down	ENSG00000082482	-1.12696	0.00537	KCNK2
Down	ENSG00000136542	-1.12594	0.00507	GALNT5
Down	ENSG00000144648	-1.12505	0.01	ACKR2
Down	ENSG00000108176	-1.11595	0.00871	DNAJC12
Down	ENSG00000250510	-1.10752	0.00299	GPR162
Down	ENSG00000169515	-1.10722	0.000406	CCDC8
Down	ENSG00000160188	-1.10318	0.000933	RSPH1
Down	ENSG00000153234	-1.09684	0.00061	NR4A2
Down	ENSG00000077274	-1.09617	0.0365	CAPN6
Down	ENSG00000168280	-1.09182	0.00052	KIF5C
Down	ENSG00000244242	-1.0891	0.00696	IFITM10
Down	ENSG00000196878	-1.08331	0.0124	LAMB3
Down	ENSG00000162543	-1.08151	0.000194	UBXN10
Down	ENSG00000196569	-1.07473	0.000483	LAMA2
Down	ENSG00000180432	-1.07268	0.0346	CYP8B1
Down	ENSG00000170190	-1.06124	0.000888	SLC16A5
Down	ENSG00000196932	-1.06012	0.00828	TMEM26
Down	ENSG00000125869	-1.05814	0.00699	LAMP5
Down	ENSG00000133083	-1.05788	0.00165	DCLK1
Down	ENSG00000196090	-1.05663	0.0369	PTPRT
Down	ENSG00000067715	-1.05465	0.0365	SYT1
Down	ENSG00000067445	-1.05329	4.33e-05	TRO
Down	ENSG00000125675	-1.05276	0.0354	GRIA3
Down	ENSG00000196218	-1.05051	0.00503	RYR1
Down	ENSG00000154027	-1.04634	0.00339	AK5
Down	ENSG00000254656	-1.04507	0.0128	RTL1
Down	ENSG00000275395	-1.04035	0.00881	FCGBP
Down	ENSG00000168993	-1.03976	0.0071	CPLX1
Down	ENSG00000117425	-1.03797	0.00179	PTCH2
Down	ENSG00000129596	-1.03336	0.00828	CDO1
Down	ENSG00000109819	-1.03009	0.0305	PPARGC1A
Down	ENSG00000162409	-1.02072	0.0254	PRKAA2
Down	ENSG00000154556	-1.02049	0.00669	SORBS2
Down	ENSG00000132321	-1.01665	0.019	IQCA1
Down	ENSG00000165379	-1.01207	0.00845	LRFN5
Down	ENSG00000018236	-1.00693	0.0241	CNTN1
Down	ENSG00000013293	-1.00643	0.024	SLC7A14
Down	ENSG00000049540	-1.00145	0.0293	ELN
Down	ENSG00000133800	-1.00063	0.00956	LYVE1

## Sheet: DEGs Young vs Old
Differentially expressed genes in Young vs Old
Regulation	Ensembl ID	log2 Fold Change	Adj.Pval	Symbol
Up	ENSG00000164128	1.84622	0.0196	NPY1R
Up	ENSG00000137285	1.83887	0.00995	TUBB2B
Up	ENSG00000171954	1.69093	0.0488	CYP4F22
Up	ENSG00000185008	1.56473	0.0466	ROBO2
Up	ENSG00000168280	1.56057	2.16e-08	KIF5C
Up	ENSG00000138696	1.50928	0.037	BMPR1B
Up	ENSG00000197261	1.26199	0.00807	C6orf141
Up	ENSG00000150627	1.18652	0.0188	WDR17
Up	ENSG00000283486	1.17534	0.0409	FAM95C
Up	ENSG00000084628	1.11557	0.0447	NKAIN1
Up	ENSG00000180592	1.09611	0.0167	SKIDA1
Up	ENSG00000185272	1.09485	0.0117	RBM11
Down	ENSG00000171564	-3.9716	2.41e-05	FGB
Down	ENSG00000102837	-3.2856	1.92e-06	OLFM4
Down	ENSG00000137975	-3.22885	2.16e-08	CLCA2
Down	ENSG00000143546	-2.66014	1.92e-06	S100A8
Down	ENSG00000171557	-2.4975	0.0188	FGG
Down	ENSG00000184330	-2.44782	0.00326	S100A7A
Down	ENSG00000009709	-2.33156	0.0129	PAX7
Down	ENSG00000162670	-2.31995	0.00476	BRINP3
Down	ENSG00000125414	-2.28157	1.92e-06	MYH2
Down	ENSG00000105141	-2.268	0.00385	CASP14
Down	ENSG00000105143	-2.169	0.0222	SLC1A6
Down	ENSG00000166509	-2.13488	0.0275	CLEC3A
Down	ENSG00000188257	-2.13133	0.00304	PLA2G2A
Down	ENSG00000198535	-2.12124	0.0023	C2CD4A
Down	ENSG00000184937	-2.09053	9.59e-05	WT1
Down	ENSG00000204539	-2.07923	0.042	CDSN
Down	ENSG00000153292	-2.06793	4.54e-06	ADGRF1
Down	ENSG00000163739	-1.9684	0.00133	CXCL1
Down	ENSG00000105894	-1.88063	0.000121	PTN
Down	ENSG00000105388	-1.87946	0.00385	CEACAM5
Down	ENSG00000167080	-1.85597	0.00123	B4GALNT2
Down	ENSG00000009765	-1.81716	0.0167	IYD
Down	ENSG00000180347	-1.70927	0.00268	ITPRID1
Down	ENSG00000197506	-1.69963	0.000884	SLC28A3
Down	ENSG00000163220	-1.67055	0.0137	S100A9
Down	ENSG00000137869	-1.66854	0.00999	CYP19A1
Down	ENSG00000047457	-1.66103	0.0234	CP
Down	ENSG00000182379	-1.65384	0.0047	NXPH4
Down	ENSG00000188505	-1.64985	0.0187	NCCRP1
Down	ENSG00000189377	-1.56899	0.000177	CXCL17
Down	ENSG00000162174	-1.47465	0.000768	ASRGL1
Down	ENSG00000141744	-1.46942	0.0282	PNMT
Down	ENSG00000058335	-1.43715	0.00267	RASGRF1
Down	ENSG00000146648	-1.39911	0.0158	EGFR
Down	ENSG00000124107	-1.35547	0.0207	SLPI
Down	ENSG00000124429	-1.34611	0.0469	POF1B
Down	ENSG00000133962	-1.32869	0.00182	CATSPERB
Down	ENSG00000197584	-1.3286	0.0211	KCNMB2
Down	ENSG00000127954	-1.3137	0.0166	STEAP4
Down	ENSG00000141736	-1.30618	0.0047	ERBB2
Down	ENSG00000136231	-1.29227	0.0252	IGF2BP3
Down	ENSG00000086696	-1.29016	0.000768	HSD17B2
Down	ENSG00000115919	-1.25573	0.00284	KYNU
Down	ENSG00000198963	-1.25266	0.0227	RORB
Down	ENSG00000115221	-1.23551	0.0239	ITGB6
Down	ENSG00000144648	-1.22656	0.00999	ACKR2
Down	ENSG00000050730	-1.22297	0.0185	TNIP3
Down	ENSG00000182836	-1.21985	0.0409	PLCXD3
Down	ENSG00000176887	-1.20527	0.0447	SOX11
Down	ENSG00000183578	-1.20011	0.0012	TNFAIP8L3
Down	ENSG00000173991	-1.18345	0.0317	TCAP
Down	ENSG00000141738	-1.14591	0.0263	GRB7
Down	ENSG00000132434	-1.13601	0.00302	LANCL2
Down	ENSG00000142973	-1.12084	0.0232	CYP4B1
Down	ENSG00000145864	-1.11262	0.0167	GABRB2
Down	ENSG00000164403	-1.08623	0.0233	SHROOM1
Down	ENSG00000007372	-1.07841	0.0207	PAX6
Down	ENSG00000106483	-1.05878	0.019	SFRP4

## Sheet: DEGs MENA vs non-MENA
Differentially expressed genes in MENA vs non-MENA
Regulation	Ensembl ID	log2 Fold Change	Adj.Pval	Symbol
Up	ENSG00000166509	3.36257	7.65e-06	CLEC3A
Up	ENSG00000172551	2.56133	0.00081	MUCL1
Up	ENSG00000178372	2.54807	0.00302	CALML5
Up	ENSG00000009709	2.49443	0.00427	PAX7
Up	ENSG00000143469	2.16211	0.00492	SYT14
Up	ENSG00000268089	2.1512	0.0157	GABRQ
Up	ENSG00000124935	2.12199	0.0336	SCGB1D2
Up	ENSG00000131771	1.88324	0.00328	PPP1R1B
Up	ENSG00000110484	1.72761	0.0479	SCGB2A2
Up	ENSG00000186160	1.58959	0.0381	CYP4Z1
Up	ENSG00000116176	1.5699	0.0136	TPSG1
Up	ENSG00000213973	1.47595	0.0135	ZNF99
Up	ENSG00000156689	1.45144	0.046	GLYATL2
Up	ENSG00000150051	1.41783	0.0176	MKX
Up	ENSG00000198300	1.38901	0.0157	PEG3
Up	ENSG00000135744	1.31582	0.0436	AGT
Up	ENSG00000198691	1.31536	0.0337	ABCA4
Up	ENSG00000275895	1.27831	0.0302	U2AF1L5
Up	ENSG00000135447	1.24345	0.0152	PPP1R1A
Up	ENSG00000203867	1.24241	0.0281	RBM20
Up	ENSG00000144331	1.23327	0.0192	ZNF385B
Up	ENSG00000168389	1.22683	0.00851	MFSD2A
Up	ENSG00000121005	1.17012	0.0394	CRISPLD1
Up	ENSG00000196557	1.09313	0.0176	CACNA1H
Up	ENSG00000168329	1.07397	0.00915	CX3CR1
Up	ENSG00000175264	1.00938	0.0469	CHST1
Down	ENSG00000181449	-6.74959	3.16e-33	SOX2
Down	ENSG00000181617	-4.37415	5.7e-09	FDCSP
Down	ENSG00000138650	-3.01723	7.65e-06	PCDH10
Down	ENSG00000139219	-2.75261	3.32e-05	COL2A1
Down	ENSG00000136928	-2.49431	0.00217	GABBR2
Down	ENSG00000141668	-2.44537	0.00909	CBLN2
Down	ENSG00000204644	-2.43157	0.000968	ZFP57
Down	ENSG00000182050	-2.37876	2.6e-08	MGAT4C
Down	ENSG00000144290	-2.32951	2.21e-05	SLC4A10
Down	ENSG00000142408	-2.29998	0.000512	CACNG8
Down	ENSG00000179915	-2.06928	2.23e-06	NRXN1
Down	ENSG00000205420	-2.03103	0.0337	KRT6A
Down	ENSG00000119698	-1.88657	0.0152	PPP4R4
Down	ENSG00000204740	-1.87384	0.00427	MALRD1
Down	ENSG00000140093	-1.82267	0.0233	SERPINA10
Down	ENSG00000185634	-1.81262	0.000327	SHC4
Down	ENSG00000049247	-1.80046	0.0352	UTS2
Down	ENSG00000151224	-1.7993	0.013	MAT1A
Down	ENSG00000179869	-1.62175	0.0177	ABCA13
Down	ENSG00000170054	-1.61199	0.0336	SERPINA9
Down	ENSG00000129167	-1.59511	0.00427	TPH1
Down	ENSG00000185479	-1.57038	0.0337	KRT6B
Down	ENSG00000153253	-1.56992	0.0029	SCN3A
Down	ENSG00000087494	-1.52907	0.00872	PTHLH
Down	ENSG00000140538	-1.50682	0.00427	NTRK3
Down	ENSG00000163017	-1.50429	0.0182	ACTG2
Down	ENSG00000275004	-1.49181	2.38e-05	ZNF280B
Down	ENSG00000029534	-1.47829	0.00501	ANK1
Down	ENSG00000206579	-1.46299	0.00765	XKR4
Down	ENSG00000134339	-1.45229	0.0263	SAA2
Down	ENSG00000197106	-1.44868	0.0106	SLC6A17
Down	ENSG00000156738	-1.42197	0.0411	MS4A1
Down	ENSG00000070193	-1.41536	0.0135	FGF10
Down	ENSG00000198796	-1.38829	0.00187	ALPK2
Down	ENSG00000158486	-1.37213	0.0176	DNAH3
Down	ENSG00000105388	-1.37131	0.0499	CEACAM5
Down	ENSG00000106278	-1.3687	0.0437	PTPRZ1
Down	ENSG00000136943	-1.35406	0.00896	CTSV
Down	ENSG00000101311	-1.33487	0.0176	FERMT1
Down	ENSG00000198502	-1.2686	0.00501	HLA-DRB5
Down	ENSG00000180537	-1.26748	0.0336	RNF182
Down	ENSG00000143452	-1.24965	0.0414	HORMAD1
Down	ENSG00000172014	-1.23951	0.0235	ANKRD20A4P
Down	ENSG00000157542	-1.23687	0.00491	KCNJ6
Down	ENSG00000197249	-1.21703	0.0291	SERPINA1
Down	ENSG00000002746	-1.19761	0.00458	HECW1
Down	ENSG00000167483	-1.1857	0.0263	NIBAN3
Down	ENSG00000286053	-1.18468	0.0366	ASDURF
Down	ENSG00000100505	-1.17901	0.00302	TRIM9
Down	ENSG00000159871	-1.17745	0.00562	LYPD5
Down	ENSG00000136274	-1.17702	0.00826	NACAD
Down	ENSG00000181652	-1.16008	0.0045	ATG9B
Down	ENSG00000188848	-1.15821	0.0494	BEND4
Down	ENSG00000110436	-1.15467	0.0154	SLC1A2
Down	ENSG00000180071	-1.15188	0.0453	ANKRD18A
Down	ENSG00000169213	-1.12485	0.0243	RAB3B
Down	ENSG00000197705	-1.10121	0.0354	KLHL14
Down	ENSG00000083067	-1.09222	0.000512	TRPM3
Down	ENSG00000150471	-1.08128	0.0177	ADGRL3
Down	ENSG00000139292	-1.08073	0.0297	LGR5
Down	ENSG00000081985	-1.0781	0.000382	IL12RB2
Down	ENSG00000203710	-1.07334	0.00635	CR1
Down	ENSG00000128268	-1.06585	0.00688	MGAT3
Down	ENSG00000119121	-1.05469	0.0347	TRPM6
Down	ENSG00000073792	-1.04849	0.0157	IGF2BP2
Down	ENSG00000157064	-1.03986	0.0235	NMNAT2
Down	ENSG00000164398	-1.03094	0.00986	ACSL6
Down	ENSG00000273079	-1.03087	0.000958	GRIN2B
Down	ENSG00000149948	-1.0195	0.0337	HMGA2
Down	ENSG00000101307	-1.01753	0.00826	SIRPB1
Down	ENSG00000181215	-1.01592	0.0396	C4orf50
Down	ENSG00000149294	-1.01435	0.0123	NCAM1
