# Supplementary material for: Transcriptome profiling and network enrichment analyses identify subtype-specific therapeutic gene targets for breast cancer and their microRNA regulatory networks
Source: Cell Death Dis. 2023 Jul 12;14(7):415. doi: 10.1038/s41419-023-05908-8 (PMC10338679; doi:10.1038/s41419-023-05908-8)
Supplement: Supplementary file 16 — Table S7 [file 41419_2023_5908_MOESM16_ESM.xlsx]

## Sheet: DEMs HR+ vs TNBC
Table S7. Differentially expressed miRNAs as function of BC molecular subtype
Differentially expressed miRNAs in HR+ vs TNBC
Regulation	Ensembl ID	log2 Fold Change	Adj.Pval
Up	HSA-MIR-190B-5P	3.11362	1.87e-14
Up	HSA-MIR-135A-5P	3.06279	0.000775
Up	HSA-MIR-196A-3P	2.30961	0.00196
Up	HSA-MIR-196A-5P	1.67192	0.014
Up	HSA-MIR-10A-5P	1.65563	7.42e-05
Up	HSA-MIR-10A-3P	1.45066	0.00124
Up	HSA-MIR-10B-5P	1.35213	2.1e-05
Up	HSA-MIR-653-3P	1.25955	0.048
Up	HSA-MIR-625-5P	1.19134	0.000194
Up	HSA-MIR-342-3P	1.16457	0.00263
Up	HSA-MIR-625-3P	1.01699	0.00252
Up	HSA-MIR-10B-3P	1.01365	0.00217
Down	HSA-MIR-135B-3P	-5.16189	3.57e-07
Down	HSA-MIR-934	-4.82682	6.31e-12
Down	HSA-MIR-135B-5P	-4.52402	2.54e-16
Down	HSA-MIR-9-3P	-3.94285	8.3e-16
Down	HSA-MIR-452-5P	-3.70703	1.7e-10
Down	HSA-MIR-577	-3.53791	0.00203
Down	HSA-MIR-767-5P	-3.52249	0.012
Down	HSA-MIR-224-5P	-3.45938	6.15e-10
Down	HSA-MIR-9-5P	-3.30361	2.37e-11
Down	HSA-MIR-137-3P	-2.89845	3.91e-05
Down	HSA-MIR-1283	-2.81818	0.0307
Down	HSA-MIR-516A-5P	-2.75211	0.00229
Down	HSA-MIR-18A-5P	-2.39121	2.37e-11
Down	HSA-MIR-18A-3P	-2.22074	0.000114
Down	HSA-MIR-9983-3P	-2.13088	0.0113
Down	HSA-MIR-138-5P	-2.02832	0.000775
Down	HSA-MIR-4448	-2.00625	0.000151
Down	HSA-MIR-129-5P	-1.98147	0.0113
Down	HSA-MIR-203B-3P	-1.78136	0.0207
Down	HSA-MIR-335-3P	-1.68499	0.000726
Down	HSA-MIR-17-3P	-1.61441	9.77e-08
Down	HSA-MIR-146A-3P	-1.58507	0.0485
Down	HSA-MIR-3182	-1.57447	0.00276
Down	HSA-MIR-584-5P	-1.55974	0.00132
Down	HSA-MIR-17-5P	-1.54796	3.25e-09
Down	HSA-MIR-20A-5P	-1.44918	4.36e-07
Down	HSA-MIR-484	-1.38855	0.00236
Down	HSA-MIR-545-5P	-1.38783	0.0172
Down	HSA-MIR-188-5P	-1.38709	0.00385
Down	HSA-MIR-877-5P	-1.37104	0.0138
Down	HSA-MIR-203A-3P	-1.3191	0.0226
Down	HSA-MIR-222-3P	-1.27716	3.71e-05
Down	HSA-MIR-532-3P	-1.21641	0.000857
Down	HSA-MIR-505-5P	-1.20362	0.0242
Down	HSA-MIR-3615	-1.19351	0.0324
Down	HSA-MIR-1301-3P	-1.17498	0.00466
Down	HSA-MIR-20A-3P	-1.16691	0.000145
Down	HSA-MIR-29A-5P	-1.15	0.00057
Down	HSA-MIR-455-5P	-1.14328	0.000568
Down	HSA-MIR-505-3P	-1.12732	5.05e-05
Down	HSA-MIR-125B-1-3P	-1.1148	0.0324
Down	HSA-MIR-125B-2-3P	-1.09325	0.0113
Down	HSA-MIR-330-5P	-1.05626	0.0447
Down	HSA-MIR-106B-3P	-1.03392	0.00305
Down	HSA-MIR-362-5P	-1.03327	0.00305
Down	HSA-MIR-378I	-1.02244	0.0334
Down	HSA-MIR-769-3P	-1.00619	0.0455

## Sheet: DEMs HR+ vs HER2+
Differentially expressed miRNAs in HR+ vs HER2+
Regulation	Ensembl ID	log2 Fold Change	Adj.Pval
Up	HSA-MIR-135A-5P	4.52958	1.26e-07
Up	HSA-MIR-190B-5P	3.54766	3.64e-19
Up	HSA-MIR-760	1.76642	0.0259
Up	HSA-MIR-30C-2-3P	1.73644	9.4e-05
Up	HSA-MIR-30A-5P	1.68706	8.37e-06
Up	HSA-MIR-30A-3P	1.64337	3.3e-05
Up	HSA-MIR-33B-5P	1.50993	0.00123
Up	HSA-MIR-29B-2-5P	1.31899	6.31e-05
Up	HSA-MIR-320D	1.26684	0.0359
Up	HSA-MIR-342-5P	1.09088	0.0308
Up	HSA-MIR-338-3P	1.02939	0.0245
Up	HSA-MIR-141-3P	1.02724	0.00426
Down	HSA-MIR-137-3P	-4.56182	3.86e-13
Down	HSA-MIR-934	-3.65103	4.83e-07
Down	HSA-MIR-452-5P	-3.16845	1.26e-07
Down	HSA-MIR-135B-3P	-3.13805	0.00872
Down	HSA-MIR-184	-2.80214	0.0021
Down	HSA-MIR-224-5P	-2.70056	3.99e-06
Down	HSA-MIR-31-5P	-2.44865	4.83e-07
Down	HSA-MIR-584-5P	-2.33379	1.26e-07
Down	HSA-MIR-9-5P	-2.2759	1.53e-05
Down	HSA-MIR-203A-3P	-2.09892	6.18e-05
Down	HSA-MIR-9-3P	-1.80672	0.0017
Down	HSA-MIR-3182	-1.68647	0.0018
Down	HSA-MIR-20B-5P	-1.67943	0.00456
Down	HSA-MIR-363-3P	-1.66586	0.0173
Down	HSA-MIR-31-3P	-1.52763	0.0133
Down	HSA-MIR-150-5P	-1.33537	0.0252
Down	HSA-MIR-223-3P	-1.15191	0.00208

## Sheet: DEMs HR+ vs HER2+HR+
Differentially expressed miRNAs in HR+ vs HER2+HR+
none

## Sheet: DEMs HER2+ vs TNBC
Differentially expressed miRNAs in HER2+ vs TNBC
Regulation	Ensembl ID	log2 Fold Change	Adj.Pval
Up	HSA-MIR-184	3.78009	0.000113
Up	HSA-MIR-2115-3P	2.96216	0.0334
Up	HSA-MIR-3129-5P	1.88129	0.00888
Up	HSA-MIR-31-5P	1.49938	0.0192
Up	HSA-MIR-10A-5P	1.38725	0.00666
Up	HSA-MIR-10A-3P	1.2298	0.0269
Down	HSA-MIR-577	-3.37663	0.0152
Down	HSA-MIR-9983-3P	-3.27192	0.000478
Down	HSA-MIR-135B-5P	-3.09849	1.78e-06
Down	HSA-MIR-516A-5P	-2.26184	0.0486
Down	HSA-MIR-9-3P	-2.13613	0.000527
Down	HSA-MIR-18A-5P	-2.09613	6.23e-07
Down	HSA-MIR-877-5P	-1.88831	0.00236
Down	HSA-MIR-18A-3P	-1.8308	0.00666
Down	HSA-MIR-3614-3P	-1.60698	0.0192
Down	HSA-MIR-20A-5P	-1.59789	8.92e-07
Down	HSA-MIR-17-5P	-1.58634	2.63e-07
Down	HSA-MIR-4448	-1.56624	0.0173
Down	HSA-MIR-320D	-1.55088	0.0152
Down	HSA-MIR-320C	-1.53149	0.0197
Down	HSA-MIR-484	-1.51274	0.00478
Down	HSA-MIR-455-5P	-1.51105	2.5e-05
Down	HSA-MIR-17-3P	-1.48271	2.5e-05
Down	HSA-MIR-188-5P	-1.28574	0.0269
Down	HSA-MIR-141-3P	-1.28329	0.000956
Down	HSA-MIR-181D-5P	-1.27296	0.00236
Down	HSA-MIR-1277-3P	-1.27197	0.0202
Down	HSA-MIR-20A-3P	-1.191	0.000826
Down	HSA-MIR-19A-3P	-1.1309	0.00154
Down	HSA-MIR-200C-3P	-1.1141	0.00191
Down	HSA-MIR-30A-5P	-1.07549	0.031
Down	HSA-MIR-320A-3P	-1.00496	0.00236

## Sheet: DEMs HER2+ vs HER2+HR+
Differentially expressed miRNAs in HER2+ vs HER2+HR+
Regulation	Ensembl ID	log2 Fold Change	Adj.Pval
Up	HSA-MIR-137-3P	4.20306	9.53e-11
Up	HSA-MIR-184	3.66837	4.02e-05
Up	HSA-MIR-934	3.3093	2.49e-05
Up	HSA-MIR-135B-3P	2.71734	0.0413
Up	HSA-MIR-452-5P	2.25118	0.000893
Up	HSA-MIR-31-5P	2.1234	5.48e-05
Up	HSA-MIR-224-5P	2.06167	0.00226
Up	HSA-MIR-584-5P	2.04726	1.5e-05
Up	HSA-MIR-9-5P	2.03369	0.000475
Up	HSA-MIR-20B-5P	1.79488	0.00361
Up	HSA-MIR-135B-5P	1.77364	0.0124
Up	HSA-MIR-3129-5P	1.70519	0.00361
Up	HSA-MIR-203A-3P	1.54421	0.0124
Up	HSA-MIR-31-3P	1.50239	0.0217
Up	HSA-MIR-205-5P	1.45319	0.0151
Up	HSA-MIR-3182	1.39421	0.0217
Up	HSA-MIR-9-3P	1.34568	0.0432
Down	HSA-MIR-135A-5P	-3.17086	0.00165
Down	HSA-MIR-190B-5P	-3.01528	6.83e-13
Down	HSA-MIR-760	-1.87786	0.0217
Down	HSA-MIR-196A-5P	-1.58178	0.0432
Down	HSA-MIR-499A-5P	-1.50116	0.00186
Down	HSA-MIR-30C-2-3P	-1.39829	0.00552
Down	HSA-MIR-33B-5P	-1.39604	0.00552
Down	HSA-MIR-30A-5P	-1.22048	0.00552
Down	HSA-MIR-30A-3P	-1.19763	0.0105
Down	HSA-MIR-1277-3P	-1.15278	0.0381
Down	HSA-MIR-342-5P	-1.14813	0.0272
Down	HSA-MIR-342-3P	-1.08696	0.0131
Down	HSA-MIR-29B-2-5P	-1.08436	0.00361

## Sheet: DEMs HER2+HR+ vs TNBC
Differentially expressed miRNAs in HER2+HR+ vs TNBC
Regulation	Ensembl ID	log2 Fold Change	Adj.Pval
Up	HSA-MIR-196A-3P	2.68661	0.00028
Up	HSA-MIR-190B-5P	2.58123	1.2e-09
Up	HSA-MIR-2114-5P	2.49195	0.00877
Up	HSA-MIR-196A-5P	2.13942	0.0013
Up	HSA-MIR-489-3P	2.06182	0.0143
Up	HSA-MIR-653-3P	1.86287	0.00157
Up	HSA-MIR-10A-5P	1.73309	3.44e-05
Up	HSA-MIR-10A-3P	1.57204	0.000436
Up	HSA-MIR-10B-5P	1.34832	2.58e-05
Up	HSA-MIR-615-3P	1.31345	0.0123
Up	HSA-MIR-342-3P	1.25908	0.00135
Up	HSA-MIR-10B-3P	1.05245	0.00158
Down	HSA-MIR-135B-5P	-4.87213	1.51e-18
Down	HSA-MIR-135B-3P	-4.74118	6.3e-06
Down	HSA-MIR-934	-4.4851	5.05e-10
Down	HSA-MIR-577	-4.3938	0.000119
Down	HSA-MIR-767-5P	-3.49591	0.0143
Down	HSA-MIR-9-3P	-3.48181	5.78e-12
Down	HSA-MIR-9-5P	-3.06139	1.94e-09
Down	HSA-MIR-224-5P	-2.82049	2.16e-06
Down	HSA-MIR-452-5P	-2.78975	5.27e-06
Down	HSA-MIR-137-3P	-2.53969	0.000422
Down	HSA-MIR-9983-3P	-2.40959	0.00423
Down	HSA-MIR-18A-5P	-2.39471	7.89e-11
Down	HSA-MIR-4448	-1.95909	0.000287
Down	HSA-MIR-18A-3P	-1.76928	0.00305
Down	HSA-MIR-335-3P	-1.71905	0.000544
Down	HSA-MIR-138-5P	-1.56495	0.0143
Down	HSA-MIR-877-5P	-1.54653	0.0058
Down	HSA-MIR-20A-5P	-1.53512	1.35e-07
Down	HSA-MIR-17-5P	-1.49567	2.91e-08
Down	HSA-MIR-455-5P	-1.35336	2.58e-05
Down	HSA-MIR-17-3P	-1.35053	2.19e-05
Down	HSA-MIR-505-5P	-1.34637	0.0124
Down	HSA-MIR-188-5P	-1.29038	0.0102
Down	HSA-MIR-545-5P	-1.28998	0.0314
Down	HSA-MIR-484	-1.2839	0.00733
Down	HSA-MIR-3182	-1.28221	0.0224
Down	HSA-MIR-584-5P	-1.27322	0.0124
Down	HSA-MIR-205-5P	-1.26199	0.0251
Down	HSA-MIR-505-3P	-1.21979	1.04e-05
Down	HSA-MIR-29A-5P	-1.15716	0.000519
Down	HSA-MIR-98-5P	-1.11902	0.000332
Down	HSA-MIR-20A-3P	-1.11452	0.000332
Down	HSA-MIR-362-5P	-1.10993	0.00157
Down	HSA-MIR-455-3P	-1.07013	0.00513
Down	HSA-MIR-1301-3P	-1.06141	0.0143
Down	HSA-MIR-24-2-5P	-1.04128	0.0467
