# Supplementary material for: Transcriptome profiling and network enrichment analyses identify subtype-specific therapeutic gene targets for breast cancer and their microRNA regulatory networks
Source: Cell Death Dis. 2023 Jul 12;14(7):415. doi: 10.1038/s41419-023-05908-8 (PMC10338679; doi:10.1038/s41419-023-05908-8)
Supplement: Supplementary file 17 — Table S8 [file 41419_2023_5908_MOESM17_ESM.xlsx]

## Sheet: All_gene_lists_GMT (14)
Table S8. Differentially expressed miRNAs based on PAM50 classification.
basal-Normal	Up, 23 genes	hsa-miR-106b-5p	hsa-miR-1260A	hsa-miR-1260b	hsa-miR-135b-3p	hsa-miR-135b-5p	hsa-miR-137-3p	hsa-miR-17-3p	hsa-miR-17-5p	hsa-miR-18A-5p	hsa-miR-19A-3p	hsa-miR-19b-3p	hsa-miR-20A-5p	hsa-miR-23A-3p	hsa-miR-3182	hsa-miR-33A-5p	hsa-miR-421	hsa-miR-4454	hsa-miR-499A-5p	hsa-miR-590-3p	hsa-miR-590-5p	hsa-miR-96-5p	hsa-miR-98-3p	hsa-miR-98-5p
basal-Normal	Down, 11 genes	hsa-miR-10b-5p	hsa-miR-126-3p	hsa-miR-140-3p	hsa-miR-144-5p	hsa-miR-16-5p	hsa-miR-323A-3p	hsa-miR-370-3p	hsa-miR-409-3p	hsa-miR-432-5p	hsa-miR-451A	hsa-miR-486-5p
HER2-basal	Up, 17 genes	hsa-miR-106A-3p	hsa-miR-184	hsa-miR-193A-5p	hsa-miR-196A-3p	hsa-miR-196A-5p	hsa-miR-20b-5p	hsa-miR-2115-3p	hsa-miR-323A-3p	hsa-miR-363-3p	hsa-miR-369-3p	hsa-miR-375-3p	hsa-miR-424-5p	hsa-miR-450b-5p	hsa-miR-487b-3p	hsa-miR-542-3p	hsa-miR-542-5p	hsa-miR-615-3p
HER2-basal	Down, 41 genes	hsa-miR-1246	hsa-miR-1290	hsa-miR-135b-3p	hsa-miR-135b-5p	hsa-miR-17-3p	hsa-miR-17-5p	hsa-miR-188-3p	hsa-miR-18A-3p	hsa-miR-18A-5p	hsa-miR-19A-3p	hsa-miR-19b-3p	hsa-miR-203A-3p	hsa-miR-20A-3p	hsa-miR-20A-5p	hsa-miR-222-3p	hsa-miR-30A-5p	hsa-miR-30c-2-3p	hsa-miR-31-3p	hsa-miR-31-5p	hsa-miR-320c	hsa-miR-320D	hsa-miR-335-3p	hsa-miR-3614-3p	hsa-miR-362-5p	hsa-miR-4488	hsa-miR-4492	hsa-miR-4508	hsa-miR-455-3p	hsa-miR-455-5p	hsa-miR-4791	hsa-miR-532-3p	hsa-miR-532-5p	hsa-miR-548b-3p	hsa-miR-577	hsa-miR-584-5p	hsa-miR-660-5p	hsa-miR-877-5p	hsa-miR-9-3p	hsa-miR-92A-3p	hsa-miR-98-3p	hsa-miR-9983-3p
HER2-Normal	Up, 8 genes	hsa-miR-1260A	hsa-miR-1260b	hsa-miR-374b-5p	hsa-miR-375-3p	hsa-miR-421	hsa-miR-4454	hsa-miR-590-5p	hsa-miR-96-5p
HER2-Normal	Down, 12 genes	hsa-miR-1246	hsa-miR-1290	hsa-miR-140-3p	hsa-miR-144-3p	hsa-miR-144-5p	hsa-miR-16-5p	hsa-miR-320c	hsa-miR-320D	hsa-miR-370-3p	hsa-miR-4508	hsa-miR-451A	hsa-miR-486-5p
LumA-basal	Up, 70 genes	HSA-let-7c-3p	hsa-miR-10b-3p	hsa-miR-10b-5p	hsa-miR-1185-1-3p	hsa-miR-1185-5p	hsa-miR-125b-5p	hsa-miR-126-3p	hsa-miR-126-5p	hsa-miR-127-5p	hsa-miR-134-5p	hsa-miR-136-3p	hsa-miR-136-5p	hsa-miR-139-5p	hsa-miR-153-3p	hsa-miR-154-5p	hsa-miR-184	hsa-miR-190b-5p	hsa-miR-195-3p	hsa-miR-195-5p	hsa-miR-196A-3p	hsa-miR-199A-3p	hsa-miR-199A-5p	hsa-miR-199b-5p	hsa-miR-202-5p	hsa-miR-218-5p	hsa-miR-299-3p	hsa-miR-299-5p	hsa-miR-29b-2-5p	hsa-miR-29c-3p	hsa-miR-30A-3p	hsa-miR-30A-5p	hsa-miR-323A-3p	hsa-miR-323b-3p	hsa-miR-329-3p	hsa-miR-337-3p	hsa-miR-337-5p	hsa-miR-342-3p	hsa-miR-342-5p	hsa-miR-369-3p	hsa-miR-369-5p	hsa-miR-375-3p	hsa-miR-376A-2-5p	hsa-miR-376A-3p	hsa-miR-376A-5p	hsa-miR-376b-3p	hsa-miR-376b-5p	hsa-miR-376c-3p	hsa-miR-376c-5p
LumA-basal	Down, 107 genes	HSA-let-7D-5p	hsa-miR-106b-3p	hsa-miR-106b-5p	hsa-miR-107	hsa-miR-1226-3p	hsa-miR-1246	hsa-miR-1290	hsa-miR-1301-3p	hsa-miR-1304-3p	hsa-miR-1307-3p	hsa-miR-1307-5p	hsa-miR-130b-3p	hsa-miR-135b-3p	hsa-miR-135b-5p	hsa-miR-137-3p	hsa-miR-138-5p	hsa-miR-141-5p	hsa-miR-142-3p	hsa-miR-147b-3p	hsa-miR-15b-3p	hsa-miR-17-3p	hsa-miR-17-5p	hsa-miR-1843	hsa-miR-188-3p	hsa-miR-188-5p	hsa-miR-18A-5p	hsa-miR-19A-3p	hsa-miR-19b-3p	hsa-miR-200c-5p	hsa-miR-203A-3p	hsa-miR-203b-3p	hsa-miR-20A-3p	hsa-miR-20A-5p	hsa-miR-210-3p	hsa-miR-221-3p	hsa-miR-221-5p	hsa-miR-222-3p	hsa-miR-224-5p	hsa-miR-23A-3p	hsa-miR-24-3p	hsa-miR-25-3p	hsa-miR-301A-3p	hsa-miR-301b-3p	hsa-miR-3182	hsa-miR-3200-3p	hsa-miR-320A-3p	hsa-miR-320c	hsa-miR-320D
LumA-HER2	Up, 8 genes	hsa-miR-135A-5p	hsa-miR-199b-5p	hsa-miR-30A-3p	hsa-miR-30A-5p	hsa-miR-30c-2-3p	hsa-miR-342-3p	hsa-miR-497-5p	hsa-miR-675-3p
LumA-HER2	Down, 14 genes	hsa-miR-106b-3p	hsa-miR-1304-3p	hsa-miR-137-3p	hsa-miR-155-5p	hsa-miR-186-5p	hsa-miR-20b-5p	hsa-miR-210-3p	hsa-miR-224-5p	hsa-miR-3615	hsa-miR-363-3p	hsa-miR-421	hsa-miR-452-5p	hsa-miR-589-5p	hsa-miR-9-5p
LumA-Lumb	Up, 17 genes	HSA-let-7c-3p	hsa-miR-1-3p	hsa-miR-100-3p	hsa-miR-125b-5p	hsa-miR-126-3p	hsa-miR-130A-3p	hsa-miR-145-3p	hsa-miR-145-5p	hsa-miR-199b-5p	hsa-miR-299-5p	hsa-miR-369-5p	hsa-miR-376c-3p	hsa-miR-449A	hsa-miR-497-5p	hsa-miR-934	hsa-miR-99A-3p	hsa-miR-99A-5p
LumA-Lumb	Down, 16 genes	hsa-miR-106b-5p	hsa-miR-1301-3p	hsa-miR-1307-3p	hsa-miR-1307-5p	hsa-miR-130b-3p	hsa-miR-147b-3p	hsa-miR-190b-5p	hsa-miR-19A-3p	hsa-miR-301A-3p	hsa-miR-33b-5p	hsa-miR-423-5p	hsa-miR-454-3p	hsa-miR-454-5p	hsa-miR-629-5p	hsa-miR-652-3p	hsa-miR-7-1-3p
LumA-Normal	Up, 3 genes	hsa-miR-1260A	hsa-miR-1260b	hsa-miR-32-3p
LumA-Normal	Down, 18 genes	hsa-miR-1246	hsa-miR-1290	hsa-miR-140-3p	hsa-miR-144-3p	hsa-miR-144-5p	hsa-miR-146b-3p	hsa-miR-16-5p	hsa-miR-320c	hsa-miR-320D	hsa-miR-423-5p	hsa-miR-4488	hsa-miR-4492	hsa-miR-4508	hsa-miR-4516	hsa-miR-451A	hsa-miR-486-5p	hsa-miR-619-5p	hsa-miR-7704
Lumb-basal	Up, 29 genes	hsa-miR-10A-5p	hsa-miR-10b-3p	hsa-miR-10b-5p	hsa-miR-135A-5p	hsa-miR-153-3p	hsa-miR-184	hsa-miR-190b-5p	hsa-miR-192-5p	hsa-miR-195-3p	hsa-miR-196A-3p	hsa-miR-196A-5p	hsa-miR-29b-2-5p	hsa-miR-29c-3p	hsa-miR-337-5p	hsa-miR-33b-5p	hsa-miR-342-3p	hsa-miR-342-5p	hsa-miR-375-3p	hsa-miR-376b-5p	hsa-miR-411-5p	hsa-miR-450b-5p	hsa-miR-483-3p	hsa-miR-542-3p	hsa-miR-542-5p	hsa-miR-556-3p	hsa-miR-625-3p	hsa-miR-625-5p	hsa-miR-653-3p	hsa-miR-887-3p
Lumb-basal	Down, 81 genes	hsa-miR-106b-3p	hsa-miR-1246	hsa-miR-125b-2-3p	hsa-miR-1283	hsa-miR-1290	hsa-miR-135b-3p	hsa-miR-135b-5p	hsa-miR-137-3p	hsa-miR-138-5p	hsa-miR-145-3p	hsa-miR-148A-5p	hsa-miR-15b-3p	hsa-miR-17-3p	hsa-miR-17-5p	hsa-miR-188-3p	hsa-miR-188-5p	hsa-miR-18A-3p	hsa-miR-18A-5p	hsa-miR-19A-3p	hsa-miR-19b-3p	hsa-miR-203A-3p	hsa-miR-205-5p	hsa-miR-20A-3p	hsa-miR-20A-5p	hsa-miR-221-3p	hsa-miR-222-3p	hsa-miR-223-3p	hsa-miR-223-5p	hsa-miR-224-5p	hsa-miR-23A-3p	hsa-miR-24-3p	hsa-miR-29A-5p	hsa-miR-31-3p	hsa-miR-31-5p	hsa-miR-3182	hsa-miR-320c	hsa-miR-320D	hsa-miR-330-5p	hsa-miR-335-3p	hsa-miR-3605-3p	hsa-miR-362-3p	hsa-miR-362-5p	hsa-miR-378A-3p	hsa-miR-378A-5p	hsa-miR-378D	hsa-miR-378I	hsa-miR-3960	hsa-miR-4448
Lumb-HER2	Up, 13 genes	hsa-miR-10b-3p	hsa-miR-10b-5p	hsa-miR-135A-5p	hsa-miR-190b-5p	hsa-miR-29b-2-5p	hsa-miR-30A-3p	hsa-miR-30A-5p	hsa-miR-30c-2-3p	hsa-miR-338-3p	hsa-miR-33b-5p	hsa-miR-342-3p	hsa-miR-556-3p	hsa-miR-625-5p
Lumb-HER2	Down, 14 genes	hsa-miR-129-5p	hsa-miR-137-3p	hsa-miR-148A-5p	hsa-miR-150-5p	hsa-miR-155-5p	hsa-miR-184	hsa-miR-2115-3p	hsa-miR-223-3p	hsa-miR-224-5p	hsa-miR-452-5p	hsa-miR-505-3p	hsa-miR-584-5p	hsa-miR-9-5p	hsa-miR-934
Lumb-Normal	Up, 6 genes	hsa-miR-1260A	hsa-miR-1260b	hsa-miR-375-3p	hsa-miR-499A-5p	hsa-miR-590-5p	hsa-miR-96-5p
Lumb-Normal	Down, 15 genes	hsa-miR-1246	hsa-miR-1290	hsa-miR-140-3p	hsa-miR-144-3p	hsa-miR-144-5p	hsa-miR-146b-3p	hsa-miR-16-5p	hsa-miR-224-5p	hsa-miR-370-3p	hsa-miR-4488	hsa-miR-4492	hsa-miR-4508	hsa-miR-4516	hsa-miR-451A	hsa-miR-486-5p
[truncated: 59 more columns]
