# Supplementary material for: Transcriptome profiling and network enrichment analyses identify subtype-specific therapeutic gene targets for breast cancer and their microRNA regulatory networks
Source: Cell Death Dis. 2023 Jul 12;14(7):415. doi: 10.1038/s41419-023-05908-8 (PMC10338679; doi:10.1038/s41419-023-05908-8)
Supplement: Supplementary file 18 — Table S9 [file 41419_2023_5908_MOESM18_ESM.xlsx]

## Sheet: Sheet0
Table S9. Network analysis for downregulated miRNAs and upregulated mRNAs in HR+ vs TNBC
ID	Symbol	Expr Log Ratio	Source	miRNA Confidence	ID	Symbol	Expr Log Ratio	Pathway
HSA-MIR-106B-3P	miR-106b-3p (miRNAs w/seed CGCACUG)	-1.034	TargetScan Mouse	High (predicted)	ENSG00000183044	ABAT	2.204	4-aminobutyrate Degradation I,GABA Receptor Signaling,Glutamate Degradation III (via 4-aminobutyrate),Valine Degradation I,β-alanine Degradation I
HSA-MIR-106B-3P	miR-106b-3p (miRNAs w/seed CGCACUG)	-1.034	TargetScan Human	High (predicted)	ENSG00000163040	CCDC74A	3.327
HSA-MIR-106B-3P	miR-106b-3p (miRNAs w/seed CGCACUG)	-1.034	TargetScan Human	High (predicted)	ENSG00000012660	ELOVL5	1.402
HSA-MIR-106B-3P	miR-106b-3p (miRNAs w/seed CGCACUG)	-1.034	TargetScan Human	High (predicted)	ENSG00000049283	EPN3	1.126	Germ Cell-Sertoli Cell Junction Signaling,Sertoli Cell-Sertoli Cell Junction Signaling
HSA-MIR-106B-3P	miR-106b-3p (miRNAs w/seed CGCACUG)	-1.034	TargetScan Mouse	High (predicted)	ENSG00000103534	TMC5	2.126
HSA-MIR-125B-1-3P	miR-125b-1-3p (miRNAs w/seed CGGGUUA)	-1.115	TargetScan Human	High (predicted)	ENSG00000176532	PRR15	2.51
HSA-MIR-125B-1-3P	miR-125b-1-3p (miRNAs w/seed CGGGUUA)	-1.115	TargetScan Human	High (predicted)	ENSG00000115255	REEP6	1.287
HSA-MIR-125B-1-3P	miR-125b-1-3p (miRNAs w/seed CGGGUUA)	-1.115	TargetScan Mouse	High (predicted)	ENSG00000012171	SEMA3B	3.031	Axonal Guidance Signaling,VDR/RXR Activation
HSA-MIR-125B-1-3P	miR-125b-1-3p (miRNAs w/seed CGGGUUA)	-1.115	TargetScan Human	High (predicted)	ENSG00000170419	VSTM2A	4.944
HSA-MIR-224-5P	miR-125b-2-3p (and other miRNAs w/seed CAAGUCA)	-3.459	TargetScan Mouse	High (predicted)	ENSG00000169347	GP2	2.327
HSA-MIR-125B-2-3P	miR-125b-2-3p (and other miRNAs w/seed CACAAGU)	-1.093	TargetScan Human	High (predicted)	ENSG00000205464	ATP6AP1L	1.035
HSA-MIR-125B-2-3P	miR-125b-2-3p (and other miRNAs w/seed CACAAGU)	-1.093	TargetScan Human	High (predicted)	ENSG00000140025	EFCAB11	1.167
HSA-MIR-125B-2-3P	miR-125b-2-3p (and other miRNAs w/seed CACAAGU)	-1.093	TargetScan Human	High (predicted)	ENSG00000126010	GRPR	4.883	Breast Cancer Regulation by Stathmin1,Circadian Rhythm Signaling,CREB Signaling in Neurons,FAK Signaling,G-Protein Coupled Receptor Signaling,GPCR-Mediated Integration of Enteroendocrine Signaling Exemplified by an L Cell,Phagosome Formation,S100 Family Signaling Pathway
HSA-MIR-125B-2-3P	miR-125b-2-3p (and other miRNAs w/seed CACAAGU)	-1.093	TargetScan Human	High (predicted)	ENSG00000166821	PEX11A	1.263
HSA-MIR-1283	miR-1283 (miRNAs w/seed CUACAAA)	-2.818	TargetScan Human	High (predicted)	ENSG00000149534	MS4A2	1.749	Fc Epsilon RI Signaling,HER-2 Signaling in Breast Cancer,Role of NFAT in Regulation of the Immune Response,TEC Kinase Signaling,White Adipose Tissue Browning Pathway
HSA-MIR-1283	miR-1283 (miRNAs w/seed CUACAAA)	-2.818	TargetScan Human	High (predicted)	ENSG00000135549	PKIB	1.825	cAMP-mediated signaling,Cardiac β-adrenergic Signaling
HSA-MIR-1283	miR-1283 (miRNAs w/seed CUACAAA)	-2.818	TargetScan Human	High (predicted)	ENSG00000198963	RORB	1.446	Circadian Rhythm Signaling,Melatonin Signaling
HSA-MIR-9983-3P	miR-129-5p (and other miRNAs w/seed UUUUUGC)	-2.131	TargetScan Mouse	High (predicted)	ENSG00000173598	NUDT4	1.016	3-phosphoinositide Biosynthesis,3-phosphoinositide Degradation,D-myo-inositol (1,4,5,6)-Tetrakisphosphate Biosynthesis,D-myo-inositol (3,4,5,6)-tetrakisphosphate Biosynthesis,D-myo-inositol-5-phosphate Metabolism,Superpathway of Inositol Phosphate Compounds
HSA-MIR-9983-3P	miR-129-5p (and other miRNAs w/seed UUUUUGC)	-2.131	miRecords	Experimentally Observed	ENSG00000164938	TP53INP1	1.077	p53 Signaling
HSA-MIR-1301-3P	miR-1301-3p (and other miRNAs w/seed UGCAGCU)	-1.175	TargetScan Human	High (predicted)	ENSG00000140526	ABHD2	1.196	Triacylglycerol Degradation
HSA-MIR-1301-3P	miR-1301-3p (and other miRNAs w/seed UGCAGCU)	-1.175	TargetScan Human	High (predicted)	ENSG00000139985	ADAM21	1.587	Axonal Guidance Signaling,Role Of Osteoclasts In Rheumatoid Arthritis Signaling Pathway
HSA-MIR-1301-3P	miR-1301-3p (and other miRNAs w/seed UGCAGCU)	-1.175	TargetScan Human	High (predicted)	ENSG00000198353	HOXC4	1.19
HSA-MIR-1301-3P	miR-1301-3p (and other miRNAs w/seed UGCAGCU)	-1.175	TargetScan Human	High (predicted)	ENSG00000134352	IL6ST	1.558	Acute Phase Response Signaling,Cardiac Hypertrophy Signaling (Enhanced),CNTF Signaling,Colorectal Cancer Metastasis Signaling,ERK5 Signaling,FAK Signaling,Glucocorticoid Receptor Signaling,IL-10 Signaling,IL-6 Signaling,Mouse Embryonic Stem Cell Pluripotency,Oncostatin M Signaling,Pathogen Induced Cytokine Storm Signaling Pathway,PI3K/AKT Signaling,Pulmonary Fibrosis Idiopathic Signaling Pathway,…
HSA-MIR-1301-3P	miR-1301-3p (and other miRNAs w/seed UGCAGCU)	-1.175	TargetScan Human	High (predicted)	ENSG00000164128	NPY1R	4.191	Breast Cancer Regulation by Stathmin1,cAMP-mediated signaling,CREB Signaling in Neurons,FAK Signaling,G-Protein Coupled Receptor Signaling,Gαi Signaling,Phagosome Formation,S100 Family Signaling Pathway
HSA-MIR-1301-3P	miR-1301-3p (and other miRNAs w/seed UGCAGCU)	-1.175	TargetScan Human	High (predicted)	ENSG00000183578	TNFAIP8L3	1.391
HSA-MIR-135B-5P	miR-135a-5p (and other miRNAs w/seed AUGGCUU)	-4.524	TargetScan Human	High (predicted)	ENSG00000183044	ABAT	2.204	4-aminobutyrate Degradation I,GABA Receptor Signaling,Glutamate Degradation III (via 4-aminobutyrate),Valine Degradation I,β-alanine Degradation I
HSA-MIR-135B-5P	miR-135a-5p (and other miRNAs w/seed AUGGCUU)	-4.524	TargetScan Human	High (predicted)	ENSG00000112186	CAP2	1.015
HSA-MIR-135B-5P	miR-135a-5p (and other miRNAs w/seed AUGGCUU)	-4.524	TargetScan Human	High (predicted)	ENSG00000120262	CCDC170	3.235
HSA-MIR-135B-5P	miR-135a-5p (and other miRNAs w/seed AUGGCUU)	-4.524	TargetScan Mouse,TargetScan Human	High (predicted),Moderate (predicted)	ENSG00000138764	CCNG2	1.443	HIF1α Signaling
HSA-MIR-135B-5P	miR-135a-5p (and other miRNAs w/seed AUGGCUU)	-4.524	TargetScan Mouse,TargetScan Human	High (predicted)	ENSG00000168993	CPLX1	2.812	SNARE Signaling Pathway,Synaptogenesis Signaling Pathway
HSA-MIR-135B-5P	miR-135a-5p (and other miRNAs w/seed AUGGCUU)	-4.524	TargetScan Mouse,TargetScan Human	High (predicted)	ENSG00000077063	CTTNBP2	2.464
HSA-MIR-135B-5P	miR-135a-5p (and other miRNAs w/seed AUGGCUU)	-4.524	TargetScan Human	High (predicted)	ENSG00000155792	DEPTOR	1.151
HSA-MIR-135B-5P	miR-135a-5p (and other miRNAs w/seed AUGGCUU)	-4.524	TargetScan Mouse,TargetScan Human	High (predicted),Moderate (predicted)	ENSG00000197977	ELOVL2	3.136	Stearate Biosynthesis I (Animals),Triacylglycerol Biosynthesis
HSA-MIR-135B-5P	miR-135a-5p (and other miRNAs w/seed AUGGCUU)	-4.524	TargetScan Mouse,TargetScan Human	High (predicted),Moderate (predicted)	ENSG00000173598	NUDT4	1.016	3-phosphoinositide Biosynthesis,3-phosphoinositide Degradation,D-myo-inositol (1,4,5,6)-Tetrakisphosphate Biosynthesis,D-myo-inositol (3,4,5,6)-tetrakisphosphate Biosynthesis,D-myo-inositol-5-phosphate Metabolism,Superpathway of Inositol Phosphate Compounds
HSA-MIR-135B-5P	miR-135a-5p (and other miRNAs w/seed AUGGCUU)	-4.524	TargetScan Mouse,TargetScan Human	High (predicted),Moderate (predicted)	ENSG00000113494	PRLR	1.071	Insulin Secretion Signaling Pathway,Prolactin Signaling,Role of JAK2 in Hormone-like Cytokine Signaling
HSA-MIR-135B-5P	miR-135a-5p (and other miRNAs w/seed AUGGCUU)	-4.524	TargetScan Mouse	High (predicted)	ENSG00000152217	SETBP1	1.228
HSA-MIR-135B-5P	miR-135a-5p (and other miRNAs w/seed AUGGCUU)	-4.524	TargetScan Mouse,Ingenuity Expert Findings	Experimentally Observed,Moderate (predicted)	ENSG00000108576	SLC6A4	3.485	Serotonin Receptor Signaling
HSA-MIR-135B-5P	miR-135a-5p (and other miRNAs w/seed AUGGCUU)	-4.524	TargetScan Human	High (predicted)	ENSG00000196620	UGT2B15	7.673	Melatonin Degradation I,Nicotine Degradation II,Nicotine Degradation III,Serotonin Degradation,Superpathway of Melatonin Degradation,Thyroid Hormone Metabolism II (via Conjugation and/or Degradation),Xenobiotic Metabolism CAR Signaling Pathway,Xenobiotic Metabolism General Signaling Pathway,Xenobiotic Metabolism PXR Signaling Pathway,Xenobiotic Metabolism Signaling
HSA-MIR-135B-5P	miR-135a-5p (and other miRNAs w/seed AUGGCUU)	-4.524	TargetScan Mouse,TargetScan Human	High (predicted),Moderate (predicted)	ENSG00000108379	WNT3	1.044	Axonal Guidance Signaling,Basal Cell Carcinoma Signaling,Cardiac Hypertrophy Signaling (Enhanced),CDX Gastrointestinal Cancer Signaling Pathway,Colorectal Cancer Metastasis Signaling,Factors Promoting Cardiogenesis in Vertebrates,Glioblastoma Multiforme Signaling,Hepatic Fibrosis Signaling Pathway,HOTAIR Regulatory Pathway,Human Embryonic Stem Cell Pluripotency,Molecular Mechanisms of Cancer,Ovar…
HSA-MIR-135B-3P	miR-135b-3p (and other miRNAs w/seed UGUAGGG)	-5.162	TargetScan Human	High (predicted)	ENSG00000177465	ACOT4	1.543	Acyl-CoA Hydrolysis,Stearate Biosynthesis I (Animals)
HSA-MIR-135B-3P	miR-135b-3p (and other miRNAs w/seed UGUAGGG)	-5.162	TargetScan Human	High (predicted)	ENSG00000074410	CA12	2.937
HSA-MIR-135B-3P	miR-135b-3p (and other miRNAs w/seed UGUAGGG)	-5.162	TargetScan Human	High (predicted)	ENSG00000058404	CAMK2B	2.23	B Cell Receptor Signaling,Breast Cancer Regulation by Stathmin1,Calcium Signaling,cAMP-mediated signaling,Cardiac Hypertrophy Signaling (Enhanced),Chemokine Signaling,Circadian Rhythm Signaling,CREB Signaling in Neurons,Crosstalk between Dendritic Cells and Natural Killer Cells,Dilated Cardiomyopathy Signaling Pathway,Factors Promoting Cardiogenesis in Vertebrates,G-Protein Coupled Receptor Signa…
HSA-MIR-135B-3P	miR-135b-3p (and other miRNAs w/seed UGUAGGG)	-5.162	TargetScan Mouse	High (predicted)	ENSG00000099337	KCNK6	1.259
HSA-MIR-135B-3P	miR-135b-3p (and other miRNAs w/seed UGUAGGG)	-5.162	TargetScan Human	High (predicted)	ENSG00000169213	RAB3B	2.15	TR/RXR Activation
HSA-MIR-135B-3P	miR-135b-3p (and other miRNAs w/seed UGUAGGG)	-5.162	TargetScan Mouse	High (predicted)	ENSG00000143878	RHOB	1.134	Actin Nucleation by ARP-WASP Complex,Cardiac Hypertrophy Signaling,Cholecystokinin/Gastrin-mediated Signaling,Colorectal Cancer Metastasis Signaling,CXCR4 Signaling,Germ Cell-Sertoli Cell Junction Signaling,Glioblastoma Multiforme Signaling,Glioma Invasiveness Signaling,Gαq Signaling,Hepatic Fibrosis Signaling Pathway,HMGB1 Signaling,IL-8 Signaling,ILK Signaling,Integrin Signaling,Molecular Mecha…
HSA-MIR-135B-3P	miR-135b-3p (and other miRNAs w/seed UGUAGGG)	-5.162	TargetScan Human	High (predicted)	ENSG00000256229	ZNF486	1.069
HSA-MIR-135B-3P	miR-135b-3p (and other miRNAs w/seed UGUAGGG)	-5.162	TargetScan Mouse	High (predicted)	ENSG00000183779	ZNF703	1.644
HSA-MIR-135B-3P	miR-135b-3p (and other miRNAs w/seed UGUAGGG)	-5.162	TargetScan Human	High (predicted)	ENSG00000167232	ZNF91	1.037
HSA-MIR-135B-3P	miR-135b-3p (and other miRNAs w/seed UGUAGGG)	-5.162	TargetScan Human	High (predicted)	ENSG00000213973	ZNF99	1.597
HSA-MIR-137-3P	miR-137-3p (miRNAs w/seed UAUUGCU)	-2.898	TargetScan Mouse,TargetScan Human	High (predicted),Moderate (predicted)	ENSG00000138764	CCNG2	1.443	HIF1α Signaling
HSA-MIR-137-3P	miR-137-3p (miRNAs w/seed UAUUGCU)	-2.898	TargetScan Mouse,TargetScan Human	High (predicted),Moderate (predicted)	ENSG00000120875	DUSP4	1.842	3-phosphoinositide Biosynthesis,3-phosphoinositide Degradation,cAMP-mediated signaling,D-myo-inositol (1,4,5,6)-Tetrakisphosphate Biosynthesis,D-myo-inositol (3,4,5,6)-tetrakisphosphate Biosynthesis,D-myo-inositol-5-phosphate Metabolism,ERK/MAPK Signaling,G-Protein Coupled Receptor Signaling,Protein Kinase A Signaling,SAPK/JNK Signaling,Superpathway of Inositol Phosphate Compounds
HSA-MIR-137-3P	miR-137-3p (miRNAs w/seed UAUUGCU)	-2.898	TargetScan Mouse,TargetScan Human	High (predicted)	ENSG00000197584	KCNMB2	1.422	Aldosterone Signaling in Epithelial Cells,Neurovascular Coupling Signaling Pathway,Prolactin Signaling
HSA-MIR-137-3P	miR-137-3p (miRNAs w/seed UAUUGCU)	-2.898	TargetScan Human	High (predicted)	ENSG00000157303	SUSD3	2.853
HSA-MIR-138-5P	miR-138-5p (miRNAs w/seed GCUGGUG)	-2.028	TargetScan Human	High (predicted)	ENSG00000239887	C1orf226	1.996
HSA-MIR-138-5P	miR-138-5p (miRNAs w/seed GCUGGUG)	-2.028	TargetScan Mouse,TargetScan Human	High (predicted),Moderate (predicted)	ENSG00000114529	C3orf52	1.507
HSA-MIR-138-5P	miR-138-5p (miRNAs w/seed GCUGGUG)	-2.028	TargetScan Mouse,TargetScan Human	High (predicted),Moderate (predicted)	ENSG00000175544	CABP4	1.687
HSA-MIR-138-5P	miR-138-5p (miRNAs w/seed GCUGGUG)	-2.028	TargetScan Mouse	High (predicted)	ENSG00000163646	CLRN1	2.647
HSA-MIR-138-5P	miR-138-5p (miRNAs w/seed GCUGGUG)	-2.028	TargetScan Mouse	High (predicted)	ENSG00000167549	CORO6	2.632
HSA-MIR-138-5P	miR-138-5p (miRNAs w/seed GCUGGUG)	-2.028	TargetScan Mouse,TargetScan Human	High (predicted),Moderate (predicted)	ENSG00000171962	DRC3	1.409
HSA-MIR-138-5P	miR-138-5p (miRNAs w/seed GCUGGUG)	-2.028	TargetScan Mouse	High (predicted)	ENSG00000114654	EFCC1	1.59
HSA-MIR-138-5P	miR-138-5p (miRNAs w/seed GCUGGUG)	-2.028	TargetScan Human	High (predicted)	ENSG00000164574	GALNT10	1.072
HSA-MIR-138-5P	miR-138-5p (miRNAs w/seed GCUGGUG)	-2.028	TargetScan Human	High (predicted)	ENSG00000130005	GAMT	1.143	Glycine Degradation (Creatine Biosynthesis)
HSA-MIR-138-5P	miR-138-5p (miRNAs w/seed GCUGGUG)	-2.028	TargetScan Human	High (predicted)	ENSG00000156113	KCNMA1	1.628	Aldosterone Signaling in Epithelial Cells,Neurovascular Coupling Signaling Pathway,Prolactin Signaling
HSA-MIR-138-5P	miR-138-5p (miRNAs w/seed GCUGGUG)	-2.028	TargetScan Human	High (predicted)	ENSG00000145794	MEGF10	1.709
HSA-MIR-138-5P	miR-138-5p (miRNAs w/seed GCUGGUG)	-2.028	TargetScan Human	High (predicted)	ENSG00000156968	MPV17L	1.657
HSA-MIR-138-5P	miR-138-5p (miRNAs w/seed GCUGGUG)	-2.028	TargetScan Human	High (predicted)	ENSG00000184956	MUC6	2.442
HSA-MIR-138-5P	miR-138-5p (miRNAs w/seed GCUGGUG)	-2.028	TargetScan Human	High (predicted)	ENSG00000084628	NKAIN1	3.883
HSA-MIR-138-5P	miR-138-5p (miRNAs w/seed GCUGGUG)	-2.028	TargetScan Mouse	High (predicted)	ENSG00000145506	NKD2	1.519
HSA-MIR-138-5P	miR-138-5p (miRNAs w/seed GCUGGUG)	-2.028	TargetScan Mouse	High (predicted)	ENSG00000119938	PPP1R3C	1.293	3-phosphoinositide Biosynthesis,3-phosphoinositide Degradation,Breast Cancer Regulation by Stathmin1,Cardiac β-adrenergic Signaling,CDK5 Signaling,D-myo-inositol (1,4,5,6)-Tetrakisphosphate Biosynthesis,D-myo-inositol (3,4,5,6)-tetrakisphosphate Biosynthesis,D-myo-inositol-5-phosphate Metabolism,Dopamine Receptor Signaling,Dopamine-DARPP32 Feedback in cAMP Signaling,ERK/MAPK Signaling,HIPPO signa…
HSA-MIR-138-5P	miR-138-5p (miRNAs w/seed GCUGGUG)	-2.028	TargetScan Human	High (predicted)	ENSG00000156675	RAB11FIP1	1.109
HSA-MIR-138-5P	miR-138-5p (miRNAs w/seed GCUGGUG)	-2.028	TargetScan Mouse,TargetScan Human	High (predicted)	ENSG00000131759	RARA	1.73	Acute Myeloid Leukemia Signaling,Aryl Hydrocarbon Receptor Signaling,FXR/RXR Activation,Glucocorticoid Receptor Signaling,Hepatic Cholestasis,LPS/IL-1 Mediated Inhibition of RXR Function,RAR Activation,Retinoic acid Mediated Apoptosis Signaling,Role of OCT4 in Mammalian Embryonic Stem Cell Pluripotency,White Adipose Tissue Browning Pathway,WNT/β-catenin Signaling
HSA-MIR-138-5P	miR-138-5p (miRNAs w/seed GCUGGUG)	-2.028	TargetScan Human	High (predicted)	ENSG00000158423	RIBC1	1.202
HSA-MIR-138-5P	miR-138-5p (miRNAs w/seed GCUGGUG)	-2.028	TargetScan Human	High (predicted)	ENSG00000110484	SCGB2A2	3.528
HSA-MIR-138-5P	miR-138-5p (miRNAs w/seed GCUGGUG)	-2.028	TargetScan Human	High (predicted)	ENSG00000188488	SERPINA5	2.09	Coagulation System,Role of JAK family kinases in IL-6-type Cytokine Signaling
HSA-MIR-138-5P	miR-138-5p (miRNAs w/seed GCUGGUG)	-2.028	TargetScan Mouse	High (predicted)	ENSG00000152217	SETBP1	1.228
HSA-MIR-138-5P	miR-138-5p (miRNAs w/seed GCUGGUG)	-2.028	TargetScan Human	High (predicted)	ENSG00000019505	SYT13	1.817	SNARE Signaling Pathway,Synaptogenesis Signaling Pathway
HSA-MIR-138-5P	miR-138-5p (miRNAs w/seed GCUGGUG)	-2.028	TargetScan Human	High (predicted)	ENSG00000132749	TESMIN	1.983
HSA-MIR-138-5P	miR-138-5p (miRNAs w/seed GCUGGUG)	-2.028	TargetScan Mouse,TargetScan Human	High (predicted),Moderate (predicted)	ENSG00000162543	UBXN10	1.534
HSA-MIR-146A-3P	miR-146a-3p (and other miRNAs w/seed CUCUGAA)	-1.585	TargetScan Human	High (predicted)	ENSG00000197168	NEK5	1.004
HSA-MIR-146A-3P	miR-146a-3p (and other miRNAs w/seed CUCUGAA)	-1.585	TargetScan Human	High (predicted)	ENSG00000213759	UGT2B11	4.878	Melatonin Degradation I,Nicotine Degradation II,Nicotine Degradation III,Serotonin Degradation,Superpathway of Melatonin Degradation,Thyroid Hormone Metabolism II (via Conjugation and/or Degradation),Xenobiotic Metabolism CAR Signaling Pathway,Xenobiotic Metabolism General Signaling Pathway,Xenobiotic Metabolism PXR Signaling Pathway,Xenobiotic Metabolism Signaling
HSA-MIR-146A-3P	miR-146a-3p (and other miRNAs w/seed CUCUGAA)	-1.585	TargetScan Human	High (predicted)	ENSG00000146757	ZNF92	1.113
HSA-MIR-17-3P	miR-17-3p (and other miRNAs w/seed CUGCAGU)	-1.614	TargetScan Mouse	High (predicted)	ENSG00000141449	GREB1L	2.183
HSA-MIR-17-3P	miR-17-3p (and other miRNAs w/seed CUGCAGU)	-1.614	TargetScan Human	High (predicted)	ENSG00000156113	KCNMA1	1.628	Aldosterone Signaling in Epithelial Cells,Neurovascular Coupling Signaling Pathway,Prolactin Signaling
HSA-MIR-17-3P	miR-17-3p (and other miRNAs w/seed CUGCAGU)	-1.614	TargetScan Mouse	High (predicted)	ENSG00000123066	MED13L	1.033	Estrogen Receptor Signaling
HSA-MIR-17-3P	miR-17-3p (and other miRNAs w/seed CUGCAGU)	-1.614	TargetScan Mouse	High (predicted)	ENSG00000099812	MISP	1.474
HSA-MIR-17-3P	miR-17-3p (and other miRNAs w/seed CUGCAGU)	-1.614	TargetScan Mouse,TargetScan Human	High (predicted),Moderate (predicted)	ENSG00000164128	NPY1R	4.191	Breast Cancer Regulation by Stathmin1,cAMP-mediated signaling,CREB Signaling in Neurons,FAK Signaling,G-Protein Coupled Receptor Signaling,Gαi Signaling,Phagosome Formation,S100 Family Signaling Pathway
HSA-MIR-17-3P	miR-17-3p (and other miRNAs w/seed CUGCAGU)	-1.614	TargetScan Mouse	High (predicted)	ENSG00000178467	P4HTM	1.135	HIF1α Signaling
HSA-MIR-17-3P	miR-17-3p (and other miRNAs w/seed CUGCAGU)	-1.614	TargetScan Human	High (predicted)	ENSG00000124935	SCGB1D2	3.656
HSA-MIR-17-3P	miR-17-3p (and other miRNAs w/seed CUGCAGU)	-1.614	TargetScan Mouse,TargetScan Human	High (predicted)	ENSG00000138449	SLC40A1	1.569	Iron homeostasis signaling pathway
HSA-MIR-17-3P	miR-17-3p (and other miRNAs w/seed CUGCAGU)	-1.614	TargetScan Human	High (predicted)	ENSG00000196502	SULT1A1	1.137	Chondroitin Sulfate Biosynthesis,Chondroitin Sulfate Biosynthesis (Late Stages),Dermatan Sulfate Biosynthesis,Dermatan Sulfate Biosynthesis (Late Stages),Dopamine Degradation,Heparan Sulfate Biosynthesis,Heparan Sulfate Biosynthesis (Late Stages),LPS/IL-1 Mediated Inhibition of RXR Function,Melatonin Degradation I,Serotonin Degradation,Superpathway of Melatonin Degradation,Thyroid Hormone Metabol…
HSA-MIR-17-3P	miR-17-3p (and other miRNAs w/seed CUGCAGU)	-1.614	TargetScan Mouse,TargetScan Human	High (predicted),Moderate (predicted)	ENSG00000062716	VMP1	1.022
HSA-MIR-17-5P	miR-17-5p (and other miRNAs w/seed AAAGUGC)	-1.548	TargetScan Human	High (predicted)	ENSG00000214413	BBIP1	1.041
HSA-MIR-17-5P	miR-17-5p (and other miRNAs w/seed AAAGUGC)	-1.548	miRecords	Experimentally Observed	ENSG00000171791	BCL2	1.727	Adrenomedullin signaling pathway,Amyotrophic Lateral Sclerosis Signaling,Apoptosis Signaling,Autophagy,BEX2 Signaling Pathway,Ceramide Signaling,Coronavirus Pathogenesis Pathway,Cytotoxic T Lymphocyte-mediated Apoptosis of Target Cells,Death Receptor Signaling,Dilated Cardiomyopathy Signaling Pathway,DNA damage-induced 14-3-3σ Signaling,Docosahexaenoic Acid (DHA) Signaling,EIF2 Signaling,Estrogen…
HSA-MIR-17-5P	miR-17-5p (and other miRNAs w/seed AAAGUGC)	-1.548	TargetScan Human,miRecords	Experimentally Observed,Moderate (predicted)	ENSG00000110092	CCND1	2.054	Acute Myeloid Leukemia Signaling,AMPK Signaling,Androgen Signaling,Aryl Hydrocarbon Receptor Signaling,BEX2 Signaling Pathway,Bladder Cancer Signaling,Breast Cancer Regulation by Stathmin1,CDX Gastrointestinal Cancer Signaling Pathway,Cell Cycle Regulation by BTG Family Proteins,Cell Cycle: G1/S Checkpoint Regulation,Chronic Myeloid Leukemia Signaling,Colorectal Cancer Metastasis Signaling,Corona…
HSA-MIR-17-5P	miR-17-5p (and other miRNAs w/seed AAAGUGC)	-1.548	TargetScan Mouse,TargetScan Human	High (predicted),Moderate (predicted)	ENSG00000138764	CCNG2	1.443	HIF1α Signaling
HSA-MIR-17-5P	miR-17-5p (and other miRNAs w/seed AAAGUGC)	-1.548	TargetScan Mouse,TargetScan Human	High (predicted)	ENSG00000005469	CROT	1.043
HSA-MIR-17-5P	miR-17-5p (and other miRNAs w/seed AAAGUGC)	-1.548	TargetScan Human,miRecords	Experimentally Observed,Moderate (predicted)	ENSG00000091831	ESR1	3.478	Aryl Hydrocarbon Receptor Signaling,eNOS Signaling,ERK/MAPK Signaling,Estrogen Receptor Signaling,Estrogen-Dependent Breast Cancer Signaling,Estrogen-mediated S-phase Entry,Glucocorticoid Receptor Signaling,Hepatic Cholestasis,HOTAIR Regulatory Pathway,MicroRNA Biogenesis Signaling Pathway,RHOGDI Signaling,Ribonucleotide Reductase Signaling Pathway,S100 Family Signaling Pathway,Systemic Lupus Ery…
HSA-MIR-17-5P	miR-17-5p (and other miRNAs w/seed AAAGUGC)	-1.548	TargetScan Mouse,TargetScan Human	High (predicted),Moderate (predicted)	ENSG00000053747	LAMA3	2.036	CDK5 Signaling,GP6 Signaling Pathway,Wound Healing Signaling Pathway
HSA-MIR-17-5P	miR-17-5p (and other miRNAs w/seed AAAGUGC)	-1.548	TargetScan Mouse,TargetScan Human	High (predicted),Moderate (predicted)	ENSG00000074527	NTN4	1.188	Axonal Guidance Signaling
HSA-MIR-17-5P	miR-17-5p (and other miRNAs w/seed AAAGUGC)	-1.548	TargetScan Mouse,TargetScan Human	High (predicted)	ENSG00000176532	PRR15	2.51
HSA-MIR-17-5P	miR-17-5p (and other miRNAs w/seed AAAGUGC)	-1.548	TargetScan Human	High (predicted)	ENSG00000112183	RBM24	5.16
HSA-MIR-17-5P	miR-17-5p (and other miRNAs w/seed AAAGUGC)	-1.548	TargetScan Mouse,TargetScan Human	High (predicted)	ENSG00000110171	TRIM3	1.356
HSA-MIR-17-5P	miR-17-5p (and other miRNAs w/seed AAAGUGC)	-1.548	TargetScan Mouse	High (predicted)	ENSG00000109814	UGDH	1.136	Colanic Acid Building Blocks Biosynthesis,UDP-D-xylose and UDP-D-glucuronate Biosynthesis
HSA-MIR-188-5P	miR-188-5p (and other miRNAs w/seed AUCCCUU)	-1.387	TargetScan Human	High (predicted)	ENSG00000134352	IL6ST	1.558	Acute Phase Response Signaling,Cardiac Hypertrophy Signaling (Enhanced),CNTF Signaling,Colorectal Cancer Metastasis Signaling,ERK5 Signaling,FAK Signaling,Glucocorticoid Receptor Signaling,IL-10 Signaling,IL-6 Signaling,Mouse Embryonic Stem Cell Pluripotency,Oncostatin M Signaling,Pathogen Induced Cytokine Storm Signaling Pathway,PI3K/AKT Signaling,Pulmonary Fibrosis Idiopathic Signaling Pathway,…
HSA-MIR-188-5P	miR-188-5p (and other miRNAs w/seed AUCCCUU)	-1.387	TargetScan Mouse	High (predicted),Moderate (predicted)	ENSG00000198342	ZNF442	1.172
HSA-MIR-18A-3P	miR-18a-3p (and other miRNAs w/seed CUGCCCU)	-2.221	TargetScan Mouse	High (predicted)	ENSG00000162104	ADCY9	1.055	Adrenomedullin signaling pathway,Apelin Adipocyte Signaling Pathway,Apelin Endothelial Signaling Pathway,cAMP-mediated signaling,Cardiac Hypertrophy Signaling,Cardiac Hypertrophy Signaling (Enhanced),Cardiac β-adrenergic Signaling,CDK5 Signaling,Cellular Effects of Sildenafil (Viagra),Circadian Rhythm Signaling,Colorectal Cancer Metastasis Signaling,Corticotropin Releasing Hormone Signaling,CREB …
HSA-MIR-18A-3P	miR-18a-3p (and other miRNAs w/seed CUGCCCU)	-2.221	TargetScan Human	High (predicted)	ENSG00000150594	ADRA2A	1.694	AMPK Signaling,Breast Cancer Regulation by Stathmin1,cAMP-mediated signaling,Cardiac Hypertrophy Signaling,Cardiac Hypertrophy Signaling (Enhanced),CREB Signaling in Neurons,FAK Signaling,G-Protein Coupled Receptor Signaling,Gαi Signaling,Phagosome Formation,S100 Family Signaling Pathway,α-Adrenergic Signaling
HSA-MIR-18A-3P	miR-18a-3p (and other miRNAs w/seed CUGCCCU)	-2.221	TargetScan Mouse	High (predicted)	ENSG00000120129	DUSP1	1.132	3-phosphoinositide Biosynthesis,3-phosphoinositide Degradation,Aldosterone Signaling in Epithelial Cells,cAMP-mediated signaling,D-myo-inositol (1,4,5,6)-Tetrakisphosphate Biosynthesis,D-myo-inositol (3,4,5,6)-tetrakisphosphate Biosynthesis,D-myo-inositol-5-phosphate Metabolism,ERK/MAPK Signaling,G-Protein Coupled Receptor Signaling,Glucocorticoid Receptor Signaling,IL-10 Signaling,IL-13 Signalin…
HSA-MIR-18A-3P	miR-18a-3p (and other miRNAs w/seed CUGCCCU)	-2.221	TargetScan Mouse	High (predicted)	ENSG00000124491	F13A1	1.141	Coagulation System,Extrinsic Prothrombin Activation Pathway,Intrinsic Prothrombin Activation Pathway
HSA-MIR-18A-3P	miR-18a-3p (and other miRNAs w/seed CUGCCCU)	-2.221	TargetScan Human	High (predicted)	ENSG00000196427	NBPF4/NBPF6	3.255
HSA-MIR-18A-3P	miR-18a-3p (and other miRNAs w/seed CUGCCCU)	-2.221	TargetScan Human	High (predicted)	ENSG00000137502	RAB30	1.031
HSA-MIR-18A-3P	miR-18a-3p (and other miRNAs w/seed CUGCCCU)	-2.221	TargetScan Human	High (predicted)	ENSG00000108375	RNF43	1.379
HSA-MIR-18A-3P	miR-18a-3p (and other miRNAs w/seed CUGCCCU)	-2.221	TargetScan Human	High (predicted)	ENSG00000099194	SCD	1.462	LXR/RXR Activation,Oleate Biosynthesis II (Animals),PXR/RXR Activation
HSA-MIR-18A-3P	miR-18a-3p (and other miRNAs w/seed CUGCCCU)	-2.221	TargetScan Mouse	High (predicted)	ENSG00000169762	TAPT1	1.005
HSA-MIR-18A-3P	miR-18a-3p (and other miRNAs w/seed CUGCCCU)	-2.221	TargetScan Human	High (predicted)	ENSG00000132749	TESMIN	1.983
HSA-MIR-18A-5P	miR-18a-5p (and other miRNAs w/seed AAGGUGC)	-2.391	TargetScan Human	High (predicted)	ENSG00000133169	BEX1	7.298	BEX2 Signaling Pathway
HSA-MIR-18A-5P	miR-18a-5p (and other miRNAs w/seed AAGGUGC)	-2.391	TargetScan Mouse	High (predicted)	ENSG00000155792	DEPTOR	1.151
HSA-MIR-18A-5P	miR-18a-5p (and other miRNAs w/seed AAGGUGC)	-2.391	TargetScan Mouse,Ingenuity Expert Findings,TargetScan Human,miRecords	Experimentally Observed,High (predicted)	ENSG00000091831	ESR1	3.478	Aryl Hydrocarbon Receptor Signaling,eNOS Signaling,ERK/MAPK Signaling,Estrogen Receptor Signaling,Estrogen-Dependent Breast Cancer Signaling,Estrogen-mediated S-phase Entry,Glucocorticoid Receptor Signaling,Hepatic Cholestasis,HOTAIR Regulatory Pathway,MicroRNA Biogenesis Signaling Pathway,RHOGDI Signaling,Ribonucleotide Reductase Signaling Pathway,S100 Family Signaling Pathway,Systemic Lupus Ery…
HSA-MIR-18A-5P	miR-18a-5p (and other miRNAs w/seed AAGGUGC)	-2.391	TargetScan Human	High (predicted)	ENSG00000165140	FBP1	2.572	FXR/RXR Activation,Glucocorticoid Receptor Signaling,Gluconeogenesis I,Glycolysis I,PFKFB4 Signaling Pathway
HSA-MIR-18A-5P	miR-18a-5p (and other miRNAs w/seed AAGGUGC)	-2.391	TargetScan Mouse,TargetScan Human	High (predicted),Moderate (predicted)	ENSG00000181751	MACIR	1.078
HSA-MIR-18A-5P	miR-18a-5p (and other miRNAs w/seed AAGGUGC)	-2.391	TargetScan Human	High (predicted)	ENSG00000124171	PARD6B	1.414	HER-2 Signaling in Breast Cancer,Regulation Of The Epithelial Mesenchymal Transition By Growth Factors Pathway,Regulation of the Epithelial-Mesenchymal Transition Pathway
HSA-MIR-18A-5P	miR-18a-5p (and other miRNAs w/seed AAGGUGC)	-2.391	TargetScan Mouse,TargetScan Human	High (predicted),Moderate (predicted)	ENSG00000166821	PEX11A	1.263
HSA-MIR-18A-5P	miR-18a-5p (and other miRNAs w/seed AAGGUGC)	-2.391	TargetScan Mouse,TargetScan Human	High (predicted),Moderate (predicted)	ENSG00000156011	PSD3	1.039
HSA-MIR-18A-5P	miR-18a-5p (and other miRNAs w/seed AAGGUGC)	-2.391	TargetScan Mouse	High (predicted)	ENSG00000131044	TTLL9	1.164
HSA-MIR-203A-3P	miR-203a-3p (and other miRNAs w/seed UGAAAUG)	-1.319	TargetScan Mouse	High (predicted)	ENSG00000181751	MACIR	1.078
HSA-MIR-203B-3P	miR-203b-3p (miRNAs w/seed UGAACUG)	-1.781	TargetScan Human	High (predicted)	ENSG00000172292	CERS6	1.171
HSA-MIR-203B-3P	miR-203b-3p (miRNAs w/seed UGAACUG)	-1.781	TargetScan Human	High (predicted)	ENSG00000033170	FUT8	1.008
HSA-MIR-203B-3P	miR-203b-3p (miRNAs w/seed UGAACUG)	-1.781	TargetScan Human	High (predicted)	ENSG00000174740	PABPC5	1.309	CSDE1 Signaling Pathway
HSA-MIR-203B-3P	miR-203b-3p (miRNAs w/seed UGAACUG)	-1.781	TargetScan Human	High (predicted)	ENSG00000134533	RERG	1.582
HSA-MIR-20A-3P	miR-20a-3p (miRNAs w/seed CUGCAUU)	-1.167	TargetScan Mouse,TargetScan Human	High (predicted)	ENSG00000182389	CACNB4	1.105	Amyotrophic Lateral Sclerosis Signaling,Androgen Signaling,Calcium Signaling,Cardiac Hypertrophy Signaling,Cardiac Hypertrophy Signaling (Enhanced),Cardiac β-adrenergic Signaling,CCR5 Signaling in Macrophages,Cellular Effects of Sildenafil (Viagra),Circadian Rhythm Signaling,Corticotropin Releasing Hormone Signaling,CREB Signaling in Neurons,Dilated Cardiomyopathy Signaling Pathway,Dopamine-DARPP…
HSA-MIR-20A-3P	miR-20a-3p (miRNAs w/seed CUGCAUU)	-1.167	TargetScan Mouse,TargetScan Human	High (predicted),Moderate (predicted)	ENSG00000137449	CPEB2	1.089
HSA-MIR-20A-3P	miR-20a-3p (miRNAs w/seed CUGCAUU)	-1.167	TargetScan Human	High (predicted)	ENSG00000225362	CT62	3.477
HSA-MIR-20A-3P	miR-20a-3p (miRNAs w/seed CUGCAUU)	-1.167	TargetScan Mouse	High (predicted)	ENSG00000163106	HPGDS	1.198	Eicosanoid Signaling,Glutathione-mediated Detoxification,Prostanoid Biosynthesis
HSA-MIR-20A-3P	miR-20a-3p (miRNAs w/seed CUGCAUU)	-1.167	TargetScan Human	High (predicted)	ENSG00000165731	RET	2.466	GDNF Family Ligand-Receptor Interactions,IL-15 Production,Sperm Motility,Thyroid Cancer Signaling
HSA-MIR-20A-3P	miR-20a-3p (miRNAs w/seed CUGCAUU)	-1.167	TargetScan Human	High (predicted)	ENSG00000110436	SLC1A2	3.232	Amyotrophic Lateral Sclerosis Signaling,Glutamate Receptor Signaling,Neuroinflammation Signaling Pathway,Neurovascular Coupling Signaling Pathway
HSA-MIR-20A-3P	miR-20a-3p (miRNAs w/seed CUGCAUU)	-1.167	TargetScan Human	High (predicted)	ENSG00000162722	TRIM58	2.394
HSA-MIR-20A-3P	miR-20a-3p (miRNAs w/seed CUGCAUU)	-1.167	TargetScan Mouse	High (predicted)	ENSG00000198342	ZNF442	1.172
HSA-MIR-222-3P	miR-221-3p (and other miRNAs w/seed GCUACAU)	-1.277	TargetScan Mouse	High (predicted)	ENSG00000134007	ADAM20	1.257	Axonal Guidance Signaling,Role Of Osteoclasts In Rheumatoid Arthritis Signaling Pathway
HSA-MIR-222-3P	miR-221-3p (and other miRNAs w/seed GCUACAU)	-1.277	TargetScan Mouse	High (predicted)	ENSG00000144891	AGTR1	3.198	Apelin Cardiac Fibroblast Signaling Pathway,Breast Cancer Regulation by Stathmin1,cAMP-mediated signaling,Cardiac Hypertrophy Signaling (Enhanced),Coronavirus Pathogenesis Pathway,CREB Signaling in Neurons,FAK Signaling,G-Protein Coupled Receptor Signaling,Gαi Signaling,Gαq Signaling,Hepatic Fibrosis / Hepatic Stellate Cell Activation,Hepatic Fibrosis Signaling Pathway,p70S6K Signaling,Phagosome …
HSA-MIR-222-3P	miR-221-3p (and other miRNAs w/seed GCUACAU)	-1.277	TargetScan Mouse	High (predicted)	ENSG00000154065	ANKRD29	1.256
HSA-MIR-222-3P	miR-221-3p (and other miRNAs w/seed GCUACAU)	-1.277	TargetScan Human	High (predicted)	ENSG00000236699	ARHGEF38	1.294	Reelin Signaling in Neurons,Thrombin Signaling
HSA-MIR-222-3P	miR-221-3p (and other miRNAs w/seed GCUACAU)	-1.277	TargetScan Mouse	High (predicted)	ENSG00000159388	BTG2	1.475	Cell Cycle Regulation by BTG Family Proteins
HSA-MIR-222-3P	miR-221-3p (and other miRNAs w/seed GCUACAU)	-1.277	TargetScan Human	High (predicted)	ENSG00000154099	DNAAF1	1.679
HSA-MIR-222-3P	miR-221-3p (and other miRNAs w/seed GCUACAU)	-1.277	TargetScan Human	High (predicted)	ENSG00000178568	ERBB4	2.381	Agrin Interactions at Neuromuscular Junction,ERBB Signaling,ERBB4 Signaling,IL-15 Production,Neuregulin Signaling,Sperm Motility
HSA-MIR-222-3P	miR-221-3p (and other miRNAs w/seed GCUACAU)	-1.277	TargetScan Mouse,Ingenuity Expert Findings,TargetScan Human	Experimentally Observed,Moderate (predicted)	ENSG00000091831	ESR1	3.478	Aryl Hydrocarbon Receptor Signaling,eNOS Signaling,ERK/MAPK Signaling,Estrogen Receptor Signaling,Estrogen-Dependent Breast Cancer Signaling,Estrogen-mediated S-phase Entry,Glucocorticoid Receptor Signaling,Hepatic Cholestasis,HOTAIR Regulatory Pathway,MicroRNA Biogenesis Signaling Pathway,RHOGDI Signaling,Ribonucleotide Reductase Signaling Pathway,S100 Family Signaling Pathway,Systemic Lupus Ery…
HSA-MIR-222-3P	miR-221-3p (and other miRNAs w/seed GCUACAU)	-1.277	TargetScan Mouse,TargetScan Human	High (predicted)	ENSG00000047346	FAM214A	1.494
HSA-MIR-222-3P	miR-221-3p (and other miRNAs w/seed GCUACAU)	-1.277	TargetScan Mouse	High (predicted)	ENSG00000152661	GJA1	1.053	Gap Junction Signaling,Glucocorticoid Receptor Signaling,NAD Signaling Pathway,Neurovascular Coupling Signaling Pathway,Ovarian Cancer Signaling,Oxytocin Signaling Pathway,WNT/β-catenin Signaling
HSA-MIR-222-3P	miR-221-3p (and other miRNAs w/seed GCUACAU)	-1.277	TargetScan Human	High (predicted)	ENSG00000176842	IRX5	1.332
HSA-MIR-222-3P	miR-221-3p (and other miRNAs w/seed GCUACAU)	-1.277	TargetScan Human	High (predicted)	ENSG00000187398	LUZP2	2.494
HSA-MIR-222-3P	miR-221-3p (and other miRNAs w/seed GCUACAU)	-1.277	TargetScan Mouse,TargetScan Human	High (predicted),Moderate (predicted)	ENSG00000106780	MEGF9	1.127
HSA-MIR-222-3P	miR-221-3p (and other miRNAs w/seed GCUACAU)	-1.277	TargetScan Mouse,TargetScan Human	High (predicted),Moderate (predicted)	ENSG00000123572	NRK	2.206
HSA-MIR-222-3P	miR-221-3p (and other miRNAs w/seed GCUACAU)	-1.277	TargetScan Mouse,TargetScan Human	High (predicted),Moderate (predicted)	ENSG00000112183	RBM24	5.16
HSA-MIR-222-3P	miR-221-3p (and other miRNAs w/seed GCUACAU)	-1.277	TargetScan Human	High (predicted)	ENSG00000196460	RFX8	1.428
HSA-MIR-222-3P	miR-221-3p (and other miRNAs w/seed GCUACAU)	-1.277	TargetScan Human	High (predicted)	ENSG00000198963	RORB	1.446	Circadian Rhythm Signaling,Melatonin Signaling
HSA-MIR-222-3P	miR-221-3p (and other miRNAs w/seed GCUACAU)	-1.277	TargetScan Mouse	High (predicted)	ENSG00000164938	TP53INP1	1.077	p53 Signaling
HSA-MIR-222-3P	miR-221-3p (and other miRNAs w/seed GCUACAU)	-1.277	TargetScan Mouse,TargetScan Human	High (predicted),Moderate (predicted)	ENSG00000167232	ZNF91	1.037
HSA-MIR-29A-5P	miR-29a-5p (miRNAs w/seed CUGAUUU)	-1.15	Ingenuity Expert Findings	Experimentally Observed	ENSG00000169083	AR	2.196	Androgen Signaling,Coronavirus Pathogenesis Pathway,Glucocorticoid Receptor Signaling,HOTAIR Regulatory Pathway,Prostate Cancer Signaling,Sumoylation Pathway
HSA-MIR-29A-5P	miR-29a-5p (miRNAs w/seed CUGAUUU)	-1.15	TargetScan Human	High (predicted)	ENSG00000166821	PEX11A	1.263
HSA-MIR-29A-5P	miR-29a-5p (miRNAs w/seed CUGAUUU)	-1.15	TargetScan Mouse	High (predicted)	ENSG00000198342	ZNF442	1.172
HSA-MIR-3182	miR-3182 (miRNAs w/seed CUUCUGU)	-1.574	TargetScan Human	High (predicted)	ENSG00000248905	FMN1	1.094
HSA-MIR-3182	miR-3182 (miRNAs w/seed CUUCUGU)	-1.574	TargetScan Human	High (predicted)	ENSG00000134215	VAV3	1.282	Actin Cytoskeleton Signaling,B Cell Receptor Signaling,CTLA4 Signaling in Cytotoxic T Lymphocytes,Ephrin A Signaling,Ephrin B Signaling,Fc Epsilon RI Signaling,Fcγ Receptor-mediated Phagocytosis in Macrophages and Monocytes,G Protein Signaling Mediated by Tubby,GP6 Signaling Pathway,Gα12/13 Signaling,Leukocyte Extravasation Signaling,Natural Killer Cell Signaling,Phagosome Formation,PI3K Signalin…
HSA-MIR-330-5P	miR-330-5p (and other miRNAs w/seed CUCUGGG)	-1.056	TargetScan Human	High (predicted)	ENSG00000179593	ALOX15B	2.122	Atherosclerosis Signaling,Eicosanoid Signaling,Ferroptosis Signaling Pathway,IL-13 Signaling Pathway,IL-4 Signaling
HSA-MIR-330-5P	miR-330-5p (and other miRNAs w/seed CUCUGGG)	-1.056	TargetScan Mouse	High (predicted)	ENSG00000163697	APBB2	1.453
HSA-MIR-330-5P	miR-330-5p (and other miRNAs w/seed CUCUGGG)	-1.056	TargetScan Mouse,TargetScan Human	High (predicted)	ENSG00000134107	BHLHE40	1.183	Circadian Rhythm Signaling,ID1 Signaling Pathway,IL-10 Signaling,Pathogen Induced Cytokine Storm Signaling Pathway,Senescence Pathway
HSA-MIR-330-5P	miR-330-5p (and other miRNAs w/seed CUCUGGG)	-1.056	TargetScan Mouse,TargetScan Human	High (predicted),Moderate (predicted)	ENSG00000166780	BMERB1	2.276
HSA-MIR-330-5P	miR-330-5p (and other miRNAs w/seed CUCUGGG)	-1.056	TargetScan Human	High (predicted)	ENSG00000142408	CACNG8	2.989	Amyotrophic Lateral Sclerosis Signaling,Androgen Signaling,Calcium Signaling,Cardiac Hypertrophy Signaling,Cardiac Hypertrophy Signaling (Enhanced),Cardiac β-adrenergic Signaling,CCR5 Signaling in Macrophages,Cellular Effects of Sildenafil (Viagra),Circadian Rhythm Signaling,Corticotropin Releasing Hormone Signaling,CREB Signaling in Neurons,Dilated Cardiomyopathy Signaling Pathway,Dopamine-DARPP…
HSA-MIR-330-5P	miR-330-5p (and other miRNAs w/seed CUCUGGG)	-1.056	TargetScan Human	High (predicted)	ENSG00000156042	CFAP70	1.442
HSA-MIR-330-5P	miR-330-5p (and other miRNAs w/seed CUCUGGG)	-1.056	TargetScan Mouse,TargetScan Human	High (predicted),Moderate (predicted)	ENSG00000163106	HPGDS	1.198	Eicosanoid Signaling,Glutathione-mediated Detoxification,Prostanoid Biosynthesis
HSA-MIR-330-5P	miR-330-5p (and other miRNAs w/seed CUCUGGG)	-1.056	TargetScan Human	High (predicted)	ENSG00000141753	IGFBP4	1.318	Hepatic Fibrosis / Hepatic Stellate Cell Activation,IGF-1 Signaling
HSA-MIR-330-5P	miR-330-5p (and other miRNAs w/seed CUCUGGG)	-1.056	TargetScan Mouse	High (predicted)	ENSG00000165046	LETM2	1.303
HSA-MIR-330-5P	miR-330-5p (and other miRNAs w/seed CUCUGGG)	-1.056	TargetScan Mouse,TargetScan Human	High (predicted)	ENSG00000099864	PALM	1.539
HSA-MIR-330-5P	miR-330-5p (and other miRNAs w/seed CUCUGGG)	-1.056	TargetScan Human	High (predicted)	ENSG00000205517	RGL3	1.416
HSA-MIR-330-5P	miR-330-5p (and other miRNAs w/seed CUCUGGG)	-1.056	TargetScan Mouse	High (predicted)	ENSG00000099194	SCD	1.462	LXR/RXR Activation,Oleate Biosynthesis II (Animals),PXR/RXR Activation
HSA-MIR-330-5P	miR-330-5p (and other miRNAs w/seed CUCUGGG)	-1.056	TargetScan Human	High (predicted)	ENSG00000110484	SCGB2A2	3.528
HSA-MIR-330-5P	miR-330-5p (and other miRNAs w/seed CUCUGGG)	-1.056	TargetScan Mouse,TargetScan Human	High (predicted),Moderate (predicted)	ENSG00000140263	SORD	1.09	Sorbitol Degradation I
HSA-MIR-330-5P	miR-330-5p (and other miRNAs w/seed CUCUGGG)	-1.056	TargetScan Human	High (predicted)	ENSG00000170743	SYT9	1.771	SNARE Signaling Pathway,Synaptogenesis Signaling Pathway
HSA-MIR-330-5P	miR-330-5p (and other miRNAs w/seed CUCUGGG)	-1.056	TargetScan Mouse	High (predicted)	ENSG00000109436	TBC1D9	2.565
HSA-MIR-330-5P	miR-330-5p (and other miRNAs w/seed CUCUGGG)	-1.056	TargetScan Mouse,TargetScan Human	High (predicted),Moderate (predicted)	ENSG00000162543	UBXN10	1.534
HSA-MIR-330-5P	miR-330-5p (and other miRNAs w/seed CUCUGGG)	-1.056	TargetScan Human	High (predicted)	ENSG00000188064	WNT7B	1.015	Axonal Guidance Signaling,Basal Cell Carcinoma Signaling,Cardiac Hypertrophy Signaling (Enhanced),CDX Gastrointestinal Cancer Signaling Pathway,Colorectal Cancer Metastasis Signaling,Factors Promoting Cardiogenesis in Vertebrates,Glioblastoma Multiforme Signaling,Hepatic Fibrosis Signaling Pathway,HOTAIR Regulatory Pathway,Human Embryonic Stem Cell Pluripotency,Molecular Mechanisms of Cancer,Ovar…
HSA-MIR-330-5P	miR-330-5p (and other miRNAs w/seed CUCUGGG)	-1.056	TargetScan Mouse	High (predicted),Moderate (predicted)	ENSG00000198342	ZNF442	1.172
HSA-MIR-335-3P	miR-335-3p (miRNAs w/seed UUUUCAU)	-1.685	Ingenuity Expert Findings	Experimentally Observed	ENSG00000166106	ADAMTS15	2.834	Axonal Guidance Signaling
HSA-MIR-335-3P	miR-335-3p (miRNAs w/seed UUUUCAU)	-1.685	TargetScan Human	High (predicted)	ENSG00000120262	CCDC170	3.235
HSA-MIR-335-3P	miR-335-3p (miRNAs w/seed UUUUCAU)	-1.685	TargetScan Human	High (predicted)	ENSG00000044524	EPHA3	1.287	Axonal Guidance Signaling,Ephrin A Signaling,Ephrin Receptor Signaling,IL-15 Production,PAK Signaling,Sperm Motility,Synaptogenesis Signaling Pathway
HSA-MIR-484	miR-344a-5p (and other miRNAs w/seed CAGGCUC)	-1.389	TargetScan Mouse	High (predicted)	ENSG00000163646	CLRN1	2.647
HSA-MIR-484	miR-344a-5p (and other miRNAs w/seed CAGGCUC)	-1.389	TargetScan Mouse	High (predicted)	ENSG00000197977	ELOVL2	3.136	Stearate Biosynthesis I (Animals),Triacylglycerol Biosynthesis
HSA-MIR-484	miR-344a-5p (and other miRNAs w/seed CAGGCUC)	-1.389	TargetScan Mouse,TargetScan Human	High (predicted),Moderate (predicted)	ENSG00000135638	EMX1	1.665
HSA-MIR-484	miR-344a-5p (and other miRNAs w/seed CAGGCUC)	-1.389	TargetScan Human	High (predicted)	ENSG00000174500	GCSAM	1.058
HSA-MIR-484	miR-344a-5p (and other miRNAs w/seed CAGGCUC)	-1.389	TargetScan Mouse	High (predicted)	ENSG00000196917	HCAR1	1.624	Breast Cancer Regulation by Stathmin1,CREB Signaling in Neurons,FAK Signaling,G-Protein Coupled Receptor Signaling,Phagosome Formation,S100 Family Signaling Pathway
HSA-MIR-484	miR-344a-5p (and other miRNAs w/seed CAGGCUC)	-1.389	TargetScan Mouse	High (predicted)	ENSG00000124249	KCNK15	2.029
HSA-MIR-484	miR-344a-5p (and other miRNAs w/seed CAGGCUC)	-1.389	TargetScan Mouse	High (predicted)	ENSG00000118513	MYB	1.639	Sumoylation Pathway
HSA-MIR-484	miR-344a-5p (and other miRNAs w/seed CAGGCUC)	-1.389	TargetScan Human	High (predicted)	ENSG00000175482	POLD4	1.019	NER (Nucleotide Excision Repair, Enhanced Pathway)
HSA-MIR-484	miR-344a-5p (and other miRNAs w/seed CAGGCUC)	-1.389	TargetScan Human	High (predicted)	ENSG00000112183	RBM24	5.16
HSA-MIR-484	miR-344a-5p (and other miRNAs w/seed CAGGCUC)	-1.389	TargetScan Human	High (predicted)	ENSG00000160180	TFF3	3.499
HSA-MIR-3615	miR-3615 (miRNAs w/seed CUCUCGG)	-1.194	TargetScan Human	High (predicted)	ENSG00000176842	IRX5	1.332
HSA-MIR-3615	miR-3615 (miRNAs w/seed CUCUCGG)	-1.194	TargetScan Human	High (predicted)	ENSG00000214193	SH3D21	1.206
HSA-MIR-362-5P	miR-362-5p (and other miRNAs w/seed AUCCUUG)	-1.033	TargetScan Human	High (predicted)	ENSG00000105388	CEACAM5	3.818
HSA-MIR-362-5P	miR-362-5p (and other miRNAs w/seed AUCCUUG)	-1.033	TargetScan Mouse,TargetScan Human	High (predicted),Moderate (predicted)	ENSG00000163646	CLRN1	2.647
HSA-MIR-362-5P	miR-362-5p (and other miRNAs w/seed AUCCUUG)	-1.033	TargetScan Human	High (predicted)	ENSG00000041353	RAB27B	1.227
HSA-MIR-362-5P	miR-362-5p (and other miRNAs w/seed AUCCUUG)	-1.033	TargetScan Mouse	High (predicted)	ENSG00000198342	ZNF442	1.172
HSA-MIR-378I	miR-378a-3p (and other miRNAs w/seed CUGGACU)	-1.022	TargetScan Mouse	High (predicted)	ENSG00000064205	CCN5	1.191
HSA-MIR-378I	miR-378a-3p (and other miRNAs w/seed CUGGACU)	-1.022	TargetScan Mouse	High (predicted)	ENSG00000168350	DEGS2	1.591	Ceramide Biosynthesis
HSA-MIR-378I	miR-378a-3p (and other miRNAs w/seed CUGGACU)	-1.022	TargetScan Human	High (predicted)	ENSG00000134352	IL6ST	1.558	Acute Phase Response Signaling,Cardiac Hypertrophy Signaling (Enhanced),CNTF Signaling,Colorectal Cancer Metastasis Signaling,ERK5 Signaling,FAK Signaling,Glucocorticoid Receptor Signaling,IL-10 Signaling,IL-6 Signaling,Mouse Embryonic Stem Cell Pluripotency,Oncostatin M Signaling,Pathogen Induced Cytokine Storm Signaling Pathway,PI3K/AKT Signaling,Pulmonary Fibrosis Idiopathic Signaling Pathway,…
HSA-MIR-378I	miR-378a-3p (and other miRNAs w/seed CUGGACU)	-1.022	TargetScan Mouse	High (predicted)	ENSG00000175352	NRIP3	2.23
HSA-MIR-378I	miR-378a-3p (and other miRNAs w/seed CUGGACU)	-1.022	TargetScan Human	High (predicted)	ENSG00000160188	RSPH1	1.066
HSA-MIR-4448	miR-4448 (miRNAs w/seed GCUCCUU)	-2.006	TargetScan Human	High (predicted)	ENSG00000144891	AGTR1	3.198	Apelin Cardiac Fibroblast Signaling Pathway,Breast Cancer Regulation by Stathmin1,cAMP-mediated signaling,Cardiac Hypertrophy Signaling (Enhanced),Coronavirus Pathogenesis Pathway,CREB Signaling in Neurons,FAK Signaling,G-Protein Coupled Receptor Signaling,Gαi Signaling,Gαq Signaling,Hepatic Fibrosis / Hepatic Stellate Cell Activation,Hepatic Fibrosis Signaling Pathway,p70S6K Signaling,Phagosome …
HSA-MIR-4448	miR-4448 (miRNAs w/seed GCUCCUU)	-2.006	TargetScan Human	High (predicted)	ENSG00000153237	CCDC148	1.139
HSA-MIR-769-3P	miR-450b-3p (and other miRNAs w/seed UGGGAUC)	-1.006	TargetScan Human	High (predicted)	ENSG00000183044	ABAT	2.204	4-aminobutyrate Degradation I,GABA Receptor Signaling,Glutamate Degradation III (via 4-aminobutyrate),Valine Degradation I,β-alanine Degradation I
HSA-MIR-769-3P	miR-450b-3p (and other miRNAs w/seed UGGGAUC)	-1.006	TargetScan Human	High (predicted)	ENSG00000153002	CPB1	6.47	SPINK1 Pancreatic Cancer Pathway
HSA-MIR-769-3P	miR-450b-3p (and other miRNAs w/seed UGGGAUC)	-1.006	TargetScan Human	High (predicted)	ENSG00000125740	FOSB	1.614	CDK5 Signaling,Opioid Signaling Pathway
HSA-MIR-769-3P	miR-450b-3p (and other miRNAs w/seed UGGGAUC)	-1.006	TargetScan Human	High (predicted)	ENSG00000126562	WNK4	1.873
HSA-MIR-769-3P	miR-450b-3p (and other miRNAs w/seed UGGGAUC)	-1.006	TargetScan Human	High (predicted)	ENSG00000204514	ZNF814	1.393
HSA-MIR-452-5P	miR-452-5p (and other miRNAs w/seed ACUGUUU)	-3.707	TargetScan Mouse	High (predicted)	ENSG00000112186	CAP2	1.015
HSA-MIR-452-5P	miR-452-5p (and other miRNAs w/seed ACUGUUU)	-3.707	TargetScan Mouse	High (predicted)	ENSG00000172292	CERS6	1.171
HSA-MIR-452-5P	miR-452-5p (and other miRNAs w/seed ACUGUUU)	-3.707	TargetScan Mouse	High (predicted)	ENSG00000278828	H3C10	1.084
HSA-MIR-452-5P	miR-452-5p (and other miRNAs w/seed ACUGUUU)	-3.707	TargetScan Human	High (predicted)	ENSG00000187123	LYPD6	2.379
HSA-MIR-452-5P	miR-452-5p (and other miRNAs w/seed ACUGUUU)	-3.707	TargetScan Mouse	High (predicted)	ENSG00000131844	MCCC2	1.297	Leucine Degradation I
HSA-MIR-452-5P	miR-452-5p (and other miRNAs w/seed ACUGUUU)	-3.707	TargetScan Mouse,TargetScan Human	High (predicted),Moderate (predicted)	ENSG00000005249	PRKAR2B	1.253	Adrenomedullin signaling pathway,AMPK Signaling,Amyloid Processing,Androgen Signaling,Apelin Adipocyte Signaling Pathway,Apelin Pancreas Signaling Pathway,Autophagy,Axonal Guidance Signaling,BMP signaling pathway,Breast Cancer Regulation by Stathmin1,Calcium Signaling,cAMP-mediated signaling,Cardiac Hypertrophy Signaling,Cardiac Hypertrophy Signaling (Enhanced),Cardiac β-adrenergic Signaling,CDK5…
HSA-MIR-452-5P	miR-452-5p (and other miRNAs w/seed ACUGUUU)	-3.707	TargetScan Mouse	High (predicted)	ENSG00000198342	ZNF442	1.172
HSA-MIR-455-5P	miR-455-5p (and other miRNAs w/seed AUGUGCC)	-1.143	TargetScan Mouse	High (predicted)	ENSG00000168306	ACOX2	1.182	LPS/IL-1 Mediated Inhibition of RXR Function
HSA-MIR-455-5P	miR-455-5p (and other miRNAs w/seed AUGUGCC)	-1.143	TargetScan Human	High (predicted)	ENSG00000173467	AGR3	3.923
HSA-MIR-455-5P	miR-455-5p (and other miRNAs w/seed AUGUGCC)	-1.143	TargetScan Human	High (predicted)	ENSG00000064787	BCAS1	2.694
HSA-MIR-455-5P	miR-455-5p (and other miRNAs w/seed AUGUGCC)	-1.143	TargetScan Mouse,TargetScan Human	High (predicted)	ENSG00000182389	CACNB4	1.105	Amyotrophic Lateral Sclerosis Signaling,Androgen Signaling,Calcium Signaling,Cardiac Hypertrophy Signaling,Cardiac Hypertrophy Signaling (Enhanced),Cardiac β-adrenergic Signaling,CCR5 Signaling in Macrophages,Cellular Effects of Sildenafil (Viagra),Circadian Rhythm Signaling,Corticotropin Releasing Hormone Signaling,CREB Signaling in Neurons,Dilated Cardiomyopathy Signaling Pathway,Dopamine-DARPP…
HSA-MIR-455-5P	miR-455-5p (and other miRNAs w/seed AUGUGCC)	-1.143	TargetScan Human	High (predicted)	ENSG00000153237	CCDC148	1.139
HSA-MIR-455-5P	miR-455-5p (and other miRNAs w/seed AUGUGCC)	-1.143	TargetScan Human	High (predicted)	ENSG00000188312	CENPP	1.013	Kinetochore Metaphase Signaling Pathway
HSA-MIR-455-5P	miR-455-5p (and other miRNAs w/seed AUGUGCC)	-1.143	TargetScan Human	High (predicted)	ENSG00000205363	INSYN1	1.588
HSA-MIR-505-3P	miR-505-3p (miRNAs w/seed GUCAACA)	-1.127	TargetScan Mouse	High (predicted)	ENSG00000164199	ADGRV1	2.584	Breast Cancer Regulation by Stathmin1,CREB Signaling in Neurons,FAK Signaling,G-Protein Coupled Receptor Signaling,Phagosome Formation,S100 Family Signaling Pathway
HSA-MIR-505-3P	miR-505-3p (miRNAs w/seed GUCAACA)	-1.127	TargetScan Mouse,TargetScan Human	High (predicted)	ENSG00000182389	CACNB4	1.105	Amyotrophic Lateral Sclerosis Signaling,Androgen Signaling,Calcium Signaling,Cardiac Hypertrophy Signaling,Cardiac Hypertrophy Signaling (Enhanced),Cardiac β-adrenergic Signaling,CCR5 Signaling in Macrophages,Cellular Effects of Sildenafil (Viagra),Circadian Rhythm Signaling,Corticotropin Releasing Hormone Signaling,CREB Signaling in Neurons,Dilated Cardiomyopathy Signaling Pathway,Dopamine-DARPP…
HSA-MIR-505-3P	miR-505-3p (miRNAs w/seed GUCAACA)	-1.127	TargetScan Mouse	High (predicted)	ENSG00000138764	CCNG2	1.443	HIF1α Signaling
HSA-MIR-505-3P	miR-505-3p (miRNAs w/seed GUCAACA)	-1.127	TargetScan Human	High (predicted)	ENSG00000173376	NDNF	2.646
HSA-MIR-505-3P	miR-505-3p (miRNAs w/seed GUCAACA)	-1.127	TargetScan Mouse	High (predicted)	ENSG00000087301	TXNDC16	1.028
HSA-MIR-505-5P	miR-505-5p (and other miRNAs w/seed GGAGCCA)	-1.204	TargetScan Mouse	High (predicted)	ENSG00000180891	CUEDC1	1.263
HSA-MIR-505-5P	miR-505-5p (and other miRNAs w/seed GGAGCCA)	-1.204	TargetScan Human	High (predicted)	ENSG00000175920	DOK7	2.366	GDNF Family Ligand-Receptor Interactions
HSA-MIR-505-5P	miR-505-5p (and other miRNAs w/seed GGAGCCA)	-1.204	TargetScan Mouse	High (predicted)	ENSG00000091831	ESR1	3.478	Aryl Hydrocarbon Receptor Signaling,eNOS Signaling,ERK/MAPK Signaling,Estrogen Receptor Signaling,Estrogen-Dependent Breast Cancer Signaling,Estrogen-mediated S-phase Entry,Glucocorticoid Receptor Signaling,Hepatic Cholestasis,HOTAIR Regulatory Pathway,MicroRNA Biogenesis Signaling Pathway,RHOGDI Signaling,Ribonucleotide Reductase Signaling Pathway,S100 Family Signaling Pathway,Systemic Lupus Ery…
HSA-MIR-505-5P	miR-505-5p (and other miRNAs w/seed GGAGCCA)	-1.204	TargetScan Mouse	High (predicted)	ENSG00000163106	HPGDS	1.198	Eicosanoid Signaling,Glutathione-mediated Detoxification,Prostanoid Biosynthesis
HSA-MIR-505-5P	miR-505-5p (and other miRNAs w/seed GGAGCCA)	-1.204	TargetScan Human	High (predicted)	ENSG00000148341	SH3GLB2	1.039	Clathrin-mediated Endocytosis Signaling,Mechanisms of Viral Exit from Host Cells
HSA-MIR-505-5P	miR-505-5p (and other miRNAs w/seed GGAGCCA)	-1.204	TargetScan Mouse	High (predicted)	ENSG00000230873	STMND1	3.503
HSA-MIR-505-5P	miR-505-5p (and other miRNAs w/seed GGAGCCA)	-1.204	TargetScan Mouse	High (predicted)	ENSG00000164124	TMEM144	1.162
HSA-MIR-505-5P	miR-505-5p (and other miRNAs w/seed GGAGCCA)	-1.204	TargetScan Mouse	High (predicted)	ENSG00000198133	TMEM229B	1.317
HSA-MIR-516A-5P	miR-516a-5p (miRNAs w/seed UCUCGAG)	-2.752	TargetScan Human	High (predicted)	ENSG00000012660	ELOVL5	1.402
HSA-MIR-516A-5P	miR-516a-5p (miRNAs w/seed UCUCGAG)	-2.752	TargetScan Human	High (predicted)	ENSG00000100095	SEZ6L	4.809
HSA-MIR-532-3P	miR-532-3p (miRNAs w/seed CUCCCAC)	-1.216	TargetScan Human	High (predicted)	ENSG00000163485	ADORA1	1.446	Breast Cancer Regulation by Stathmin1,cAMP-mediated signaling,CREB Signaling in Neurons,FAK Signaling,G-Protein Coupled Receptor Signaling,Gαi Signaling,Neurovascular Coupling Signaling Pathway,Phagosome Formation,S100 Family Signaling Pathway
HSA-MIR-532-3P	miR-532-3p (miRNAs w/seed CUCCCAC)	-1.216	TargetScan Human	High (predicted)	ENSG00000159388	BTG2	1.475	Cell Cycle Regulation by BTG Family Proteins
HSA-MIR-532-3P	miR-532-3p (miRNAs w/seed CUCCCAC)	-1.216	TargetScan Human	High (predicted)	ENSG00000143845	ETNK2	1.198	Phosphatidylethanolamine Biosynthesis II
HSA-MIR-532-3P	miR-532-3p (miRNAs w/seed CUCCCAC)	-1.216	TargetScan Mouse	High (predicted)	ENSG00000173917	HOXB2	2.219
HSA-MIR-532-3P	miR-532-3p (miRNAs w/seed CUCCCAC)	-1.216	TargetScan Human	High (predicted)	ENSG00000141753	IGFBP4	1.318	Hepatic Fibrosis / Hepatic Stellate Cell Activation,IGF-1 Signaling
HSA-MIR-532-3P	miR-532-3p (miRNAs w/seed CUCCCAC)	-1.216	TargetScan Mouse	High (predicted)	ENSG00000149716	LTO1	1.523
HSA-MIR-532-3P	miR-532-3p (miRNAs w/seed CUCCCAC)	-1.216	TargetScan Mouse	High (predicted)	ENSG00000150556	LYPD6B	1.27
HSA-MIR-532-3P	miR-532-3p (miRNAs w/seed CUCCCAC)	-1.216	TargetScan Mouse	High (predicted)	ENSG00000107281	NPDC1	1.271
HSA-MIR-532-3P	miR-532-3p (miRNAs w/seed CUCCCAC)	-1.216	TargetScan Mouse	High (predicted)	ENSG00000100105	PATZ1	1.011
HSA-MIR-532-3P	miR-532-3p (miRNAs w/seed CUCCCAC)	-1.216	TargetScan Mouse,TargetScan Human	High (predicted),Moderate (predicted)	ENSG00000166821	PEX11A	1.263
HSA-MIR-532-3P	miR-532-3p (miRNAs w/seed CUCCCAC)	-1.216	TargetScan Human	High (predicted)	ENSG00000188488	SERPINA5	2.09	Coagulation System,Role of JAK family kinases in IL-6-type Cytokine Signaling
HSA-MIR-532-3P	miR-532-3p (miRNAs w/seed CUCCCAC)	-1.216	TargetScan Human	High (predicted)	ENSG00000163683	SMIM14	1.382
HSA-MIR-532-3P	miR-532-3p (miRNAs w/seed CUCCCAC)	-1.216	TargetScan Human	High (predicted)	ENSG00000188818	ZDHHC11	1.243
HSA-MIR-545-5P	miR-545-5p (miRNAs w/seed CAGUAAA)	-1.388	TargetScan Human	High (predicted)	ENSG00000151575	TEX9	1.099
HSA-MIR-584-5P	miR-584-5p (and other miRNAs w/seed UAUGGUU)	-1.56	TargetScan Human	High (predicted)	ENSG00000145451	GLRA3	2.787
HSA-MIR-584-5P	miR-584-5p (and other miRNAs w/seed UAUGGUU)	-1.56	TargetScan Mouse	High (predicted)	ENSG00000278570	NR2E3	2.154
HSA-MIR-584-5P	miR-584-5p (and other miRNAs w/seed UAUGGUU)	-1.56	TargetScan Mouse	High (predicted)	ENSG00000138650	PCDH10	3.07	HOTAIR Regulatory Pathway
HSA-MIR-584-5P	miR-584-5p (and other miRNAs w/seed UAUGGUU)	-1.56	TargetScan Mouse	High (predicted)	ENSG00000198342	ZNF442	1.172
HSA-MIR-767-5P	miR-767 (and other miRNAs w/seed GCACCAU)	-3.522	Ingenuity Expert Findings	Experimentally Observed	ENSG00000169083	AR	2.196	Androgen Signaling,Coronavirus Pathogenesis Pathway,Glucocorticoid Receptor Signaling,HOTAIR Regulatory Pathway,Prostate Cancer Signaling,Sumoylation Pathway
HSA-MIR-767-5P	miR-767 (and other miRNAs w/seed GCACCAU)	-3.522	TargetScan Mouse	High (predicted)	ENSG00000137869	CYP19A1	1.901	Acetone Degradation I (to Methylglyoxal),Bupropion Degradation,Estrogen Biosynthesis,Estrogen-Dependent Breast Cancer Signaling,FXR/RXR Activation,IL-6 Signaling,Melatonin Degradation I,Nicotine Degradation II,Nicotine Degradation III,Superpathway of Melatonin Degradation
HSA-MIR-767-5P	miR-767 (and other miRNAs w/seed GCACCAU)	-3.522	TargetScan Human	High (predicted)	ENSG00000180219	GARIN6	1.177
HSA-MIR-767-5P	miR-767 (and other miRNAs w/seed GCACCAU)	-3.522	TargetScan Human	High (predicted)	ENSG00000050438	SLC4A8	1.82
HSA-MIR-767-5P	miR-767 (and other miRNAs w/seed GCACCAU)	-3.522	TargetScan Human	High (predicted)	ENSG00000133142	TCEAL4	1.084
HSA-MIR-877-5P	miR-877-5p (and other miRNAs w/seed UAGAGGA)	-1.371	TargetScan Human	High (predicted)	ENSG00000174500	GCSAM	1.058
HSA-MIR-877-5P	miR-877-5p (and other miRNAs w/seed UAGAGGA)	-1.371	TargetScan Mouse	High (predicted)	ENSG00000100219	XBP1	2.046	Adipogenesis pathway,Endoplasmic Reticulum Stress Pathway,Unfolded protein response
HSA-MIR-9-3P	miR-9-3p (and other miRNAs w/seed UAAAGCU)	-3.943	TargetScan Human	High (predicted)	ENSG00000086548	CEACAM6	3.936
HSA-MIR-9-3P	miR-9-3p (and other miRNAs w/seed UAAAGCU)	-3.943	TargetScan Human	High (predicted)	ENSG00000049130	KITLG	1.27	Acute Myeloid Leukemia Signaling,Hematopoiesis from Multipotent Stem Cells,Hematopoiesis from Pluripotent Stem Cells,Melanocyte Development and Pigmentation Signaling
HSA-MIR-9-3P	miR-9-3p (and other miRNAs w/seed UAAAGCU)	-3.943	TargetScan Mouse	High (predicted)	ENSG00000188747	NOXA1	1.031
HSA-MIR-9-3P	miR-9-3p (and other miRNAs w/seed UAAAGCU)	-3.943	TargetScan Mouse,TargetScan Human	High (predicted),Moderate (predicted)	ENSG00000131831	RAI2	1.468
HSA-MIR-9-3P	miR-9-3p (and other miRNAs w/seed UAAAGCU)	-3.943	TargetScan Mouse,TargetScan Human	High (predicted),Moderate (predicted)	ENSG00000154153	RETREG1	1.609
HSA-MIR-9-3P	miR-9-3p (and other miRNAs w/seed UAAAGCU)	-3.943	TargetScan Human	High (predicted)	ENSG00000139865	TTC6	2.124
HSA-MIR-9-3P	miR-9-3p (and other miRNAs w/seed UAAAGCU)	-3.943	TargetScan Human	High (predicted)	ENSG00000149050	ZNF214	1.326
HSA-MIR-9-3P	miR-9-3p (and other miRNAs w/seed UAAAGCU)	-3.943	TargetScan Human	High (predicted)	ENSG00000213973	ZNF99	1.597
HSA-MIR-9-5P	miR-9-5p (and other miRNAs w/seed CUUUGGU)	-3.304	TargetScan Human	High (predicted)	ENSG00000145864	GABRB2	1.784	GABA Receptor Signaling,Gustation Pathway,Neuroinflammation Signaling Pathway,Neurovascular Coupling Signaling Pathway
HSA-MIR-9-5P	miR-9-5p (and other miRNAs w/seed CUUUGGU)	-3.304	TargetScan Human	High (predicted)	ENSG00000174500	GCSAM	1.058
HSA-MIR-9-5P	miR-9-5p (and other miRNAs w/seed CUUUGGU)	-3.304	TargetScan Mouse	High (predicted)	ENSG00000196208	GREB1	3.728
HSA-MIR-9-5P	miR-9-5p (and other miRNAs w/seed CUUUGGU)	-3.304	TargetScan Mouse,TargetScan Human	High (predicted)	ENSG00000197584	KCNMB2	1.422	Aldosterone Signaling in Epithelial Cells,Neurovascular Coupling Signaling Pathway,Prolactin Signaling
HSA-MIR-9-5P	miR-9-5p (and other miRNAs w/seed CUUUGGU)	-3.304	TargetScan Mouse,TargetScan Human	High (predicted)	ENSG00000156398	SFXN2	1.057
HSA-MIR-9-5P	miR-9-5p (and other miRNAs w/seed CUUUGGU)	-3.304	TargetScan Mouse,TargetScan Human	High (predicted)	ENSG00000134215	VAV3	1.282	Actin Cytoskeleton Signaling,B Cell Receptor Signaling,CTLA4 Signaling in Cytotoxic T Lymphocytes,Ephrin A Signaling,Ephrin B Signaling,Fc Epsilon RI Signaling,Fcγ Receptor-mediated Phagocytosis in Macrophages and Monocytes,G Protein Signaling Mediated by Tubby,GP6 Signaling Pathway,Gα12/13 Signaling,Leukocyte Extravasation Signaling,Natural Killer Cell Signaling,Phagosome Formation,PI3K Signalin…
HSA-MIR-934	miR-934 (miRNAs w/seed GUCUACU)	-4.827	TargetScan Human	High (predicted)	ENSG00000197977	ELOVL2	3.136	Stearate Biosynthesis I (Animals),Triacylglycerol Biosynthesis
HSA-MIR-934	miR-934 (miRNAs w/seed GUCUACU)	-4.827	TargetScan Human	High (predicted)	ENSG00000110436	SLC1A2	3.232	Amyotrophic Lateral Sclerosis Signaling,Glutamate Receptor Signaling,Neuroinflammation Signaling Pathway,Neurovascular Coupling Signaling Pathway
HSA-MIR-934	miR-934 (miRNAs w/seed GUCUACU)	-4.827	TargetScan Human	High (predicted)	ENSG00000188818	ZDHHC11	1.243
