# Supplementary material for: Transcriptome profiling and network enrichment analyses identify subtype-specific therapeutic gene targets for breast cancer and their microRNA regulatory networks
Source: Cell Death Dis. 2023 Jul 12;14(7):415. doi: 10.1038/s41419-023-05908-8 (PMC10338679; doi:10.1038/s41419-023-05908-8)
Supplement: Supplementary file 19 — Table S10 [file 41419_2023_5908_MOESM19_ESM.xlsx]

## Sheet: Sheet0
Table S10. Network analysis for upregulated miRNAs and downregulated mRNAs in HR+ vs TNBC
ID	Symbol	Expr Log Ratio	Source	miRNA Confidence	ID	Symbol	Expr Log Ratio	Pathway
HSA-MIR-10A-3P	miR-10a-3p (miRNAs w/seed AAAUUCG)	1.451	TargetScan Human	High (predicted)	ENSG00000184292	TACSTD2	-1.069
HSA-MIR-10A-5P	miR-10a-5p (and other miRNAs w/seed ACCCUGU)	1.656	TargetScan Human	High (predicted)	ENSG00000130176	CNN1	-1.519	Dilated Cardiomyopathy Signaling Pathway
HSA-MIR-10A-5P	miR-10a-5p (and other miRNAs w/seed ACCCUGU)	1.656	TargetScan Mouse	High (predicted)	ENSG00000132185	FCRLA	-1.7
HSA-MIR-10A-5P	miR-10a-5p (and other miRNAs w/seed ACCCUGU)	1.656	TargetScan Mouse,TargetScan Human	High (predicted)	ENSG00000182263	FIGN	-1.104
HSA-MIR-10A-5P	miR-10a-5p (and other miRNAs w/seed ACCCUGU)	1.656	TargetScan Human	High (predicted)	ENSG00000139144	PIK3C2G	-1.661	14-3-3-mediated Signaling,3-phosphoinositide Biosynthesis,Actin Cytoskeleton Signaling,Acute Myeloid Leukemia Signaling,Adrenomedullin signaling pathway,Aldosterone Signaling in Epithelial Cells,AMPK Signaling,Amyotrophic Lateral Sclerosis Signaling,Angiopoietin Signaling,Antiproliferative Role of Somatostatin Receptor 2,Apelin Cardiomyocyte Signaling Pathway,Apelin Endothelial Signaling Pathway,…
HSA-MIR-10A-5P	miR-10a-5p (and other miRNAs w/seed ACCCUGU)	1.656	TargetScan Mouse,TargetScan Human	High (predicted)	ENSG00000115884	SDC1	-1.114	FXR/RXR Activation,Granulocyte Adhesion and Diapedesis,Inhibition of Angiogenesis by TSP1,Inhibition of Matrix Metalloproteases
HSA-MIR-10A-5P	miR-10a-5p (and other miRNAs w/seed ACCCUGU)	1.656	TargetScan Human	High (predicted)	ENSG00000158457	TSPAN33	-1.103
HSA-MIR-10B-3P	miR-10b-3p (miRNAs w/seed CAGAUUC)	1.014	TargetScan Human	High (predicted)	ENSG00000185686	PRAME	-2.074
HSA-MIR-135A-5P	miR-135a-5p (and other miRNAs w/seed AUGGCUU)	3.063	TargetScan Mouse	High (predicted)	ENSG00000029153	ARNTL2	-1.916
HSA-MIR-135A-5P	miR-135a-5p (and other miRNAs w/seed AUGGCUU)	3.063	TargetScan Mouse	High (predicted)	ENSG00000058063	ATP11B	-1.143
HSA-MIR-135A-5P	miR-135a-5p (and other miRNAs w/seed AUGGCUU)	3.063	TargetScan Mouse	High (predicted)	ENSG00000221843	C2orf16	-1.007
HSA-MIR-135A-5P	miR-135a-5p (and other miRNAs w/seed AUGGCUU)	3.063	TargetScan Mouse,TargetScan Human	High (predicted)	ENSG00000273079	GRIN2B	-1.546	Amyotrophic Lateral Sclerosis Signaling,Calcium Signaling,Circadian Rhythm Signaling,CREB Signaling in Neurons,Dopamine-DARPP32 Feedback in cAMP Signaling,Endocannabinoid Neuronal Synapse Pathway,Ephrin Receptor Signaling,Glutamate Receptor Signaling,Huntington's Disease Signaling,Multiple Sclerosis Signaling Pathway,Neuroinflammation Signaling Pathway,Neuropathic Pain Signaling In Dorsal Horn Ne…
HSA-MIR-135A-5P	miR-135a-5p (and other miRNAs w/seed AUGGCUU)	3.063	TargetScan Mouse	High (predicted)	ENSG00000163975	MELTF	-1.779
HSA-MIR-190B-5P	miR-190a-5p (and other miRNAs w/seed GAUAUGU)	3.114	TargetScan Human	High (predicted)	ENSG00000121064	SCPEP1	-1.334	CLEAR Signaling Pathway
HSA-MIR-190B-5P	miR-190a-5p (and other miRNAs w/seed GAUAUGU)	3.114	TargetScan Mouse	High (predicted)	ENSG00000136560	TANK	-1.375	Activation of IRF by Cytosolic Pattern Recognition Receptors,CD40 Signaling,Death Receptor Signaling,NF-κB Signaling,Role of RIG1-like Receptors in Antiviral Innate Immunity,TNFR1 Signaling,TNFR2 Signaling
HSA-MIR-190B-5P	miR-190a-5p (and other miRNAs w/seed GAUAUGU)	3.114	TargetScan Mouse	High (predicted)	ENSG00000134198	TSPAN2	-1.715	Integrin Signaling
HSA-MIR-196A-3P	miR-196a-3p (miRNAs w/seed GGCAACA)	2.31	TargetScan Human	High (predicted)	ENSG00000162390	ACOT11	-1.154	Acyl-CoA Hydrolysis,Stearate Biosynthesis I (Animals)
HSA-MIR-196A-3P	miR-196a-3p (miRNAs w/seed GGCAACA)	2.31	TargetScan Human	High (predicted)	ENSG00000176597	B3GNT5	-2.23
HSA-MIR-196A-3P	miR-196a-3p (miRNAs w/seed GGCAACA)	2.31	TargetScan Human	High (predicted)	ENSG00000112218	GPR63	-1.506	Breast Cancer Regulation by Stathmin1,CREB Signaling in Neurons,FAK Signaling,G-Protein Coupled Receptor Signaling,Phagosome Formation,S100 Family Signaling Pathway
HSA-MIR-196A-3P	miR-196a-3p (miRNAs w/seed GGCAACA)	2.31	TargetScan Human	High (predicted)	ENSG00000106025	TSPAN12	-1.122
HSA-MIR-196A-5P	miR-196a-5p (and other miRNAs w/seed AGGUAGU)	1.672	TargetScan Human	High (predicted)	ENSG00000164398	ACSL6	-1.487	Fatty Acid Activation,Fatty Acid β-oxidation I,LPS/IL-1 Mediated Inhibition of RXR Function,Mitochondrial L-carnitine Shuttle Pathway,Stearate Biosynthesis I (Animals),Type II Diabetes Mellitus Signaling,γ-linolenate Biosynthesis II (Animals)
HSA-MIR-196A-5P	miR-196a-5p (and other miRNAs w/seed AGGUAGU)	1.672	TargetScan Mouse,TargetScan Human	High (predicted),Moderate (predicted)	ENSG00000137309	HMGA1	-1.172	iNOS Signaling
HSA-MIR-196A-5P	miR-196a-5p (and other miRNAs w/seed AGGUAGU)	1.672	TargetScan Human	High (predicted)	ENSG00000123700	KCNJ2	-1.001	Dopamine-DARPP32 Feedback in cAMP Signaling,Neurovascular Coupling Signaling Pathway
HSA-MIR-196A-5P	miR-196a-5p (and other miRNAs w/seed AGGUAGU)	1.672	TargetScan Mouse	High (predicted)	ENSG00000167754	KLK5	-4.573	Intrinsic Prothrombin Activation Pathway,MSP-RON Signaling In Cancer Cells Pathway,MSP-RON Signaling In Macrophages Pathway,MSP-RON Signaling Pathway,Neuroprotective Role of THOP1 in Alzheimer's Disease,SPINK1 Pancreatic Cancer Pathway
HSA-MIR-196A-5P	miR-196a-5p (and other miRNAs w/seed AGGUAGU)	1.672	TargetScan Human,miRecords	Experimentally Observed,Moderate (predicted)	ENSG00000186081	KRT5	-2.593	Glucocorticoid Receptor Signaling
HSA-MIR-196A-5P	miR-196a-5p (and other miRNAs w/seed AGGUAGU)	1.672	TargetScan Mouse,TargetScan Human	High (predicted),Moderate (predicted)	ENSG00000115507	OTX1	-1.175	Transcriptional Regulatory Network in Embryonic Stem Cells
HSA-MIR-196A-5P	miR-196a-5p (and other miRNAs w/seed AGGUAGU)	1.672	TargetScan Mouse,TargetScan Human	High (predicted),Moderate (predicted)	ENSG00000130962	PRRG1	-1.134
HSA-MIR-196A-5P	miR-196a-5p (and other miRNAs w/seed AGGUAGU)	1.672	TargetScan Human	High (predicted)	ENSG00000117280	RAB29	-1.035
HSA-MIR-196A-5P	miR-196a-5p (and other miRNAs w/seed AGGUAGU)	1.672	miRecords	Experimentally Observed	ENSG00000163220	S100A9	-1.67	ID1 Signaling Pathway,Osteoarthritis Pathway,Role of IL-17A in Psoriasis,S100 Family Signaling Pathway
HSA-MIR-196A-5P	miR-196a-5p (and other miRNAs w/seed AGGUAGU)	1.672	TargetScan Mouse,TargetScan Human	High (predicted)	ENSG00000198689	SLC9A6	-1.007	Apelin Cardiomyocyte Signaling Pathway
HSA-MIR-196A-5P	miR-196a-5p (and other miRNAs w/seed AGGUAGU)	1.672	TargetScan Mouse	High (predicted)	ENSG00000143514	TP53BP2	-1.248	HIPPO signaling,p53 Signaling
HSA-MIR-196A-5P	miR-196a-5p (and other miRNAs w/seed AGGUAGU)	1.672	TargetScan Mouse,TargetScan Human	High (predicted)	ENSG00000106025	TSPAN12	-1.122
HSA-MIR-196A-5P	miR-196a-5p (and other miRNAs w/seed AGGUAGU)	1.672	TargetScan Human	High (predicted)	ENSG00000166402	TUB	-2.161	G Protein Signaling Mediated by Tubby
HSA-MIR-196A-5P	miR-196a-5p (and other miRNAs w/seed AGGUAGU)	1.672	TargetScan Mouse,TargetScan Human	High (predicted)	ENSG00000163032	VSNL1	-2.171
HSA-MIR-342-3P	miR-342-3p (miRNAs w/seed CUCACAC)	1.165	TargetScan Mouse,TargetScan Human	High (predicted),Moderate (predicted)	ENSG00000176490	DIRAS1	-1.019
HSA-MIR-342-3P	miR-342-3p (miRNAs w/seed CUCACAC)	1.165	TargetScan Mouse	High (predicted)	ENSG00000107984	DKK1	-2.693	Factors Promoting Cardiogenesis in Vertebrates,Osteoarthritis Pathway,Role of Macrophages, Fibroblasts and Endothelial Cells in Rheumatoid Arthritis,Role Of Osteoblasts In Rheumatoid Arthritis Signaling Pathway,Role of Osteoblasts, Osteoclasts and Chondrocytes in Rheumatoid Arthritis,WNT/β-catenin Signaling
HSA-MIR-342-3P	miR-342-3p (miRNAs w/seed CUCACAC)	1.165	TargetScan Mouse	High (predicted)	ENSG00000163064	EN1	-3.69
HSA-MIR-342-3P	miR-342-3p (miRNAs w/seed CUCACAC)	1.165	TargetScan Mouse,TargetScan Human	High (predicted)	ENSG00000172201	ID4	-1.978	Human Embryonic Stem Cell Pluripotency,Mouse Embryonic Stem Cell Pluripotency
HSA-MIR-342-3P	miR-342-3p (miRNAs w/seed CUCACAC)	1.165	TargetScan Mouse,TargetScan Human	High (predicted),Moderate (predicted)	ENSG00000157193	LRP8	-1.281	Reelin Signaling in Neurons,Synaptogenesis Signaling Pathway
HSA-MIR-342-3P	miR-342-3p (miRNAs w/seed CUCACAC)	1.165	TargetScan Mouse	High (predicted)	ENSG00000175793	SFN	-1.147	14-3-3-mediated Signaling,Cell Cycle: G2/M DNA Damage Checkpoint Regulation,CLEAR Signaling Pathway,DNA damage-induced 14-3-3σ Signaling,Epithelial Adherens Junction Signaling,ERK5 Signaling,Hereditary Breast Cancer Signaling,HIPPO signaling,IGF-1 Signaling,Inhibition of ARE-Mediated mRNA Degradation Pathway,MSP-RON Signaling In Cancer Cells Pathway,p53 Signaling,p70S6K Signaling,PI3K/AKT Signali…
HSA-MIR-342-3P	miR-342-3p (miRNAs w/seed CUCACAC)	1.165	TargetScan Mouse,TargetScan Human	High (predicted),Moderate (predicted)	ENSG00000107742	SPOCK2	-1.185
HSA-MIR-625-5P	miR-625-5p (and other miRNAs w/seed GGGGGAA)	1.191	TargetScan Human	High (predicted)	ENSG00000112414	ADGRG6	-1.651	Breast Cancer Regulation by Stathmin1,CREB Signaling in Neurons,FAK Signaling,G-Protein Coupled Receptor Signaling,Phagosome Formation,S100 Family Signaling Pathway
HSA-MIR-625-5P	miR-625-5p (and other miRNAs w/seed GGGGGAA)	1.191	TargetScan Human	High (predicted)	ENSG00000165568	AKR1E2	-1.692
HSA-MIR-625-5P	miR-625-5p (and other miRNAs w/seed GGGGGAA)	1.191	TargetScan Mouse	High (predicted)	ENSG00000161798	AQP5	-4.112	eNOS Signaling
HSA-MIR-625-5P	miR-625-5p (and other miRNAs w/seed GGGGGAA)	1.191	TargetScan Human	High (predicted)	ENSG00000186407	CD300E	-2.118
HSA-MIR-625-5P	miR-625-5p (and other miRNAs w/seed GGGGGAA)	1.191	TargetScan Mouse,TargetScan Human	High (predicted),Moderate (predicted)	ENSG00000173762	CD7	-1.744
HSA-MIR-625-5P	miR-625-5p (and other miRNAs w/seed GGGGGAA)	1.191	TargetScan Human	High (predicted)	ENSG00000105369	CD79A	-1.345	Altered T Cell and B Cell Signaling in Rheumatoid Arthritis,B Cell Development,B Cell Receptor Signaling,Communication between Innate and Adaptive Immune Cells,FcγRIIB Signaling in B Lymphocytes,p70S6K Signaling,Phospholipase C Signaling,PI3K Signaling in B Lymphocytes,Primary Immunodeficiency Signaling,Role of NFAT in Regulation of the Immune Response,Systemic Lupus Erythematosus In B Cell Signa…
HSA-MIR-625-5P	miR-625-5p (and other miRNAs w/seed GGGGGAA)	1.191	TargetScan Human	High (predicted)	ENSG00000147889	CDKN2A	-2.08	Aryl Hydrocarbon Receptor Signaling,BER (Base Excision Repair) Pathway,Bladder Cancer Signaling,Cell Cycle: G1/S Checkpoint Regulation,Cell Cycle: G2/M DNA Damage Checkpoint Regulation,Chronic Myeloid Leukemia Signaling,Cyclins and Cell Cycle Regulation,Glioblastoma Multiforme Signaling,Glioma Signaling,HGF Signaling,ID1 Signaling Pathway,Melanoma Signaling,Molecular Mechanisms of Cancer,MYC Medi…
HSA-MIR-625-5P	miR-625-5p (and other miRNAs w/seed GGGGGAA)	1.191	TargetScan Human	High (predicted)	ENSG00000130176	CNN1	-1.519	Dilated Cardiomyopathy Signaling Pathway
HSA-MIR-625-5P	miR-625-5p (and other miRNAs w/seed GGGGGAA)	1.191	TargetScan Mouse	High (predicted)	ENSG00000106078	COBL	-1.267
HSA-MIR-625-5P	miR-625-5p (and other miRNAs w/seed GGGGGAA)	1.191	TargetScan Mouse,TargetScan Human	High (predicted),Moderate (predicted)	ENSG00000176490	DIRAS1	-1.019
HSA-MIR-625-5P	miR-625-5p (and other miRNAs w/seed GGGGGAA)	1.191	TargetScan Human	High (predicted)	ENSG00000078401	EDN1	-1.501	Apelin Liver Signaling Pathway,Cardiac Hypertrophy Signaling (Enhanced),Endothelin-1 Signaling,Hepatic Fibrosis / Hepatic Stellate Cell Activation,Hepatic Fibrosis Signaling Pathway,HIF1α Signaling,Hypoxia Signaling in the Cardiovascular System,Ovarian Cancer Signaling,Pulmonary Fibrosis Idiopathic Signaling Pathway
HSA-MIR-625-5P	miR-625-5p (and other miRNAs w/seed GGGGGAA)	1.191	TargetScan Human	High (predicted)	ENSG00000163064	EN1	-3.69
HSA-MIR-625-5P	miR-625-5p (and other miRNAs w/seed GGGGGAA)	1.191	TargetScan Mouse	High (predicted)	ENSG00000075618	FSCN1	-1.814	Crosstalk between Dendritic Cells and Natural Killer Cells,Dendritic Cell Maturation
HSA-MIR-625-5P	miR-625-5p (and other miRNAs w/seed GGGGGAA)	1.191	TargetScan Mouse	High (predicted)	ENSG00000111846	GCNT2	-2.089
HSA-MIR-625-5P	miR-625-5p (and other miRNAs w/seed GGGGGAA)	1.191	TargetScan Mouse	High (predicted)	ENSG00000273079	GRIN2B	-1.546	Amyotrophic Lateral Sclerosis Signaling,Calcium Signaling,Circadian Rhythm Signaling,CREB Signaling in Neurons,Dopamine-DARPP32 Feedback in cAMP Signaling,Endocannabinoid Neuronal Synapse Pathway,Ephrin Receptor Signaling,Glutamate Receptor Signaling,Huntington's Disease Signaling,Multiple Sclerosis Signaling Pathway,Neuroinflammation Signaling Pathway,Neuropathic Pain Signaling In Dorsal Horn Ne…
HSA-MIR-625-5P	miR-625-5p (and other miRNAs w/seed GGGGGAA)	1.191	TargetScan Mouse,TargetScan Human	High (predicted),Moderate (predicted)	ENSG00000137309	HMGA1	-1.172	iNOS Signaling
HSA-MIR-625-5P	miR-625-5p (and other miRNAs w/seed GGGGGAA)	1.191	TargetScan Human	High (predicted)	ENSG00000169991	IFFO2	-1.105
HSA-MIR-625-5P	miR-625-5p (and other miRNAs w/seed GGGGGAA)	1.191	TargetScan Human	High (predicted)	ENSG00000136231	IGF2BP3	-2.671
HSA-MIR-625-5P	miR-625-5p (and other miRNAs w/seed GGGGGAA)	1.191	TargetScan Mouse,TargetScan Human	High (predicted),Moderate (predicted)	ENSG00000163362	INAVA	-1.183
HSA-MIR-625-5P	miR-625-5p (and other miRNAs w/seed GGGGGAA)	1.191	TargetScan Mouse	High (predicted)	ENSG00000163083	INHBB	-1.159	TGF-β Signaling
HSA-MIR-625-5P	miR-625-5p (and other miRNAs w/seed GGGGGAA)	1.191	TargetScan Mouse,TargetScan Human	High (predicted)	ENSG00000131398	KCNC3	-1.073
HSA-MIR-625-5P	miR-625-5p (and other miRNAs w/seed GGGGGAA)	1.191	TargetScan Human	High (predicted)	ENSG00000129451	KLK10	-2.57	Intrinsic Prothrombin Activation Pathway,MSP-RON Signaling In Cancer Cells Pathway,MSP-RON Signaling In Macrophages Pathway,MSP-RON Signaling Pathway,Neuroprotective Role of THOP1 in Alzheimer's Disease,SPINK1 Pancreatic Cancer Pathway
HSA-MIR-625-5P	miR-625-5p (and other miRNAs w/seed GGGGGAA)	1.191	TargetScan Human	High (predicted)	ENSG00000167754	KLK5	-4.573	Intrinsic Prothrombin Activation Pathway,MSP-RON Signaling In Cancer Cells Pathway,MSP-RON Signaling In Macrophages Pathway,MSP-RON Signaling Pathway,Neuroprotective Role of THOP1 in Alzheimer's Disease,SPINK1 Pancreatic Cancer Pathway
HSA-MIR-625-5P	miR-625-5p (and other miRNAs w/seed GGGGGAA)	1.191	TargetScan Human	High (predicted)	ENSG00000108244	KRT23	-3.371	Glucocorticoid Receptor Signaling
HSA-MIR-625-5P	miR-625-5p (and other miRNAs w/seed GGGGGAA)	1.191	TargetScan Human	High (predicted)	ENSG00000165905	LARGE2	-2.379	Melatonin Degradation I,Nicotine Degradation II,Nicotine Degradation III,Serotonin Degradation,Superpathway of Melatonin Degradation,Thyroid Hormone Metabolism II (via Conjugation and/or Degradation)
HSA-MIR-625-5P	miR-625-5p (and other miRNAs w/seed GGGGGAA)	1.191	TargetScan Mouse,TargetScan Human	High (predicted),Moderate (predicted)	ENSG00000160932	LY6E	-1.215
HSA-MIR-625-5P	miR-625-5p (and other miRNAs w/seed GGGGGAA)	1.191	TargetScan Mouse,TargetScan Human	High (predicted)	ENSG00000088899	LZTS3	-1.63
HSA-MIR-625-5P	miR-625-5p (and other miRNAs w/seed GGGGGAA)	1.191	TargetScan Mouse	High (predicted)	ENSG00000078018	MAP2	-1.652	BEX2 Signaling Pathway
HSA-MIR-625-5P	miR-625-5p (and other miRNAs w/seed GGGGGAA)	1.191	TargetScan Mouse	High (predicted)	ENSG00000101871	MID1	-1.146	CLEAR Signaling Pathway
HSA-MIR-625-5P	miR-625-5p (and other miRNAs w/seed GGGGGAA)	1.191	TargetScan Mouse	High (predicted)	ENSG00000120162	MOB3B	-1.365
HSA-MIR-625-5P	miR-625-5p (and other miRNAs w/seed GGGGGAA)	1.191	TargetScan Human	High (predicted)	ENSG00000149573	MPZL2	-1.658
HSA-MIR-625-5P	miR-625-5p (and other miRNAs w/seed GGGGGAA)	1.191	TargetScan Human	High (predicted)	ENSG00000181143	MUC16	-3.694
HSA-MIR-625-5P	miR-625-5p (and other miRNAs w/seed GGGGGAA)	1.191	TargetScan Human	High (predicted)	ENSG00000165795	NDRG2	-1.635
HSA-MIR-625-5P	miR-625-5p (and other miRNAs w/seed GGGGGAA)	1.191	TargetScan Mouse,TargetScan Human	High (predicted)	ENSG00000110400	NECTIN1	-1.01	Epithelial Adherens Junction Signaling,Sertoli Cell-Sertoli Cell Junction Signaling,Synaptogenesis Signaling Pathway,Tight Junction Signaling
HSA-MIR-625-5P	miR-625-5p (and other miRNAs w/seed GGGGGAA)	1.191	TargetScan Mouse	High (predicted)	ENSG00000147862	NFIB	-1.852	Aryl Hydrocarbon Receptor Signaling
HSA-MIR-625-5P	miR-625-5p (and other miRNAs w/seed GGGGGAA)	1.191	TargetScan Human	High (predicted)	ENSG00000054277	OPN3	-1.146	Phototransduction Pathway
HSA-MIR-625-5P	miR-625-5p (and other miRNAs w/seed GGGGGAA)	1.191	TargetScan Human	High (predicted)	ENSG00000248485	PCP4L1	-2.198
HSA-MIR-625-5P	miR-625-5p (and other miRNAs w/seed GGGGGAA)	1.191	TargetScan Mouse,TargetScan Human	High (predicted),Moderate (predicted)	ENSG00000123560	PLP1	-2.772	Multiple Sclerosis Signaling Pathway
HSA-MIR-625-5P	miR-625-5p (and other miRNAs w/seed GGGGGAA)	1.191	TargetScan Mouse	High (predicted)	ENSG00000117707	PROX1	-2.256
HSA-MIR-625-5P	miR-625-5p (and other miRNAs w/seed GGGGGAA)	1.191	TargetScan Human	High (predicted)	ENSG00000152104	PTPN14	-1.431	Protein Kinase A Signaling
HSA-MIR-625-5P	miR-625-5p (and other miRNAs w/seed GGGGGAA)	1.191	TargetScan Human	High (predicted)	ENSG00000178222	RNF212	-1.569
HSA-MIR-625-5P	miR-625-5p (and other miRNAs w/seed GGGGGAA)	1.191	TargetScan Mouse,TargetScan Human	High (predicted),Moderate (predicted)	ENSG00000178718	RPP25	-1.108
HSA-MIR-625-5P	miR-625-5p (and other miRNAs w/seed GGGGGAA)	1.191	TargetScan Mouse,TargetScan Human	High (predicted),Moderate (predicted)	ENSG00000020633	RUNX3	-1.025	TGF-β Signaling,Th1 and Th2 Activation Pathway,Th1 Pathway,Th2 Pathway
HSA-MIR-625-5P	miR-625-5p (and other miRNAs w/seed GGGGGAA)	1.191	TargetScan Mouse	High (predicted)	ENSG00000100167	SEPTIN3	-1.788	RHOA Signaling,Signaling by Rho Family GTPases
HSA-MIR-625-5P	miR-625-5p (and other miRNAs w/seed GGGGGAA)	1.191	TargetScan Human	High (predicted)	ENSG00000135919	SERPINE2	-1.392	p53 Signaling
HSA-MIR-625-5P	miR-625-5p (and other miRNAs w/seed GGGGGAA)	1.191	TargetScan Human	High (predicted)	ENSG00000104332	SFRP1	-3.255	Role of Macrophages, Fibroblasts and Endothelial Cells in Rheumatoid Arthritis,Role Of Osteoblasts In Rheumatoid Arthritis Signaling Pathway,Role of Osteoblasts, Osteoclasts and Chondrocytes in Rheumatoid Arthritis,Role Of Osteoclasts In Rheumatoid Arthritis Signaling Pathway,WNT/β-catenin Signaling
HSA-MIR-625-5P	miR-625-5p (and other miRNAs w/seed GGGGGAA)	1.191	TargetScan Mouse,TargetScan Human	High (predicted),Moderate (predicted)	ENSG00000197106	SLC6A17	-1.957
HSA-MIR-625-5P	miR-625-5p (and other miRNAs w/seed GGGGGAA)	1.191	TargetScan Mouse	High (predicted)	ENSG00000110693	SOX6	-2.489	WNT/β-catenin Signaling
HSA-MIR-625-5P	miR-625-5p (and other miRNAs w/seed GGGGGAA)	1.191	TargetScan Mouse,TargetScan Human	High (predicted),Moderate (predicted)	ENSG00000173320	STOX2	-2.041
HSA-MIR-625-5P	miR-625-5p (and other miRNAs w/seed GGGGGAA)	1.191	TargetScan Mouse	High (predicted)	ENSG00000152284	TCF7L1	-1.353	Acute Myeloid Leukemia Signaling,Basal Cell Carcinoma Signaling,BEX2 Signaling Pathway,CDX Gastrointestinal Cancer Signaling Pathway,Colorectal Cancer Metastasis Signaling,Endocannabinoid Cancer Inhibition Pathway,Epithelial Adherens Junction Signaling,Factors Promoting Cardiogenesis in Vertebrates,FAK Signaling,Hepatic Fibrosis Signaling Pathway,HOTAIR Regulatory Pathway,Mouse Embryonic Stem Cel…
HSA-MIR-625-5P	miR-625-5p (and other miRNAs w/seed GGGGGAA)	1.191	TargetScan Mouse,TargetScan Human	High (predicted),Moderate (predicted)	ENSG00000261115	TMEM178B	-3.007
HSA-MIR-625-5P	miR-625-5p (and other miRNAs w/seed GGGGGAA)	1.191	TargetScan Human	High (predicted)	ENSG00000225614	ZNF469	-1.28
HSA-MIR-625-5P	miR-625-5p (and other miRNAs w/seed GGGGGAA)	1.191	TargetScan Human	High (predicted)	ENSG00000132003	ZSWIM4	-1.137
HSA-MIR-653-3P	miR-653-3p (and other miRNAs w/seed UCACUGG)	1.26	TargetScan Human	High (predicted)	ENSG00000109846	CRYAB	-3.324	Aldosterone Signaling in Epithelial Cells,Protein Ubiquitination Pathway
HSA-MIR-653-3P	miR-653-3p (and other miRNAs w/seed UCACUGG)	1.26	TargetScan Human	High (predicted)	ENSG00000169429	CXCL8	-1.38	Agranulocyte Adhesion and Diapedesis,Airway Inflammation in Asthma,Airway Pathology in Chronic Obstructive Pulmonary Disease,Atherosclerosis Signaling,Bladder Cancer Signaling,Cardiac Hypertrophy Signaling (Enhanced),CDX Gastrointestinal Cancer Signaling Pathway,Communication between Innate and Adaptive Immune Cells,Coronavirus Pathogenesis Pathway,Erythropoietin Signaling Pathway,Glucocorticoid …
HSA-MIR-653-3P	miR-653-3p (and other miRNAs w/seed UCACUGG)	1.26	TargetScan Human	High (predicted)	ENSG00000122694	GLIPR2	-1.432
HSA-MIR-653-3P	miR-653-3p (and other miRNAs w/seed UCACUGG)	1.26	TargetScan Mouse	High (predicted)	ENSG00000152749	GPR180	-1.074	Breast Cancer Regulation by Stathmin1,CREB Signaling in Neurons,FAK Signaling,G-Protein Coupled Receptor Signaling,Phagosome Formation,S100 Family Signaling Pathway
HSA-MIR-653-3P	miR-653-3p (and other miRNAs w/seed UCACUGG)	1.26	TargetScan Human	High (predicted)	ENSG00000116157	GPX7	-1.07	Apelin Adipocyte Signaling Pathway,Ethanol Degradation IV,Glutathione Redox Reactions I,Mitochondrial Dysfunction,Superoxide Radicals Degradation
HSA-MIR-653-3P	miR-653-3p (and other miRNAs w/seed UCACUGG)	1.26	TargetScan Human	High (predicted)	ENSG00000120162	MOB3B	-1.365
HSA-MIR-653-3P	miR-653-3p (and other miRNAs w/seed UCACUGG)	1.26	TargetScan Human	High (predicted)	ENSG00000169550	MUC15	-3.313
HSA-MIR-653-3P	miR-653-3p (and other miRNAs w/seed UCACUGG)	1.26	TargetScan Mouse	High (predicted)	ENSG00000135917	SLC19A3	-1.466
