# Supplementary material for: Transcriptome profiling and network enrichment analyses identify subtype-specific therapeutic gene targets for breast cancer and their microRNA regulatory networks
Source: Cell Death Dis. 2023 Jul 12;14(7):415. doi: 10.1038/s41419-023-05908-8 (PMC10338679; doi:10.1038/s41419-023-05908-8)
Supplement: Supplementary file 20 — Table S11 [file 41419_2023_5908_MOESM20_ESM.xlsx]

## Sheet: Sheet0
Table S11. Network analysis for downregulated miRNAs and upregulated mRNAs in HR+ vs HER2+
ID	Symbol	Expr Log Ratio	Source	miRNA Confidence	ID	Symbol	Expr Log Ratio	Pathway
HSA-MIR-20B-5P	miR-17-5p (and other miRNAs w/seed AAAGUGC)	-1.679	miRecords	Experimentally Observed	ENSG00000171791	BCL2	1.914	Adrenomedullin signaling pathway,Amyotrophic Lateral Sclerosis Signaling,Apoptosis Signaling,Autophagy,BEX2 Signaling Pathway,Ceramide Signaling,Coronavirus Pathogenesis Pathway,Cytotoxic T Lymphocyte-mediated Apoptosis of Target Cells,Death Receptor Signaling,Dilated Cardiomyopathy Signaling Pathway,DNA damage-induced 14-3-3σ Signaling,Docosahexaenoic Acid (DHA) Signaling,EIF2 Signaling,Estrogen…
HSA-MIR-223-3P	miR-223-3p (miRNAs w/seed GUCAGUU)	-1.152	miRecords	Experimentally Observed	ENSG00000169047	IRS1	1.414	AMPK Signaling,Apelin Liver Signaling Pathway,Autophagy,Cardiac Hypertrophy Signaling,GDNF Family Ligand-Receptor Interactions,Growth Hormone Signaling,IGF-1 Signaling,IL-4 Signaling,IL-9 Signaling,ILK Signaling,Insulin Receptor Signaling,Macrophage Alternative Activation Signaling Pathway,Molecular Mechanisms of Cancer,mTOR Signaling,p70S6K Signaling,PI3K Signaling in B Lymphocytes,PPARα/RXRα Ac…
HSA-MIR-150-5P	miR-150-5p (and other miRNAs w/seed CUCCCAA)	-1.335	TargetScan Mouse,Ingenuity Expert Findings,TarBase,TargetScan Human,miRecords	Experimentally Observed,High (predicted)	ENSG00000118513	MYB	1.863	Sumoylation Pathway
HSA-MIR-20B-5P	miR-17-5p (and other miRNAs w/seed AAAGUGC)	-1.679	TargetScan Human,miRecords	Experimentally Observed,Moderate (predicted)	ENSG00000110092	CCND1	2.503	Acute Myeloid Leukemia Signaling,AMPK Signaling,Androgen Signaling,Aryl Hydrocarbon Receptor Signaling,BEX2 Signaling Pathway,Bladder Cancer Signaling,Breast Cancer Regulation by Stathmin1,CDX Gastrointestinal Cancer Signaling Pathway,Cell Cycle Regulation by BTG Family Proteins,Cell Cycle: G1/S Checkpoint Regulation,Chronic Myeloid Leukemia Signaling,Colorectal Cancer Metastasis Signaling,Corona…
HSA-MIR-20B-5P	miR-17-5p (and other miRNAs w/seed AAAGUGC)	-1.679	TargetScan Human,miRecords	Experimentally Observed,Moderate (predicted)	ENSG00000091831	ESR1	3.767	Aryl Hydrocarbon Receptor Signaling,eNOS Signaling,ERK/MAPK Signaling,Estrogen Receptor Signaling,Estrogen-Dependent Breast Cancer Signaling,Estrogen-mediated S-phase Entry,Glucocorticoid Receptor Signaling,Hepatic Cholestasis,HOTAIR Regulatory Pathway,MicroRNA Biogenesis Signaling Pathway,RHOGDI Signaling,Ribonucleotide Reductase Signaling Pathway,S100 Family Signaling Pathway,Systemic Lupus Ery…
HSA-MIR-224-5P	miR-125b-2-3p (and other miRNAs w/seed CAAGUCA)	-2.701	TargetScan Mouse	High (predicted)	ENSG00000169347	GP2	2.212
HSA-MIR-135B-3P	miR-135b-3p (and other miRNAs w/seed UGUAGGG)	-3.138	TargetScan Human	High (predicted)	ENSG00000177465	ACOT4	1.049	Acyl-CoA Hydrolysis,Stearate Biosynthesis I (Animals)
HSA-MIR-135B-3P	miR-135b-3p (and other miRNAs w/seed UGUAGGG)	-3.138	TargetScan Human	High (predicted)	ENSG00000074410	CA12	2.73
HSA-MIR-135B-3P	miR-135b-3p (and other miRNAs w/seed UGUAGGG)	-3.138	TargetScan Human	High (predicted)	ENSG00000169213	RAB3B	1.338	TR/RXR Activation
HSA-MIR-135B-3P	miR-135b-3p (and other miRNAs w/seed UGUAGGG)	-3.138	TargetScan Human	High (predicted)	ENSG00000160321	ZNF208	1.418
HSA-MIR-135B-3P	miR-135b-3p (and other miRNAs w/seed UGUAGGG)	-3.138	TargetScan Human	High (predicted)	ENSG00000196109	ZNF676	2.103
HSA-MIR-135B-3P	miR-135b-3p (and other miRNAs w/seed UGUAGGG)	-3.138	TargetScan Mouse	High (predicted)	ENSG00000196350	ZNF729	2.584
HSA-MIR-137-3P	miR-137-3p (miRNAs w/seed UAUUGCU)	-4.562	TargetScan Mouse	High (predicted)	ENSG00000170579	DLGAP1	2.411
HSA-MIR-137-3P	miR-137-3p (miRNAs w/seed UAUUGCU)	-4.562	TargetScan Human	High (predicted)	ENSG00000196136	SERPINA3	1.444	Acute Phase Response Signaling,Neuroprotective Role of THOP1 in Alzheimer's Disease,Role of JAK family kinases in IL-6-type Cytokine Signaling
HSA-MIR-137-3P	miR-137-3p (miRNAs w/seed UAUUGCU)	-4.562	TargetScan Human	High (predicted)	ENSG00000157303	SUSD3	3.644
HSA-MIR-150-5P	miR-150-5p (and other miRNAs w/seed CUCCCAA)	-1.335	TargetScan Human	High (predicted)	ENSG00000171435	KSR2	1.153
HSA-MIR-20B-5P	miR-17-5p (and other miRNAs w/seed AAAGUGC)	-1.679	TargetScan Mouse,TargetScan Human	High (predicted)	ENSG00000180998	GPR137C	1.265	Breast Cancer Regulation by Stathmin1,CREB Signaling in Neurons,FAK Signaling,G-Protein Coupled Receptor Signaling,Phagosome Formation,S100 Family Signaling Pathway
HSA-MIR-20B-5P	miR-17-5p (and other miRNAs w/seed AAAGUGC)	-1.679	TargetScan Human	High (predicted)	ENSG00000112183	RBM24	5.893
HSA-MIR-184	miR-184 (and other miRNAs w/seed GGACGGA)	-2.802	TargetScan Mouse	High (predicted)	ENSG00000075275	CELSR1	1.459	Breast Cancer Regulation by Stathmin1,CREB Signaling in Neurons,FAK Signaling,G-Protein Coupled Receptor Signaling,PCP (Planar Cell Polarity) Pathway,Phagosome Formation,S100 Family Signaling Pathway
HSA-MIR-184	miR-184 (and other miRNAs w/seed GGACGGA)	-2.802	TargetScan Human	High (predicted)	ENSG00000140479	PCSK6	1.744
HSA-MIR-184	miR-184 (and other miRNAs w/seed GGACGGA)	-2.802	TargetScan Human	High (predicted)	ENSG00000021300	PLEKHB1	1.354
HSA-MIR-184	miR-184 (and other miRNAs w/seed GGACGGA)	-2.802	TargetScan Human	High (predicted)	ENSG00000113739	STC2	3.491
HSA-MIR-203A-3P	miR-203a-3p (and other miRNAs w/seed UGAAAUG)	-2.099	TargetScan Mouse	High (predicted)	ENSG00000181751	MACIR	1.799
HSA-MIR-223-3P	miR-223-3p (miRNAs w/seed GUCAGUU)	-1.152	TargetScan Human	High (predicted)	ENSG00000163040	CCDC74A	3.704
HSA-MIR-223-3P	miR-223-3p (miRNAs w/seed GUCAGUU)	-1.152	TargetScan Human	High (predicted)	ENSG00000152076	CCDC74B	3.905
HSA-MIR-223-3P	miR-223-3p (miRNAs w/seed GUCAGUU)	-1.152	TargetScan Mouse	High (predicted)	ENSG00000163646	CLRN1	3.953
HSA-MIR-223-3P	miR-223-3p (miRNAs w/seed GUCAGUU)	-1.152	TargetScan Human	High (predicted)	ENSG00000078114	NEBL	1.164
HSA-MIR-31-3P	miR-31-3p (and other miRNAs w/seed GCUAUGC)	-1.528	TargetScan Mouse	High (predicted)	ENSG00000172465	TCEAL1	1.296
HSA-MIR-31-3P	miR-31-3p (and other miRNAs w/seed GCUAUGC)	-1.528	TargetScan Human	High (predicted)	ENSG00000269343	ZNF587B	1.16
HSA-MIR-31-5P	miR-31-5p (and other miRNAs w/seed GGCAAGA)	-2.449	TargetScan Human	High (predicted)	ENSG00000163697	APBB2	1.09
HSA-MIR-31-5P	miR-31-5p (and other miRNAs w/seed GGCAAGA)	-2.449	TargetScan Mouse	High (predicted)	ENSG00000135821	GLUL	1.108	Amyotrophic Lateral Sclerosis Signaling,Glutamate Receptor Signaling,Glutamine Biosynthesis I,Necroptosis Signaling Pathway,Neuroinflammation Signaling Pathway
HSA-MIR-31-5P	miR-31-5p (and other miRNAs w/seed GGCAAGA)	-2.449	TargetScan Mouse	High (predicted)	ENSG00000187486	KCNJ11	1.662	Dopamine-DARPP32 Feedback in cAMP Signaling,Gustation Pathway,Insulin Secretion Signaling Pathway,Maturity Onset Diabetes of Young (MODY) Signaling,Neurovascular Coupling Signaling Pathway,Oxytocin In Spinal Neurons Signaling Pathway,Type II Diabetes Mellitus Signaling
HSA-MIR-452-5P	miR-452-5p (and other miRNAs w/seed ACUGUUU)	-3.168	TargetScan Mouse	High (predicted)	ENSG00000112186	CAP2	1.345
HSA-MIR-452-5P	miR-452-5p (and other miRNAs w/seed ACUGUUU)	-3.168	TargetScan Human	High (predicted)	ENSG00000187123	LYPD6	2.453
HSA-MIR-584-5P	miR-584-5p (and other miRNAs w/seed UAUGGUU)	-2.334	TargetScan Mouse	High (predicted)	ENSG00000278570	NR2E3	2.359
HSA-MIR-9-3P	miR-9-3p (and other miRNAs w/seed UAAAGCU)	-1.807	TargetScan Mouse,TargetScan Human	High (predicted)	ENSG00000066382	MPPED2	1.869	cAMP-mediated signaling,Cardiac Hypertrophy Signaling (Enhanced),Cardiac β-adrenergic Signaling,G-Protein Coupled Receptor Signaling,Protein Kinase A Signaling,Relaxin Signaling,tRNA Splicing
HSA-MIR-9-3P	miR-9-3p (and other miRNAs w/seed UAAAGCU)	-1.807	TargetScan Human	High (predicted)	ENSG00000149050	ZNF214	1.273
HSA-MIR-9-5P	miR-9-5p (and other miRNAs w/seed CUUUGGU)	-2.276	TargetScan Mouse	High (predicted)	ENSG00000178965	ERICH3	2.162
HSA-MIR-9-5P	miR-9-5p (and other miRNAs w/seed CUUUGGU)	-2.276	TargetScan Mouse	High (predicted)	ENSG00000196208	GREB1	3.236
HSA-MIR-9-5P	miR-9-5p (and other miRNAs w/seed CUUUGGU)	-2.276	TargetScan Mouse,TargetScan Human	High (predicted)	ENSG00000156398	SFXN2	1.143
HSA-MIR-363-3P	miR-92a-3p (and other miRNAs w/seed AUUGCAC)	-1.666	TargetScan Mouse,TargetScan Human	High (predicted)	ENSG00000159388	BTG2	1.296	Cell Cycle Regulation by BTG Family Proteins
HSA-MIR-363-3P	miR-92a-3p (and other miRNAs w/seed AUUGCAC)	-1.666	TargetScan Mouse,TargetScan Human	High (predicted)	ENSG00000139910	NOVA1	2.387
HSA-MIR-934	miR-934 (miRNAs w/seed GUCUACU)	-3.651	TargetScan Human	High (predicted)	ENSG00000197977	ELOVL2	3.903	Stearate Biosynthesis I (Animals),Triacylglycerol Biosynthesis
HSA-MIR-934	miR-934 (miRNAs w/seed GUCUACU)	-3.651	TargetScan Human	High (predicted)	ENSG00000110436	SLC1A2	2.739	Amyotrophic Lateral Sclerosis Signaling,Glutamate Receptor Signaling,Neuroinflammation Signaling Pathway,Neurovascular Coupling Signaling Pathway
HSA-MIR-137-3P	miR-137-3p (miRNAs w/seed UAUUGCU)	-4.562	TargetScan Mouse,TargetScan Human	High (predicted),Moderate (predicted)	ENSG00000146038	DCDC2	1.913
HSA-MIR-20B-5P	miR-17-5p (and other miRNAs w/seed AAAGUGC)	-1.679	TargetScan Mouse,TargetScan Human	High (predicted),Moderate (predicted)	ENSG00000112796	ENPP5	1.227	NAD Salvage Pathway II
HSA-MIR-20B-5P	miR-17-5p (and other miRNAs w/seed AAAGUGC)	-1.679	TargetScan Mouse,TargetScan Human	High (predicted),Moderate (predicted)	ENSG00000053747	LAMA3	1.633	CDK5 Signaling,GP6 Signaling Pathway,Wound Healing Signaling Pathway
HSA-MIR-20B-5P	miR-17-5p (and other miRNAs w/seed AAAGUGC)	-1.679	TargetScan Mouse,TargetScan Human	High (predicted),Moderate (predicted)	ENSG00000179456	ZBTB18	1.269
HSA-MIR-223-3P	miR-223-3p (miRNAs w/seed GUCAGUU)	-1.152	TargetScan Mouse,TargetScan Human	High (predicted),Moderate (predicted)	ENSG00000134352	IL6ST	1.68	Acute Phase Response Signaling,Cardiac Hypertrophy Signaling (Enhanced),CNTF Signaling,Colorectal Cancer Metastasis Signaling,ERK5 Signaling,FAK Signaling,Glucocorticoid Receptor Signaling,IL-10 Signaling,IL-6 Signaling,Mouse Embryonic Stem Cell Pluripotency,Oncostatin M Signaling,Pathogen Induced Cytokine Storm Signaling Pathway,PI3K/AKT Signaling,Pulmonary Fibrosis Idiopathic Signaling Pathway,…
HSA-MIR-31-3P	miR-31-3p (and other miRNAs w/seed GCUAUGC)	-1.528	TargetScan Mouse,TargetScan Human	High (predicted),Moderate (predicted)	ENSG00000147642	SYBU	2.253
HSA-MIR-31-5P	miR-31-5p (and other miRNAs w/seed GGCAAGA)	-2.449	TargetScan Mouse,TargetScan Human	High (predicted),Moderate (predicted)	ENSG00000110436	SLC1A2	2.739	Amyotrophic Lateral Sclerosis Signaling,Glutamate Receptor Signaling,Neuroinflammation Signaling Pathway,Neurovascular Coupling Signaling Pathway
HSA-MIR-452-5P	miR-452-5p (and other miRNAs w/seed ACUGUUU)	-3.168	TargetScan Mouse,TargetScan Human	High (predicted),Moderate (predicted)	ENSG00000005249	PRKAR2B	1.003	Adrenomedullin signaling pathway,AMPK Signaling,Amyloid Processing,Androgen Signaling,Apelin Adipocyte Signaling Pathway,Apelin Pancreas Signaling Pathway,Autophagy,Axonal Guidance Signaling,BMP signaling pathway,Breast Cancer Regulation by Stathmin1,Calcium Signaling,cAMP-mediated signaling,Cardiac Hypertrophy Signaling,Cardiac Hypertrophy Signaling (Enhanced),Cardiac β-adrenergic Signaling,CDK5…
HSA-MIR-584-5P	miR-584-5p (and other miRNAs w/seed UAUGGUU)	-2.334	TargetScan Mouse	High (predicted),Moderate (predicted)	ENSG00000196350	ZNF729	2.584
HSA-MIR-9-3P	miR-9-3p (and other miRNAs w/seed UAAAGCU)	-1.807	TargetScan Mouse,TargetScan Human	High (predicted),Moderate (predicted)	ENSG00000154153	RETREG1	1.596
