# Supplementary material for: Transcriptome profiling and network enrichment analyses identify subtype-specific therapeutic gene targets for breast cancer and their microRNA regulatory networks
Source: Cell Death Dis. 2023 Jul 12;14(7):415. doi: 10.1038/s41419-023-05908-8 (PMC10338679; doi:10.1038/s41419-023-05908-8)
Supplement: Supplementary file 21 — Table S12 [file 41419_2023_5908_MOESM21_ESM.xlsx]

## Sheet: Sheet0
Table S12. Network analysis for upregulated miRNAs and downregulated mRNAs in HR+ vs HER2+
ID	Symbol	Expr Log Ratio	Source	miRNA Confidence	ID	Symbol	Expr Log Ratio	Pathway
HSA-MIR-30A-3P	miR-30a-3p (and other miRNAs w/seed UUUCAGU)	1.643	TarBase,miRecords	Experimentally Observed	ENSG00000105810	CDK6	-1.088	Aryl Hydrocarbon Receptor Signaling,Breast Cancer Regulation by Stathmin1,Cell Cycle Control of Chromosomal Replication,Cell Cycle: G1/S Checkpoint Regulation,Chronic Myeloid Leukemia Signaling,Cyclins and Cell Cycle Regulation,DNA Methylation and Transcriptional Repression Signaling,Glioblastoma Multiforme Signaling,Glioma Signaling,Hereditary Breast Cancer Signaling,Molecular Mechanisms of Canc…
HSA-MIR-30A-5P	miR-30c-5p (and other miRNAs w/seed GUAAACA)	1.687	miRecords	Experimentally Observed	ENSG00000135480	KRT7	-1.27	Glucocorticoid Receptor Signaling
HSA-MIR-30A-5P	miR-30c-5p (and other miRNAs w/seed GUAAACA)	1.687	TarBase	Experimentally Observed	ENSG00000105976	MET	-1.261	Axonal Guidance Signaling,Clathrin-mediated Endocytosis Signaling,Epithelial Adherens Junction Signaling,FAK Signaling,FGF Signaling,Hepatic Fibrosis / Hepatic Stellate Cell Activation,HGF Signaling,HIF1α Signaling,HOTAIR Regulatory Pathway,IL-15 Production,IL-7 Signaling Pathway,Macropinocytosis Signaling,MSP-RON Signaling In Cancer Cells Pathway,Regulation Of The Epithelial Mesenchymal Transiti…
HSA-MIR-30A-5P	miR-30c-5p (and other miRNAs w/seed GUAAACA)	1.687	TargetScan Mouse,TarBase,TargetScan Human	Experimentally Observed,High (predicted),Moderate (predicted)	ENSG00000079739	PGM1	-1.224	GDP-glucose Biosynthesis,Glucose and Glucose-1-phosphate Degradation,Glycogen Degradation II,Glycogen Degradation III
HSA-MIR-141-3P	miR-141-3p (and other miRNAs w/seed AACACUG)	1.027	TargetScan Human	High (predicted)	ENSG00000121552	CSTA	-1.288
HSA-MIR-141-3P	miR-141-3p (and other miRNAs w/seed AACACUG)	1.027	TargetScan Human	High (predicted)	ENSG00000160886	LY6K	-1.757
HSA-MIR-141-3P	miR-141-3p (and other miRNAs w/seed AACACUG)	1.027	TargetScan Human	High (predicted)	ENSG00000187243	MAGED4/MAGED4B	-1.494
HSA-MIR-141-3P	miR-141-3p (and other miRNAs w/seed AACACUG)	1.027	TargetScan Human	High (predicted)	ENSG00000149573	MPZL2	-1.219
HSA-MIR-190B-5P	miR-190a-5p (and other miRNAs w/seed GAUAUGU)	3.548	TargetScan Human	High (predicted)	ENSG00000162433	AK4	-1.064	AMPK Signaling,Pyrimidine Deoxyribonucleotides De Novo Biosynthesis I,Pyrimidine Ribonucleotides De Novo Biosynthesis,Pyrimidine Ribonucleotides Interconversion,Salvage Pathways of Pyrimidine Ribonucleotides
HSA-MIR-190B-5P	miR-190a-5p (and other miRNAs w/seed GAUAUGU)	3.548	TargetScan Mouse	High (predicted)	ENSG00000121207	LRAT	-2.79	RAR Activation,Retinol Biosynthesis,The Visual Cycle
HSA-MIR-190B-5P	miR-190a-5p (and other miRNAs w/seed GAUAUGU)	3.548	TargetScan Mouse	High (predicted)	ENSG00000134198	TSPAN2	-1.113	Integrin Signaling
HSA-MIR-29B-2-5P	miR-29b-5p (and other miRNAs w/seed UGGUUUC)	1.319	TargetScan Human	High (predicted)	ENSG00000169035	KLK7	-4.244	Intrinsic Prothrombin Activation Pathway,MSP-RON Signaling In Cancer Cells Pathway,MSP-RON Signaling In Macrophages Pathway,MSP-RON Signaling Pathway,Neuroprotective Role of THOP1 in Alzheimer's Disease,SPINK1 Pancreatic Cancer Pathway
HSA-MIR-29B-2-5P	miR-29b-5p (and other miRNAs w/seed UGGUUUC)	1.319	TargetScan Mouse	High (predicted)	ENSG00000145287	PLAC8	-1.312	ID1 Signaling Pathway,Role of PI3K/AKT Signaling in the Pathogenesis of Influenza
HSA-MIR-29B-2-5P	miR-29b-5p (and other miRNAs w/seed UGGUUUC)	1.319	TargetScan Human	High (predicted)	ENSG00000187510	PLEKHG7	-1.606
HSA-MIR-29B-2-5P	miR-29b-5p (and other miRNAs w/seed UGGUUUC)	1.319	TargetScan Mouse	High (predicted)	ENSG00000120708	TGFBI	-1.193
HSA-MIR-30C-2-3P	miR-30c-1-3p (and other miRNAs w/seed UGGGAGA)	1.736	TargetScan Human	High (predicted)	ENSG00000165272	AQP3	-1.452	eNOS Signaling
HSA-MIR-30C-2-3P	miR-30c-1-3p (and other miRNAs w/seed UGGGAGA)	1.736	TargetScan Human	High (predicted)	ENSG00000067191	CACNB1	-3.01	Amyotrophic Lateral Sclerosis Signaling,Androgen Signaling,Calcium Signaling,Cardiac Hypertrophy Signaling,Cardiac Hypertrophy Signaling (Enhanced),Cardiac β-adrenergic Signaling,CCR5 Signaling in Macrophages,Cellular Effects of Sildenafil (Viagra),Circadian Rhythm Signaling,Corticotropin Releasing Hormone Signaling,CREB Signaling in Neurons,Dilated Cardiomyopathy Signaling Pathway,Dopamine-DARPP…
HSA-MIR-30C-2-3P	miR-30c-1-3p (and other miRNAs w/seed UGGGAGA)	1.736	TargetScan Mouse,TargetScan Human	High (predicted)	ENSG00000102962	CCL22	-1.395	Agranulocyte Adhesion and Diapedesis,Granulocyte Adhesion and Diapedesis,IL-17 Signaling,IL-4 Signaling,Macrophage Alternative Activation Signaling Pathway,Pathogen Induced Cytokine Storm Signaling Pathway
HSA-MIR-30C-2-3P	miR-30c-1-3p (and other miRNAs w/seed UGGGAGA)	1.736	TargetScan Mouse	High (predicted)	ENSG00000166509	CLEC3A	-2.657
HSA-MIR-30C-2-3P	miR-30c-1-3p (and other miRNAs w/seed UGGGAGA)	1.736	TargetScan Human	High (predicted)	ENSG00000189377	CXCL17	-2.52	Agranulocyte Adhesion and Diapedesis,Granulocyte Adhesion and Diapedesis,Pathogen Induced Cytokine Storm Signaling Pathway
HSA-MIR-30C-2-3P	miR-30c-1-3p (and other miRNAs w/seed UGGGAGA)	1.736	TargetScan Mouse	High (predicted)	ENSG00000165474	GJB2	-1.74	Gap Junction Signaling,Vitamin-C Transport
HSA-MIR-30C-2-3P	miR-30c-1-3p (and other miRNAs w/seed UGGGAGA)	1.736	TargetScan Human	High (predicted)	ENSG00000187398	LUZP2	-2.386
HSA-MIR-30C-2-3P	miR-30c-1-3p (and other miRNAs w/seed UGGGAGA)	1.736	TargetScan Human	High (predicted)	ENSG00000278845	MRPL45	-1.27
HSA-MIR-30C-2-3P	miR-30c-1-3p (and other miRNAs w/seed UGGGAGA)	1.736	TargetScan Human	High (predicted)	ENSG00000222036	POTEM (includes others)	-2.671
HSA-MIR-30C-2-3P	miR-30c-1-3p (and other miRNAs w/seed UGGGAGA)	1.736	TargetScan Human	High (predicted)	ENSG00000143556	S100A7	-4.768	Role of IL-17A in Psoriasis,S100 Family Signaling Pathway
HSA-MIR-30C-2-3P	miR-30c-1-3p (and other miRNAs w/seed UGGGAGA)	1.736	TargetScan Mouse	High (predicted)	ENSG00000137868	STRA6	-1.042
HSA-MIR-30A-5P	miR-30c-5p (and other miRNAs w/seed GUAAACA)	1.687	TargetScan Human	High (predicted)	ENSG00000118849	RARRES1	-1.675
HSA-MIR-30A-5P	miR-30c-5p (and other miRNAs w/seed GUAAACA)	1.687	TargetScan Human	High (predicted)	ENSG00000185304	RGPD4 (includes others)	-1.387
HSA-MIR-320D	miR-320b (and other miRNAs w/seed AAAGCUG)	1.267	TargetScan Mouse,TargetScan Human	High (predicted)	ENSG00000136943	CTSV	-2.106	Phagosome Maturation,Role Of Osteoblasts In Rheumatoid Arthritis Signaling Pathway
HSA-MIR-320D	miR-320b (and other miRNAs w/seed AAAGCUG)	1.267	TargetScan Human	High (predicted)	ENSG00000094755	GABRP	-1.904	GABA Receptor Signaling,Gustation Pathway,Neuroinflammation Signaling Pathway,Neurovascular Coupling Signaling Pathway
HSA-MIR-33B-5P	miR-33-5p (and other miRNAs w/seed UGCAUUG)	1.51	TargetScan Human	High (predicted)	ENSG00000096006	CRISP3	-3.463
HSA-MIR-33B-5P	miR-33-5p (and other miRNAs w/seed UGCAUUG)	1.51	TargetScan Human	High (predicted)	ENSG00000149948	HMGA2	-1.872	Regulation Of The Epithelial Mesenchymal Transition By Growth Factors Pathway,Regulation of the Epithelial-Mesenchymal Transition Pathway
HSA-MIR-338-3P	miR-338-3p (miRNAs w/seed CCAGCAU)	1.029	TargetScan Human	High (predicted)	ENSG00000186352	ANKRD37	-1.116
HSA-MIR-338-3P	miR-338-3p (miRNAs w/seed CCAGCAU)	1.029	TargetScan Mouse	High (predicted)	ENSG00000214960	CRPPA	-1.002
HSA-MIR-338-3P	miR-338-3p (miRNAs w/seed CCAGCAU)	1.029	TargetScan Mouse	High (predicted)	ENSG00000196535	MYO18A	-1.184	Actin Cytoskeleton Signaling,Agranulocyte Adhesion and Diapedesis,Calcium Signaling,Cellular Effects of Sildenafil (Viagra),Dilated Cardiomyopathy Signaling Pathway,Hepatic Fibrosis / Hepatic Stellate Cell Activation,ILK Signaling,Oxytocin Signaling Pathway,Phagosome Formation,RHOGDI Signaling,SNARE Signaling Pathway,Tight Junction Signaling
HSA-MIR-338-3P	miR-338-3p (miRNAs w/seed CCAGCAU)	1.029	TargetScan Mouse	High (predicted)	ENSG00000145860	RNF145	-1.047
HSA-MIR-342-5P	miR-342-5p (and other miRNAs w/seed GGGGUGC)	1.091	TargetScan Human	High (predicted)	ENSG00000185567	AHNAK2	-1.605
HSA-MIR-342-5P	miR-342-5p (and other miRNAs w/seed GGGGUGC)	1.091	TargetScan Human	High (predicted)	ENSG00000181577	C6orf223	-1.723
HSA-MIR-342-5P	miR-342-5p (and other miRNAs w/seed GGGGUGC)	1.091	TargetScan Mouse	High (predicted)	ENSG00000178562	CD28	-1.162	Allograft Rejection Signaling,Altered T Cell and B Cell Signaling in Rheumatoid Arthritis,Antiproliferative Role of TOB in T Cell Signaling,Autoimmune Thyroid Disease Signaling,CD28 Signaling in T Helper Cells,Communication between Innate and Adaptive Immune Cells,Crosstalk between Dendritic Cells and Natural Killer Cells,CTLA4 Signaling in Cytotoxic T Lymphocytes,Graft-versus-Host Disease Signal…
HSA-MIR-342-5P	miR-342-5p (and other miRNAs w/seed GGGGUGC)	1.091	TargetScan Mouse	High (predicted)	ENSG00000189377	CXCL17	-2.52	Agranulocyte Adhesion and Diapedesis,Granulocyte Adhesion and Diapedesis,Pathogen Induced Cytokine Storm Signaling Pathway
HSA-MIR-342-5P	miR-342-5p (and other miRNAs w/seed GGGGUGC)	1.091	TargetScan Mouse	High (predicted)	ENSG00000106123	EPHB6	-1.236	Axonal Guidance Signaling,Ephrin B Signaling,Ephrin Receptor Signaling,Synaptogenesis Signaling Pathway
HSA-MIR-342-5P	miR-342-5p (and other miRNAs w/seed GGGGUGC)	1.091	TargetScan Mouse	High (predicted)	ENSG00000089327	FXYD5	-1.192
HSA-MIR-342-5P	miR-342-5p (and other miRNAs w/seed GGGGUGC)	1.091	TargetScan Mouse	High (predicted)	ENSG00000155265	GOLGA7B	-1.058
HSA-MIR-342-5P	miR-342-5p (and other miRNAs w/seed GGGGUGC)	1.091	TargetScan Human	High (predicted)	ENSG00000069812	HES2	-1.801
HSA-MIR-342-5P	miR-342-5p (and other miRNAs w/seed GGGGUGC)	1.091	TargetScan Mouse	High (predicted)	ENSG00000168453	HR	-1.608	VDR/RXR Activation
HSA-MIR-342-5P	miR-342-5p (and other miRNAs w/seed GGGGUGC)	1.091	TargetScan Human	High (predicted)	ENSG00000147168	IL2RG	-1.148	Cardiac Hypertrophy Signaling (Enhanced),Crosstalk between Dendritic Cells and Natural Killer Cells,FAK Signaling,Glucocorticoid Receptor Signaling,ICOS-ICOSL Signaling in T Helper Cells,IL-15 Signaling,IL-2 Signaling,IL-4 Signaling,IL-7 Signaling Pathway,IL-9 Signaling,Macrophage Alternative Activation Signaling Pathway,p70S6K Signaling,PD-1, PD-L1 cancer immunotherapy pathway,PI3K/AKT Signaling…
HSA-MIR-342-5P	miR-342-5p (and other miRNAs w/seed GGGGUGC)	1.091	TargetScan Human	High (predicted)	ENSG00000188883	KLRG2	-1.443
HSA-MIR-342-5P	miR-342-5p (and other miRNAs w/seed GGGGUGC)	1.091	TargetScan Human	High (predicted)	ENSG00000198910	L1CAM	-2.024	Axonal Guidance Signaling,Transcriptional Regulatory Network in Embryonic Stem Cells
HSA-MIR-342-5P	miR-342-5p (and other miRNAs w/seed GGGGUGC)	1.091	TargetScan Human	High (predicted)	ENSG00000275023	MLLT6	-1.866
HSA-MIR-342-5P	miR-342-5p (and other miRNAs w/seed GGGGUGC)	1.091	TargetScan Mouse	High (predicted)	ENSG00000149573	MPZL2	-1.219
HSA-MIR-342-5P	miR-342-5p (and other miRNAs w/seed GGGGUGC)	1.091	TargetScan Mouse	High (predicted)	ENSG00000110400	NECTIN1	-1.57	Epithelial Adherens Junction Signaling,Sertoli Cell-Sertoli Cell Junction Signaling,Synaptogenesis Signaling Pathway,Tight Junction Signaling
HSA-MIR-342-5P	miR-342-5p (and other miRNAs w/seed GGGGUGC)	1.091	TargetScan Mouse	High (predicted)	ENSG00000009709	PAX7	-3.019
HSA-MIR-342-5P	miR-342-5p (and other miRNAs w/seed GGGGUGC)	1.091	TargetScan Human	High (predicted)	ENSG00000222036	POTEM (includes others)	-2.671
HSA-MIR-342-5P	miR-342-5p (and other miRNAs w/seed GGGGUGC)	1.091	TargetScan Mouse	High (predicted)	ENSG00000167653	PSCA	-2.709
HSA-MIR-342-5P	miR-342-5p (and other miRNAs w/seed GGGGUGC)	1.091	TargetScan Human	High (predicted)	ENSG00000128340	RAC2	-1.058	Actin Cytoskeleton Signaling,Actin Nucleation by ARP-WASP Complex,Agrin Interactions at Neuromuscular Junction,Apelin Adipocyte Signaling Pathway,Axonal Guidance Signaling,B Cell Receptor Signaling,Breast Cancer Regulation by Stathmin1,Cardiac Hypertrophy Signaling,CDX Gastrointestinal Cancer Signaling Pathway,Cholecystokinin/Gastrin-mediated Signaling,Colorectal Cancer Metastasis Signaling,CTLA4…
HSA-MIR-342-5P	miR-342-5p (and other miRNAs w/seed GGGGUGC)	1.091	TargetScan Human	High (predicted)	ENSG00000100302	RASD2	-1.105	14-3-3-mediated Signaling,Actin Cytoskeleton Signaling,Actin Nucleation by ARP-WASP Complex,Acute Myeloid Leukemia Signaling,Acute Phase Response Signaling,Adrenomedullin signaling pathway,Agrin Interactions at Neuromuscular Junction,Angiopoietin Signaling,Antiproliferative Role of Somatostatin Receptor 2,Apelin Endothelial Signaling Pathway,Apoptosis Signaling,Axonal Guidance Signaling,B Cell Re…
HSA-MIR-342-5P	miR-342-5p (and other miRNAs w/seed GGGGUGC)	1.091	TargetScan Human	High (predicted)	ENSG00000141750	STAC2	-4.635
HSA-MIR-342-5P	miR-342-5p (and other miRNAs w/seed GGGGUGC)	1.091	TargetScan Mouse	High (predicted)	ENSG00000163032	VSNL1	-1.538
HSA-MIR-760	miR-760-3p (and other miRNAs w/seed GGCUCUG)	1.766	TargetScan Human	High (predicted)	ENSG00000136383	ALPK3	-1.076
HSA-MIR-760	miR-760-3p (and other miRNAs w/seed GGCUCUG)	1.766	TargetScan Mouse	High (predicted)	ENSG00000153064	BANK1	-1.579
HSA-MIR-760	miR-760-3p (and other miRNAs w/seed GGCUCUG)	1.766	TargetScan Human	High (predicted)	ENSG00000186407	CD300E	-1.182
HSA-MIR-760	miR-760-3p (and other miRNAs w/seed GGCUCUG)	1.766	TargetScan Mouse	High (predicted)	ENSG00000127129	EDN2	-2.534	Apelin Liver Signaling Pathway
HSA-MIR-760	miR-760-3p (and other miRNAs w/seed GGCUCUG)	1.766	TargetScan Human	High (predicted)	ENSG00000149948	HMGA2	-1.872	Regulation Of The Epithelial Mesenchymal Transition By Growth Factors Pathway,Regulation of the Epithelial-Mesenchymal Transition Pathway
HSA-MIR-760	miR-760-3p (and other miRNAs w/seed GGCUCUG)	1.766	TargetScan Human	High (predicted)	ENSG00000002587	HS3ST1	-1.042	Chondroitin Sulfate Biosynthesis,Chondroitin Sulfate Biosynthesis (Late Stages),Dermatan Sulfate Biosynthesis,Dermatan Sulfate Biosynthesis (Late Stages),Heparan Sulfate Biosynthesis,Heparan Sulfate Biosynthesis (Late Stages),LPS/IL-1 Mediated Inhibition of RXR Function,Xenobiotic Metabolism CAR Signaling Pathway,Xenobiotic Metabolism PXR Signaling Pathway,Xenobiotic Metabolism Signaling
HSA-MIR-760	miR-760-3p (and other miRNAs w/seed GGCUCUG)	1.766	TargetScan Mouse	High (predicted)	ENSG00000132470	ITGB4	-2.261	Actin Cytoskeleton Signaling,Actin Nucleation by ARP-WASP Complex,Axonal Guidance Signaling,Cardiac Hypertrophy Signaling (Enhanced),Caveolar-mediated Endocytosis Signaling,CDC42 Signaling,Clathrin-mediated Endocytosis Signaling,Ephrin Receptor Signaling,ERK/MAPK Signaling,FAK Signaling,Hepatic Fibrosis Signaling Pathway,HER-2 Signaling in Breast Cancer,HGF Signaling,ILK Signaling,Integrin Signal…
HSA-MIR-760	miR-760-3p (and other miRNAs w/seed GGCUCUG)	1.766	TargetScan Mouse	High (predicted)	ENSG00000100139	MICALL1	-1.094
HSA-MIR-760	miR-760-3p (and other miRNAs w/seed GGCUCUG)	1.766	TargetScan Mouse	High (predicted)	ENSG00000160191	PDE9A	-1.184	cAMP-mediated signaling,Cardiac Hypertrophy Signaling (Enhanced),Cardiac β-adrenergic Signaling,G-Protein Coupled Receptor Signaling,Protein Kinase A Signaling,Relaxin Signaling,tRNA Splicing
HSA-MIR-760	miR-760-3p (and other miRNAs w/seed GGCUCUG)	1.766	TargetScan Human	High (predicted)	ENSG00000153404	PLEKHG4B	-1.631
HSA-MIR-760	miR-760-3p (and other miRNAs w/seed GGCUCUG)	1.766	TargetScan Mouse	High (predicted)	ENSG00000131771	PPP1R1B	-2.724	3-phosphoinositide Biosynthesis,3-phosphoinositide Degradation,CDK5 Signaling,D-myo-inositol (1,4,5,6)-Tetrakisphosphate Biosynthesis,D-myo-inositol (3,4,5,6)-tetrakisphosphate Biosynthesis,D-myo-inositol-5-phosphate Metabolism,Dopamine Receptor Signaling,Dopamine-DARPP32 Feedback in cAMP Signaling,Protein Kinase A Signaling,Superpathway of Inositol Phosphate Compounds
HSA-MIR-760	miR-760-3p (and other miRNAs w/seed GGCUCUG)	1.766	TargetScan Mouse	High (predicted)	ENSG00000111344	RASAL1	-2.27
HSA-MIR-760	miR-760-3p (and other miRNAs w/seed GGCUCUG)	1.766	TargetScan Mouse	High (predicted)	ENSG00000183421	RIPK4	-1.05
HSA-MIR-760	miR-760-3p (and other miRNAs w/seed GGCUCUG)	1.766	TargetScan Mouse	High (predicted)	ENSG00000111913	RIPOR2	-1.125
HSA-MIR-760	miR-760-3p (and other miRNAs w/seed GGCUCUG)	1.766	TargetScan Human	High (predicted)	ENSG00000131748	STARD3	-2.63
HSA-MIR-760	miR-760-3p (and other miRNAs w/seed GGCUCUG)	1.766	TargetScan Human	High (predicted)	ENSG00000120708	TGFBI	-1.193
HSA-MIR-760	miR-760-3p (and other miRNAs w/seed GGCUCUG)	1.766	TargetScan Human	High (predicted)	ENSG00000182489	XKRX	-1.054
HSA-MIR-141-3P	miR-141-3p (and other miRNAs w/seed AACACUG)	1.027	TargetScan Mouse,TargetScan Human	High (predicted),Moderate (predicted)	ENSG00000112378	PERP	-1.147	p53 Signaling
HSA-MIR-141-3P	miR-141-3p (and other miRNAs w/seed AACACUG)	1.027	TargetScan Mouse,TargetScan Human	High (predicted),Moderate (predicted)	ENSG00000145860	RNF145	-1.047
HSA-MIR-141-3P	miR-141-3p (and other miRNAs w/seed AACACUG)	1.027	TargetScan Mouse,TargetScan Human	High (predicted),Moderate (predicted)	ENSG00000196517	SLC6A9	-1.368
HSA-MIR-190B-5P	miR-190a-5p (and other miRNAs w/seed GAUAUGU)	3.548	TargetScan Mouse,TargetScan Human	High (predicted),Moderate (predicted)	ENSG00000087494	PTHLH	-2.059	Osteoarthritis Pathway
HSA-MIR-29B-2-5P	miR-29b-5p (and other miRNAs w/seed UGGUUUC)	1.319	TargetScan Mouse,TargetScan Human	High (predicted),Moderate (predicted)	ENSG00000198691	ABCA4	-1.806	Xenobiotic Metabolism General Signaling Pathway
HSA-MIR-29B-2-5P	miR-29b-5p (and other miRNAs w/seed UGGUUUC)	1.319	TargetScan Mouse,TargetScan Human	High (predicted),Moderate (predicted)	ENSG00000121207	LRAT	-2.79	RAR Activation,Retinol Biosynthesis,The Visual Cycle
HSA-MIR-29B-2-5P	miR-29b-5p (and other miRNAs w/seed UGGUUUC)	1.319	TargetScan Mouse,TargetScan Human	High (predicted),Moderate (predicted)	ENSG00000139915	MDGA2	-2.944
HSA-MIR-30C-2-3P	miR-30c-1-3p (and other miRNAs w/seed UGGGAGA)	1.736	TargetScan Mouse,TargetScan Human	High (predicted),Moderate (predicted)	ENSG00000151882	CCL28	-1.472	Agranulocyte Adhesion and Diapedesis,Granulocyte Adhesion and Diapedesis,Pathogen Induced Cytokine Storm Signaling Pathway
HSA-MIR-30A-5P	miR-30c-5p (and other miRNAs w/seed GUAAACA)	1.687	TargetScan Mouse,TargetScan Human	High (predicted),Moderate (predicted)	ENSG00000197467	COL13A1	-1.327	GP6 Signaling Pathway,Hepatic Fibrosis / Hepatic Stellate Cell Activation,IL-4 Signaling,Neutrophil Extracellular Trap Signaling Pathway,Pathogen Induced Cytokine Storm Signaling Pathway,Pulmonary Fibrosis Idiopathic Signaling Pathway,Role Of Osteoclasts In Rheumatoid Arthritis Signaling Pathway,VDR/RXR Activation,Wound Healing Signaling Pathway
HSA-MIR-320D	miR-320b (and other miRNAs w/seed AAAGCUG)	1.267	TargetScan Mouse,TargetScan Human	High (predicted),Moderate (predicted)	ENSG00000127955	GNAI1	-1.059	Agranulocyte Adhesion and Diapedesis,AMPK Signaling,Androgen Signaling,Apelin Adipocyte Signaling Pathway,Apelin Cardiomyocyte Signaling Pathway,Apelin Endothelial Signaling Pathway,Apelin Muscle Signaling Pathway,Axonal Guidance Signaling,cAMP-mediated signaling,Cardiac Hypertrophy Signaling,Cardiac Hypertrophy Signaling (Enhanced),Cardiac β-adrenergic Signaling,CCR3 Signaling in Eosinophils,CCR…
HSA-MIR-338-3P	miR-338-3p (miRNAs w/seed CCAGCAU)	1.029	TargetScan Mouse,TargetScan Human	High (predicted),Moderate (predicted)	ENSG00000120254	MTHFD1L	-1.049	Folate Polyglutamylation,Folate Transformations I,Histidine Degradation III,Tetrahydrofolate Salvage from 5,10-methenyltetrahydrofolate
HSA-MIR-342-5P	miR-342-5p (and other miRNAs w/seed GGGGUGC)	1.091	TargetScan Mouse,TargetScan Human	High (predicted),Moderate (predicted)	ENSG00000156966	B3GNT7	-1.879
HSA-MIR-342-5P	miR-342-5p (and other miRNAs w/seed GGGGUGC)	1.091	TargetScan Mouse,TargetScan Human	High (predicted),Moderate (predicted)	ENSG00000136425	CIB2	-1.611
HSA-MIR-342-5P	miR-342-5p (and other miRNAs w/seed GGGGUGC)	1.091	TargetScan Mouse,TargetScan Human	High (predicted),Moderate (predicted)	ENSG00000162458	FBLIM1	-1.028	ILK Signaling
HSA-MIR-760	miR-760-3p (and other miRNAs w/seed GGCUCUG)	1.766	TargetScan Mouse,TargetScan Human	High (predicted),Moderate (predicted)	ENSG00000109089	CDR2L	-1.141
HSA-MIR-760	miR-760-3p (and other miRNAs w/seed GGCUCUG)	1.766	TargetScan Mouse,TargetScan Human	High (predicted),Moderate (predicted)	ENSG00000110042	DTX4	-1.142	Notch Signaling
HSA-MIR-760	miR-760-3p (and other miRNAs w/seed GGCUCUG)	1.766	TargetScan Mouse,TargetScan Human	High (predicted),Moderate (predicted)	ENSG00000054598	FOXC1	-1.115	Transcriptional Regulatory Network in Embryonic Stem Cells
HSA-MIR-760	miR-760-3p (and other miRNAs w/seed GGCUCUG)	1.766	TargetScan Human	High (predicted),Moderate (predicted)	ENSG00000222036	POTEM (includes others)	-2.671
