# Supplementary material for: Transcriptome profiling and network enrichment analyses identify subtype-specific therapeutic gene targets for breast cancer and their microRNA regulatory networks
Source: Cell Death Dis. 2023 Jul 12;14(7):415. doi: 10.1038/s41419-023-05908-8 (PMC10338679; doi:10.1038/s41419-023-05908-8)
Supplement: Supplementary file 22 — Table S13 [file 41419_2023_5908_MOESM22_ESM.xlsx]

## Sheet: Sheet0
Table S13. Network analysis for downregulated miRNAs and upregulated mRNAs in HER2+ vs TNBC
ID	Symbol	Expr Log Ratio	Source	miRNA Confidence	ID	Symbol	Expr Log Ratio	Pathway
HSA-MIR-30A-5P	miR-30c-5p (and other miRNAs w/seed GUAAACA)	-1.075	TarBase	Experimentally Observed	ENSG00000108256	NUFIP2	1.106
HSA-MIR-1277-3P	miR-1277-3p (and other miRNAs w/seed ACGUAGA)	-1.272	TargetScan Mouse	High (predicted)	ENSG00000171557	FGG	3.782	Acute Phase Response Signaling,Coagulation System,Extrinsic Prothrombin Activation Pathway,Glucocorticoid Receptor Signaling,GP6 Signaling Pathway,Intrinsic Prothrombin Activation Pathway,Pathogen Induced Cytokine Storm Signaling Pathway,Role of Tissue Factor in Cancer
HSA-MIR-1277-3P	miR-1277-3p (and other miRNAs w/seed ACGUAGA)	-1.272	TargetScan Human	High (predicted)	ENSG00000130675	MNX1	2.31
HSA-MIR-9983-3P	miR-129-5p (and other miRNAs w/seed UUUUUGC)	-3.272	TargetScan Mouse	High (predicted)	ENSG00000109083	IFT20	1.233
HSA-MIR-141-3P	miR-141-3p (and other miRNAs w/seed AACACUG)	-1.283	TargetScan Mouse	High (predicted)	ENSG00000166347	CYB5A	1.33	HER-2 Signaling in Breast Cancer,Mitochondrial Dysfunction,Oleate Biosynthesis II (Animals),Oxidative Phosphorylation,γ-linolenate Biosynthesis II (Animals)
HSA-MIR-141-3P	miR-141-3p (and other miRNAs w/seed AACACUG)	-1.283	TargetScan Human	High (predicted)	ENSG00000151789	ZNF385D	1.659
HSA-MIR-17-3P	miR-17-3p (and other miRNAs w/seed CUGCAGU)	-1.483	TargetScan Human	High (predicted)	ENSG00000176153	GPX2	1.141	Apelin Adipocyte Signaling Pathway,Glutathione Redox Reactions I,NRF2-mediated Oxidative Stress Response
HSA-MIR-17-3P	miR-17-3p (and other miRNAs w/seed CUGCAGU)	-1.483	TargetScan Human	High (predicted)	ENSG00000149948	HMGA2	2.334	Regulation Of The Epithelial Mesenchymal Transition By Growth Factors Pathway,Regulation of the Epithelial-Mesenchymal Transition Pathway
HSA-MIR-20A-5P	miR-17-5p (and other miRNAs w/seed AAAGUGC)	-1.598	TargetScan Mouse,TargetScan Human	High (predicted)	ENSG00000129521	EGLN3	1.896	HIF1α Signaling,Renal Cell Carcinoma Signaling
HSA-MIR-20A-5P	miR-17-5p (and other miRNAs w/seed AAAGUGC)	-1.598	TargetScan Mouse,TargetScan Human	High (predicted)	ENSG00000176532	PRR15	1.744
HSA-MIR-20A-5P	miR-17-5p (and other miRNAs w/seed AAAGUGC)	-1.598	TargetScan Mouse,TargetScan Human	High (predicted)	ENSG00000087494	PTHLH	2.509	Osteoarthritis Pathway
HSA-MIR-20A-5P	miR-17-5p (and other miRNAs w/seed AAAGUGC)	-1.598	TargetScan Mouse,TargetScan Human	High (predicted)	ENSG00000110171	TRIM3	1.14
HSA-MIR-18A-3P	miR-18a-3p (and other miRNAs w/seed CUGCCCU)	-1.831	TargetScan Mouse	High (predicted)	ENSG00000124491	F13A1	1.269	Coagulation System,Extrinsic Prothrombin Activation Pathway,Intrinsic Prothrombin Activation Pathway
HSA-MIR-18A-3P	miR-18a-3p (and other miRNAs w/seed CUGCCCU)	-1.831	TargetScan Human	High (predicted)	ENSG00000074416	MGLL	1.021	Endocannabinoid Developing Neuron Pathway,Endocannabinoid Neuronal Synapse Pathway,Triacylglycerol Degradation
HSA-MIR-18A-3P	miR-18a-3p (and other miRNAs w/seed CUGCCCU)	-1.831	TargetScan Human	High (predicted)	ENSG00000108375	RNF43	1.261
HSA-MIR-18A-3P	miR-18a-3p (and other miRNAs w/seed CUGCCCU)	-1.831	TargetScan Human	High (predicted)	ENSG00000173991	TCAP	3.219
HSA-MIR-18A-5P	miR-18a-5p (and other miRNAs w/seed AAGGUGC)	-2.096	TargetScan Human	High (predicted)	ENSG00000133169	BEX1	3.42	BEX2 Signaling Pathway
HSA-MIR-18A-5P	miR-18a-5p (and other miRNAs w/seed AAGGUGC)	-2.096	TargetScan Human	High (predicted)	ENSG00000117525	F3	1.706	Atherosclerosis Signaling,Coagulation System,Extrinsic Prothrombin Activation Pathway,Role of Tissue Factor in Cancer
HSA-MIR-18A-5P	miR-18a-5p (and other miRNAs w/seed AAGGUGC)	-2.096	TargetScan Human	High (predicted)	ENSG00000165140	FBP1	1.671	FXR/RXR Activation,Glucocorticoid Receptor Signaling,Gluconeogenesis I,Glycolysis I,PFKFB4 Signaling Pathway
HSA-MIR-19A-3P	miR-19b-3p (and other miRNAs w/seed GUGCAAA)	-1.131	TargetScan Mouse	High (predicted)	ENSG00000109118	PHF12	1.252
HSA-MIR-200C-3P	miR-200b-3p (and other miRNAs w/seed AAUACUG)	-1.114	TargetScan Human	High (predicted)	ENSG00000115919	KYNU	1.841	NAD biosynthesis II (from tryptophan),Tryptophan Degradation III (Eukaryotic),Tryptophan Degradation to 2-amino-3-carboxymuconate Semialdehyde
HSA-MIR-200C-3P	miR-200b-3p (and other miRNAs w/seed AAUACUG)	-1.114	TargetScan Mouse,TargetScan Human	High (predicted)	ENSG00000087494	PTHLH	2.509	Osteoarthritis Pathway
HSA-MIR-20A-3P	miR-20a-3p (miRNAs w/seed CUGCAUU)	-1.191	TargetScan Human	High (predicted)	ENSG00000140945	CDH13	1.459	Gα12/13 Signaling,RHOGDI Signaling,Signaling by Rho Family GTPases,Synaptogenesis Signaling Pathway
HSA-MIR-20A-3P	miR-20a-3p (miRNAs w/seed CUGCAUU)	-1.191	TargetScan Human	High (predicted)	ENSG00000244045	TMEM199	1.39
HSA-MIR-320D	miR-320b (and other miRNAs w/seed AAAGCUG)	-1.551	TargetScan Human	High (predicted)	ENSG00000081842	PCDHA6	1.74
HSA-MIR-320D	miR-320b (and other miRNAs w/seed AAAGCUG)	-1.551	TargetScan Mouse	High (predicted)	ENSG00000177570	SAMD12	1.003
HSA-MIR-484	miR-344a-5p (and other miRNAs w/seed CAGGCUC)	-1.513	TargetScan Mouse	High (predicted)	ENSG00000172731	LRRC20	1.394
HSA-MIR-484	miR-344a-5p (and other miRNAs w/seed CAGGCUC)	-1.513	TargetScan Human	High (predicted)	ENSG00000099282	TSPAN15	1.152
HSA-MIR-3614-3P	miR-3614-3p (miRNAs w/seed AGCCUUC)	-1.607	TargetScan Human	High (predicted)	ENSG00000139629	GALNT6	1.451
HSA-MIR-3614-3P	miR-3614-3p (miRNAs w/seed AGCCUUC)	-1.607	TargetScan Human	High (predicted)	ENSG00000198807	PAX9	1.403
HSA-MIR-4448	miR-4448 (miRNAs w/seed GCUCCUU)	-1.566	TargetScan Human	High (predicted)	ENSG00000198848	CES1	2.182	Retinol Biosynthesis,Triacylglycerol Degradation,Xenobiotic Metabolism PXR Signaling Pathway,Xenobiotic Metabolism Signaling
HSA-MIR-455-5P	miR-455-5p (and other miRNAs w/seed AUGUGCC)	-1.511	TargetScan Mouse	High (predicted)	ENSG00000168306	ACOX2	1.274	LPS/IL-1 Mediated Inhibition of RXR Function
HSA-MIR-455-5P	miR-455-5p (and other miRNAs w/seed AUGUGCC)	-1.511	TargetScan Human	High (predicted)	ENSG00000173467	AGR3	2.295
HSA-MIR-455-5P	miR-455-5p (and other miRNAs w/seed AUGUGCC)	-1.511	TargetScan Human	High (predicted)	ENSG00000064787	BCAS1	2.285
HSA-MIR-455-5P	miR-455-5p (and other miRNAs w/seed AUGUGCC)	-1.511	TargetScan Human	High (predicted)	ENSG00000160867	FGFR4	2.189	Adipogenesis pathway,Cardiac Hypertrophy Signaling (Enhanced),CLEAR Signaling Pathway,CREB Signaling in Neurons,FGF Signaling,FXR/RXR Activation,Hepatic Cholestasis,Human Embryonic Stem Cell Pluripotency,ID1 Signaling Pathway,IL-15 Production,NF-κB Signaling,PTEN Signaling,Pulmonary Fibrosis Idiopathic Signaling Pathway,Regulation Of The Epithelial Mesenchymal Transition By Growth Factors Pathway…
HSA-MIR-455-5P	miR-455-5p (and other miRNAs w/seed AUGUGCC)	-1.511	TargetScan Human	High (predicted)	ENSG00000184330	S100A7A	3.978	S100 Family Signaling Pathway
HSA-MIR-577	miR-577 (miRNAs w/seed AGAUAAA)	-3.377	TargetScan Human	High (predicted)	ENSG00000171557	FGG	3.782	Acute Phase Response Signaling,Coagulation System,Extrinsic Prothrombin Activation Pathway,Glucocorticoid Receptor Signaling,GP6 Signaling Pathway,Intrinsic Prothrombin Activation Pathway,Pathogen Induced Cytokine Storm Signaling Pathway,Role of Tissue Factor in Cancer
HSA-MIR-877-5P	miR-877-5p (and other miRNAs w/seed UAGAGGA)	-1.888	TargetScan Human	High (predicted)	ENSG00000171564	FGB	4.67	Acute Phase Response Signaling,Coagulation System,Extrinsic Prothrombin Activation Pathway,GP6 Signaling Pathway,Intrinsic Prothrombin Activation Pathway,Pathogen Induced Cytokine Storm Signaling Pathway,Role of Tissue Factor in Cancer
HSA-MIR-877-5P	miR-877-5p (and other miRNAs w/seed UAGAGGA)	-1.888	TargetScan Human	High (predicted)	ENSG00000184330	S100A7A	3.978	S100 Family Signaling Pathway
HSA-MIR-877-5P	miR-877-5p (and other miRNAs w/seed UAGAGGA)	-1.888	TargetScan Human	High (predicted)	ENSG00000078804	TP53INP2	1.082
HSA-MIR-9-3P	miR-9-3p (and other miRNAs w/seed UAAAGCU)	-2.136	TargetScan Human	High (predicted)	ENSG00000086548	CEACAM6	6.12
HSA-MIR-17-3P	miR-17-3p (and other miRNAs w/seed CUGCAGU)	-1.483	TargetScan Mouse,TargetScan Human	High (predicted),Moderate (predicted)	ENSG00000062716	VMP1	1.063
HSA-MIR-20A-5P	miR-17-5p (and other miRNAs w/seed AAAGUGC)	-1.598	TargetScan Mouse,TargetScan Human	High (predicted),Moderate (predicted)	ENSG00000117525	F3	1.706	Atherosclerosis Signaling,Coagulation System,Extrinsic Prothrombin Activation Pathway,Role of Tissue Factor in Cancer
HSA-MIR-20A-5P	miR-17-5p (and other miRNAs w/seed AAAGUGC)	-1.598	TargetScan Mouse,TargetScan Human	High (predicted),Moderate (predicted)	ENSG00000188613	NANOS1	1.194	Epithelial Adherens Junction Signaling
HSA-MIR-20A-5P	miR-17-5p (and other miRNAs w/seed AAAGUGC)	-1.598	TargetScan Mouse,TargetScan Human	High (predicted),Moderate (predicted)	ENSG00000177570	SAMD12	1.003
HSA-MIR-18A-5P	miR-18a-5p (and other miRNAs w/seed AAGGUGC)	-2.096	TargetScan Mouse,TargetScan Human	High (predicted),Moderate (predicted)	ENSG00000166821	PEX11A	1.159
HSA-MIR-19A-3P	miR-19b-3p (and other miRNAs w/seed GUGCAAA)	-1.131	TargetScan Mouse,TargetScan Human	High (predicted),Moderate (predicted)	ENSG00000117525	F3	1.706	Atherosclerosis Signaling,Coagulation System,Extrinsic Prothrombin Activation Pathway,Role of Tissue Factor in Cancer
HSA-MIR-19A-3P	miR-19b-3p (and other miRNAs w/seed GUGCAAA)	-1.131	TargetScan Mouse,TargetScan Human	High (predicted),Moderate (predicted)	ENSG00000062716	VMP1	1.063
HSA-MIR-30A-5P	miR-30c-5p (and other miRNAs w/seed GUAAACA)	-1.075	TargetScan Mouse,TargetScan Human	High (predicted),Moderate (predicted)	ENSG00000197467	COL13A1	1.492	GP6 Signaling Pathway,Hepatic Fibrosis / Hepatic Stellate Cell Activation,IL-4 Signaling,Neutrophil Extracellular Trap Signaling Pathway,Pathogen Induced Cytokine Storm Signaling Pathway,Pulmonary Fibrosis Idiopathic Signaling Pathway,Role Of Osteoclasts In Rheumatoid Arthritis Signaling Pathway,VDR/RXR Activation,Wound Healing Signaling Pathway
