# Supplementary material for: Transcriptome profiling and network enrichment analyses identify subtype-specific therapeutic gene targets for breast cancer and their microRNA regulatory networks
Source: Cell Death Dis. 2023 Jul 12;14(7):415. doi: 10.1038/s41419-023-05908-8 (PMC10338679; doi:10.1038/s41419-023-05908-8)
Supplement: Supplementary file 23 — Table S14 [file 41419_2023_5908_MOESM23_ESM.xlsx]

## Sheet: Sheet0
Table S14. Network analysis for upregulated miRNAs and downregulated mRNAs in HER2+ vs TNBC
ID	Symbol	Expr Log Ratio	Source	miRNA Confidence	ID	Symbol	Expr Log Ratio	Pathway
HSA-MIR-31-5P	miR-31-5p (and other miRNAs w/seed GGCAAGA)	1.499	miRecords	Experimentally Observed	ENSG00000147889	CDKN2A	-1.782	Aryl Hydrocarbon Receptor Signaling,BER (Base Excision Repair) Pathway,Bladder Cancer Signaling,Cell Cycle: G1/S Checkpoint Regulation,Cell Cycle: G2/M DNA Damage Checkpoint Regulation,Chronic Myeloid Leukemia Signaling,Cyclins and Cell Cycle Regulation,Glioblastoma Multiforme Signaling,Glioma Signaling,HGF Signaling,ID1 Signaling Pathway,Melanoma Signaling,Molecular Mechanisms of Cancer,MYC Medi…
HSA-MIR-10A-5P	miR-10a-5p (and other miRNAs w/seed ACCCUGU)	1.387	TargetScan Mouse	High (predicted)	ENSG00000108830	RND2	-1.802	Actin Nucleation by ARP-WASP Complex,Cardiac Hypertrophy Signaling,Cholecystokinin/Gastrin-mediated Signaling,Colorectal Cancer Metastasis Signaling,CXCR4 Signaling,Germ Cell-Sertoli Cell Junction Signaling,Glioblastoma Multiforme Signaling,Glioma Invasiveness Signaling,Gαq Signaling,Hepatic Fibrosis Signaling Pathway,HMGB1 Signaling,IL-8 Signaling,ILK Signaling,Integrin Signaling,Molecular Mecha…
HSA-MIR-184	miR-184 (and other miRNAs w/seed GGACGGA)	3.78	TargetScan Mouse	High (predicted)	ENSG00000155760	FZD7	-1.818	Adipogenesis pathway,Axonal Guidance Signaling,Basal Cell Carcinoma Signaling,Breast Cancer Regulation by Stathmin1,Cardiac Hypertrophy Signaling (Enhanced),CDX Gastrointestinal Cancer Signaling Pathway,Colorectal Cancer Metastasis Signaling,CREB Signaling in Neurons,Factors Promoting Cardiogenesis in Vertebrates,FAK Signaling,G-Protein Coupled Receptor Signaling,Glioblastoma Multiforme Signaling…
HSA-MIR-184	miR-184 (and other miRNAs w/seed GGACGGA)	3.78	TargetScan Human	High (predicted)	ENSG00000021300	PLEKHB1	-2.243
HSA-MIR-3129-5P	miR-199a-3p (and other miRNAs w/seed CAGUAGU)	1.881	TargetScan Mouse,TargetScan Human	High (predicted)	ENSG00000135045	C9orf40	-1.183
HSA-MIR-3129-5P	miR-199a-3p (and other miRNAs w/seed CAGUAGU)	1.881	TargetScan Human	High (predicted)	ENSG00000138678	GPAT3	-1.451	CDP-diacylglycerol Biosynthesis I,Phosphatidylglycerol Biosynthesis II (Non-plastidic),Triacylglycerol Biosynthesis
HSA-MIR-3129-5P	miR-199a-3p (and other miRNAs w/seed CAGUAGU)	1.881	TargetScan Mouse,TargetScan Human	High (predicted)	ENSG00000105855	ITGB8	-1.751	Actin Cytoskeleton Signaling,Actin Nucleation by ARP-WASP Complex,Axonal Guidance Signaling,Cardiac Hypertrophy Signaling (Enhanced),Caveolar-mediated Endocytosis Signaling,CDC42 Signaling,Clathrin-mediated Endocytosis Signaling,Ephrin Receptor Signaling,ERK/MAPK Signaling,FAK Signaling,Hepatic Fibrosis Signaling Pathway,HER-2 Signaling in Breast Cancer,HGF Signaling,ILK Signaling,Integrin Signal…
HSA-MIR-3129-5P	miR-199a-3p (and other miRNAs w/seed CAGUAGU)	1.881	TargetScan Mouse	High (predicted)	ENSG00000185697	MYBL1	-2.367
HSA-MIR-2115-3P	miR-2115-3p (miRNAs w/seed AUCAGAA)	2.962	TargetScan Human	High (predicted)	ENSG00000173207	CKS1B	-1.137	Cell Cycle: G2/M DNA Damage Checkpoint Regulation,Small Cell Lung Cancer Signaling
HSA-MIR-31-5P	miR-31-5p (and other miRNAs w/seed GGCAAGA)	1.499	TargetScan Mouse,TargetScan Human	High (predicted)	ENSG00000157368	IL34	-1.652	Neuroinflammation Signaling Pathway
HSA-MIR-31-5P	miR-31-5p (and other miRNAs w/seed GGCAAGA)	1.499	TargetScan Mouse,TargetScan Human	High (predicted)	ENSG00000131773	KHDRBS3	-1.767
HSA-MIR-31-5P	miR-31-5p (and other miRNAs w/seed GGCAAGA)	1.499	TargetScan Mouse	High (predicted)	ENSG00000143674	MAP3K21	-1.318	Signaling by Rho Family GTPases,STAT3 Pathway
HSA-MIR-10A-5P	miR-10a-5p (and other miRNAs w/seed ACCCUGU)	1.387	TargetScan Mouse,TargetScan Human	High (predicted),Moderate (predicted)	ENSG00000154839	SKA1	-1.261	Kinetochore Metaphase Signaling Pathway
HSA-MIR-3129-5P	miR-199a-3p (and other miRNAs w/seed CAGUAGU)	1.881	TargetScan Mouse,TargetScan Human	High (predicted),Moderate (predicted)	ENSG00000035499	DEPDC1B	-1.056
HSA-MIR-31-5P	miR-31-5p (and other miRNAs w/seed GGCAAGA)	1.499	TargetScan Mouse,TargetScan Human	High (predicted),Moderate (predicted)	ENSG00000139714	MORN3	-1.704
HSA-MIR-31-5P	miR-31-5p (and other miRNAs w/seed GGCAAGA)	1.499	TargetScan Mouse,TargetScan Human	High (predicted),Moderate (predicted)	ENSG00000112246	SIM1	-1.756
