# Supplementary material for: Transcriptome profiling and network enrichment analyses identify subtype-specific therapeutic gene targets for breast cancer and their microRNA regulatory networks
Source: Cell Death Dis. 2023 Jul 12;14(7):415. doi: 10.1038/s41419-023-05908-8 (PMC10338679; doi:10.1038/s41419-023-05908-8)
Supplement: Supplementary file 24 — Table S15 [file 41419_2023_5908_MOESM24_ESM.xlsx]

## Sheet: Sig.Better.Prog
Tables S15. Multivariate Cox regression relapse free survival analysis based on mRNA expression
Gene ID	Prognostic value	B	SE	Wald	df	Sig.	Benjamini-Hochberg FDR Adjusted P value	Exp(B)	95.0% CI for Exp(B)
									Lower	Upper
ENSG00000107938	better	-1.92196	0.490109	15.3781	1	8.80005e-05	0	0.14632	0.0559913	0.38237
ENSG00000119638	better	-1.61678	0.529779	9.31352	1	0.0022747	0.0540265	0.198537	0.0702899	0.560776
ENSG00000135063	better	-1.56774	0.477434	10.7825	1	0.00102462	0.0540265	0.208516	0.0817986	0.531535
ENSG00000197157	better	-1.5348	0.478191	10.3016	1	0.00132918	0.0540265	0.215498	0.0844123	0.550149
ENSG00000106144	better	-1.52214	0.453406	11.2703	1	0.000787584	0.0540265	0.218245	0.0897438	0.530742
ENSG00000115524	better	-1.50457	0.488522	9.48545	1	0.00207108	0.0540265	0.222113	0.0852595	0.578633
ENSG00000119950	better	-1.49936	0.474959	9.96544	1	0.00159506	0.0540265	0.223274	0.0880141	0.566401
ENSG00000065621	better	-1.48408	0.479525	9.57841	1	0.00196879	0.0540265	0.22671	0.0885723	0.580288
ENSG00000197771	better	-1.46337	0.467856	9.78333	1	0.00176101	0.0540265	0.231454	0.0925179	0.579034
ENSG00000106484	better	-1.46036	0.480254	9.24648	1	0.00235949	0.0540265	0.232153	0.0905694	0.595069
ENSG00000170322	better	-1.43181	0.463885	9.5269	1	0.00202481	0.0540265	0.238875	0.0962303	0.592968
ENSG00000204681	better	-1.39614	0.463716	9.06471	1	0.0026059	0.0540265	0.247551	0.0997583	0.614299
ENSG00000127362	better	-1.39333	0.447984	9.67353	1	0.00186942	0.0540265	0.248247	0.103171	0.597321
ENSG00000213780	better	-1.36777	0.43853	9.72803	1	0.00181479	0.0540265	0.254675	0.107822	0.60154
ENSG00000068784	better	-1.35942	0.460779	8.70404	1	0.00317505	0.0540265	0.25681	0.104087	0.633618
ENSG00000118965	better	-1.35689	0.467385	8.42835	1	0.00369416	0.0540265	0.257459	0.103008	0.643498
ENSG00000149798	better	-1.34989	0.463588	8.47871	1	0.00359327	0.0540265	0.25927	0.104507	0.643219
ENSG00000141447	better	-1.34711	0.475517	8.02548	1	0.00461238	0.0540265	0.259992	0.102376	0.660268
ENSG00000140025	better	-1.31494	0.473984	7.69637	1	0.0055332	0.0540265	0.26849	0.10604	0.679804
ENSG00000101901	better	-1.3097	0.459127	8.13729	1	0.0043364	0.0540265	0.2699	0.109747	0.663763
ENSG00000141750	better	-1.2945	0.48559	7.10666	1	0.00767982	0.0540265	0.274035	0.105796	0.709807
ENSG00000166833	better	-1.26826	0.444492	8.14118	1	0.00432711	0.0540265	0.281321	0.11772	0.672287
ENSG00000178252	better	-1.2606	0.472703	7.11172	1	0.00765816	0.0540265	0.283485	0.112244	0.715972
ENSG00000213967	better	-1.25446	0.446162	7.90549	1	0.0049285	0.0540265	0.28523	0.118966	0.683862
ENSG00000204304	better	-1.24946	0.436071	8.20979	1	0.00416649	0.0540265	0.286659	0.12195	0.673829
ENSG00000158019	better	-1.24638	0.440083	8.02104	1	0.00462371	0.0540265	0.287544	0.121368	0.681246
ENSG00000181634	better	-1.24533	0.437864	8.08888	1	0.00445377	0.0540265	0.287847	0.122025	0.679003
ENSG00000100578	better	-1.23575	0.45194	7.47653	1	0.00625084	0.0540265	0.290616	0.119847	0.704713
ENSG00000204713	better	-1.23503	0.443346	7.76018	1	0.00534106	0.0540265	0.290825	0.12197	0.693439
ENSG00000137713	better	-1.23264	0.461618	7.13028	1	0.00757927	0.0540265	0.291522	0.117962	0.720446
ENSG00000114737	better	-1.2311	0.464723	7.01772	1	0.00807069	0.0540265	0.291972	0.117427	0.725963
ENSG00000147130	better	-1.22137	0.428412	8.1278	1	0.00435917	0.0540265	0.294825	0.127321	0.6827
ENSG00000198732	better	-1.2127	0.439954	7.59786	1	0.00584376	0.0540265	0.297394	0.125558	0.704403
ENSG00000204634	better	-1.2114	0.47074	6.6223	1	0.010071	0.0540265	0.297781	0.118359	0.749191
ENSG00000075413	better	-1.20923	0.463245	6.81392	1	0.00904498	0.0540265	0.298426	0.120371	0.739865
ENSG00000177917	better	-1.20738	0.48099	6.30106	1	0.0120666	0.0550413	0.298981	0.116473	0.767471
ENSG00000135124	better	-1.19823	0.451772	7.03459	1	0.007995	0.0540265	0.301729	0.124471	0.731419
ENSG00000157765	better	-1.19389	0.462968	6.65009	1	0.00991506	0.0540265	0.30304	0.122298	0.750894
ENSG00000180479	better	-1.19089	0.431776	7.6073	1	0.00581326	0.0540265	0.303949	0.130399	0.708483
ENSG00000116754	better	-1.19089	0.444794	7.16847	1	0.00741959	0.0540265	0.30395	0.127114	0.726795
ENSG00000116830	better	-1.1871	0.454517	6.82135	1	0.00900745	0.0540265	0.305106	0.125189	0.743596
ENSG00000120029	better	-1.1864	0.430334	7.60059	1	0.00583491	0.0540265	0.30532	0.131357	0.709669
ENSG00000136536	better	-1.18385	0.452089	6.85719	1	0.00882851	0.0540265	0.306098	0.126195	0.74247
ENSG00000107882	better	-1.18352	0.438884	7.27194	1	0.00700399	0.0540265	0.3062	0.129547	0.723741
ENSG00000167535	better	-1.1835	0.43174	7.51434	1	0.00612096	0.0540265	0.306206	0.131376	0.713692
ENSG00000144426	better	-1.18316	0.434905	7.4011	1	0.0065184	0.0540265	0.30631	0.130608	0.718378
ENSG00000204371	better	-1.18093	0.436926	7.30516	1	0.0068757	0.0540265	0.306994	0.130382	0.72284
ENSG00000095564	better	-1.1782	0.425996	7.64944	1	0.005679	0.0540265	0.307831	0.133569	0.709449
ENSG00000198521	better	-1.17448	0.434557	7.30465	1	0.00687763	0.0540265	0.308979	0.131836	0.724143
ENSG00000130816	better	-1.1739	0.457496	6.58393	1	0.0102903	0.0540265	0.30916	0.126113	0.757887
ENSG00000165733	better	-1.17203	0.427788	7.50617	1	0.00614879	0.0540265	0.309738	0.133925	0.716356
ENSG00000178425	better	-1.16698	0.458009	6.49197	1	0.0108363	0.0540265	0.311307	0.126862	0.763917
ENSG00000188322	better	-1.16482	0.439128	7.03614	1	0.0079881	0.0540265	0.311979	0.131929	0.737755
ENSG00000106261	better	-1.16457	0.457894	6.46851	1	0.0109802	0.0540265	0.312055	0.127195	0.765582
ENSG00000147162	better	-1.14938	0.427327	7.2344	1	0.00715195	0.0540265	0.316834	0.137117	0.732106
ENSG00000133433	better	-1.14662	0.464338	6.09776	1	0.0135354	0.0551064	0.317709	0.127874	0.789359
ENSG00000196632	better	-1.14072	0.443099	6.62765	1	0.0100408	0.0540265	0.319587	0.134098	0.761652
ENSG00000146414	better	-1.13775	0.442008	6.62569	1	0.0100518	0.0540265	0.32054	0.134786	0.762291
ENSG00000110900	better	-1.13505	0.440838	6.62941	1	0.0100309	0.0540265	0.321405	0.13546	0.762596
ENSG00000269526	better	-1.1283	0.458637	6.05213	1	0.0138895	0.0551064	0.323584	0.131703	0.795023
ENSG00000177853	better	-1.12766	0.443426	6.46714	1	0.0109887	0.0540265	0.32379	0.135775	0.772164
ENSG00000184117	better	-1.11937	0.43303	6.68211	1	0.00973853	0.0540265	0.326484	0.139723	0.762884
ENSG00000108846	better	-1.11545	0.472031	5.5842	1	0.0181232	0.0576623	0.327767	0.129949	0.82672
ENSG00000110344	better	-1.11321	0.447839	6.17891	1	0.0129282	0.0550763	0.328502	0.136564	0.790204
ENSG00000008869	better	-1.11292	0.434061	6.5739	1	0.0103485	0.0540265	0.328599	0.140344	0.769378
ENSG00000131746	better	-1.10892	0.459117	5.83386	1	0.0157206	0.0569231	0.329914	0.134153	0.811338
ENSG00000137700	better	-1.10817	0.421237	6.92087	1	0.00851954	0.0540265	0.330163	0.144601	0.75385
ENSG00000196843	better	-1.10621	0.434835	6.47177	1	0.0109601	0.0540265	0.330812	0.141075	0.775734
ENSG00000033050	better	-1.10015	0.441209	6.21753	1	0.0126491	0.0550763	0.33282	0.140169	0.790255
ENSG00000115159	better	-1.09914	0.435331	6.37476	1	0.0115755	0.0550413	0.333159	0.141938	0.781998
ENSG00000066651	better	-1.09311	0.421861	6.7141	1	0.00956533	0.0540265	0.335173	0.146616	0.766227
ENSG00000151503	better	-1.09195	0.437819	6.22044	1	0.0126284	0.0550763	0.33556	0.142265	0.791484
ENSG00000136932	better	-1.09045	0.471886	5.33991	1	0.0208425	0.0576623	0.336066	0.133277	0.847413
ENSG00000047662	better	-1.09009	0.480591	5.14487	1	0.0233152	0.0576623	0.336186	0.131069	0.862302
ENSG00000110723	better	-1.08249	0.437156	6.13164	1	0.0132784	0.0550763	0.33875	0.143804	0.797972
ENSG00000164251	better	-1.08009	0.435274	6.15737	1	0.0130866	0.0550763	0.339565	0.144683	0.796945
ENSG00000118514	better	-1.07981	0.417971	6.67422	1	0.00978174	0.0540265	0.339661	0.149716	0.77059
ENSG00000090674	better	-1.07191	0.450013	5.67371	1	0.017221	0.0576623	0.342354	0.141717	0.82704
ENSG00000197857	better	-1.07159	0.493426	4.7164	1	0.0298762	0.0621269	0.342465	0.1302	0.900784
ENSG00000107521	better	-1.06768	0.443103	5.8059	1	0.0159725	0.0569231	0.343806	0.144259	0.819378
ENSG00000115295	better	-1.06475	0.461148	5.33111	1	0.020948	0.0576623	0.344813	0.139654	0.85136
ENSG00000185033	better	-1.05453	0.429972	6.01506	1	0.0141843	0.0551064	0.348355	0.149978	0.809124
ENSG00000145041	better	-1.05362	0.426979	6.08909	1	0.0136019	0.0551064	0.348674	0.150999	0.805129
ENSG00000166135	better	-1.04447	0.452315	5.33225	1	0.0209343	0.0576623	0.351878	0.145004	0.853893
ENSG00000117834	better	-1.03998	0.485498	4.58853	1	0.0321866	0.0627562	0.353462	0.136486	0.915377
ENSG00000135525	better	-1.03947	0.432206	5.78423	1	0.0161706	0.0569231	0.353641	0.151589	0.825005
ENSG00000215018	better	-1.03647	0.454304	5.20499	1	0.0225221	0.0576623	0.354705	0.145601	0.864114
ENSG00000107679	better	-1.03609	0.4369	5.6238	1	0.0177182	0.0576623	0.35484	0.15071	0.835454
ENSG00000100228	better	-1.03544	0.423497	5.97794	1	0.0144859	0.0551064	0.35507	0.154822	0.814319
ENSG00000204599	better	-1.03499	0.449325	5.30576	1	0.021255	0.0576623	0.355231	0.147246	0.856993
ENSG00000108651	better	-1.03411	0.42672	5.87277	1	0.0153769	0.0555	0.355544	0.154053	0.820576
ENSG00000136144	better	-1.0314	0.446781	5.32924	1	0.0209705	0.0576623	0.356507	0.148514	0.855794
ENSG00000115970	better	-1.02594	0.442117	5.38477	1	0.0203133	0.0576623	0.358461	0.150699	0.852652
ENSG00000004766	better	-1.0237	0.434499	5.55093	1	0.0184708	0.0576623	0.359264	0.153309	0.841899
ENSG00000213413	better	-1.02327	0.438353	5.44916	1	0.0195778	0.0576623	0.359419	0.152221	0.848649
ENSG00000105523	better	-1.02117	0.446828	5.2229	1	0.0222913	0.0576623	0.360174	0.150028	0.864677
ENSG00000066827	better	-1.01963	0.423884	5.78621	1	0.0161523	0.0569231	0.360727	0.157169	0.827922
ENSG00000198874	better	-1.01846	0.449038	5.14426	1	0.0233233	0.0576623	0.36115	0.149784	0.870782
ENSG00000112706	better	-1.01512	0.450473	5.07808	1	0.0242302	0.0576623	0.362358	0.149863	0.876155
ENSG00000146409	better	-1.01404	0.459382	4.8726	1	0.0272863	0.060668	0.362751	0.147428	0.892555
ENSG00000204152	better	-1.00955	0.431707	5.46857	1	0.0193615	0.0576623	0.364384	0.156347	0.849238
ENSG00000112159	better	-1.00679	0.421741	5.69885	1	0.0169761	0.0576623	0.36539	0.159871	0.835109
ENSG00000165816	better	-1.00587	0.450485	4.98566	1	0.0255582	0.0598755	0.365727	0.151253	0.884321
ENSG00000165995	better	-1.00433	0.42603	5.55746	1	0.0184021	0.0576623	0.366289	0.158923	0.844229
ENSG00000170786	better	-1.00347	0.444095	5.10569	1	0.0238475	0.0576623	0.366606	0.153527	0.875415
ENSG00000171311	better	-1.00279	0.437933	5.24325	1	0.0220321	0.0576623	0.366856	0.155499	0.865496
ENSG00000178538	better	-1.00202	0.424106	5.58219	1	0.0181441	0.0576623	0.367137	0.159892	0.843
ENSG00000142733	better	-0.997355	0.440032	5.13725	1	0.0234178	0.0576623	0.368854	0.155703	0.873797
ENSG00000125691	better	-0.996609	0.500328	3.96771	1	0.0463807	0.0675397	0.369129	0.138452	0.984142
ENSG00000105793	better	-0.99636	0.440905	5.10673	1	0.0238332	0.0576623	0.369221	0.155592	0.876164
ENSG00000148843	better	-0.993737	0.416715	5.68675	1	0.0170934	0.0576623	0.370191	0.163575	0.837788
ENSG00000075826	better	-0.992237	0.473384	4.39344	1	0.0360774	0.0640385	0.370746	0.146599	0.937608
ENSG00000173262	better	-0.991113	0.418997	5.59531	1	0.0180086	0.0576623	0.371163	0.163273	0.843754
ENSG00000188732	better	-0.990695	0.424922	5.43578	1	0.0197283	0.0576623	0.371319	0.161456	0.853966
ENSG00000111837	better	-0.990186	0.437678	5.11827	1	0.0236753	0.0576623	0.371508	0.157549	0.876033
ENSG00000196440	better	-0.989038	0.441285	5.02328	1	0.0250088	0.0587924	0.371934	0.156619	0.883261
ENSG00000174886	better	-0.987361	0.409847	5.80376	1	0.0159919	0.0569231	0.372558	0.166852	0.831872
ENSG00000184887	better	-0.985499	0.413356	5.68413	1	0.017119	0.0576623	0.373253	0.166017	0.839175
ENSG00000139625	better	-0.983626	0.444635	4.89388	1	0.0269521	0.060668	0.373953	0.156438	0.893903
ENSG00000254413	better	-0.983595	0.427285	5.29903	1	0.0213373	0.0576623	0.373964	0.161854	0.864044
ENSG00000125676	better	-0.982609	0.425957	5.32146	1	0.0210643	0.0576623	0.374333	0.162436	0.862647
ENSG00000213096	better	-0.980284	0.426203	5.29017	1	0.0214461	0.0576623	0.375205	0.162736	0.865074
ENSG00000173473	better	-0.975899	0.417948	5.45211	1	0.0195447	0.0576623	0.376854	0.166117	0.85493
ENSG00000186377	better	-0.975548	0.442562	4.85903	1	0.0275018	0.0614229	0.376986	0.158349	0.897499
ENSG00000154080	better	-0.971304	0.431203	5.07396	1	0.0242878	0.0576623	0.378589	0.162603	0.881472
ENSG00000171735	better	-0.970059	0.419314	5.35202	1	0.0206983	0.0576623	0.379061	0.166643	0.862242
ENSG00000136111	better	-0.96919	0.428218	5.12257	1	0.0236166	0.0576623	0.37939	0.163903	0.878185
ENSG00000137868	better	-0.968493	0.421478	5.28011	1	0.0215704	0.0576623	0.379655	0.166198	0.867264
ENSG00000198105	better	-0.959302	0.427549	5.0343	1	0.0248501	0.0587924	0.38316	0.165749	0.885749
ENSG00000105647	better	-0.959271	0.411274	5.44028	1	0.0196776	0.0576623	0.383172	0.171126	0.857967
ENSG00000013392	better	-0.958574	0.41081	5.44465	1	0.0196284	0.0576623	0.383439	0.171402	0.857785
ENSG00000181274	better	-0.958163	0.414612	5.34067	1	0.0208335	0.0576623	0.383597	0.170199	0.864556
ENSG00000111215	better	-0.956021	0.422359	5.12355	1	0.0236032	0.0576623	0.38442	0.167994	0.879666
ENSG00000211450	better	-0.952993	0.426524	4.99221	1	0.0254617	0.0587924	0.385585	0.167133	0.889566
ENSG00000278299	better	-0.952579	0.428013	4.95322	1	0.0260421	0.0598755	0.385745	0.166715	0.892536
ENSG00000164776	better	-0.95196	0.436872	4.7482	1	0.029329	0.0616667	0.385984	0.163947	0.908731
ENSG00000213699	better	-0.950644	0.398717	5.68468	1	0.0171136	0.0576623	0.386492	0.17691	0.844363
ENSG00000064999	better	-0.950549	0.437593	4.71854	1	0.0298391	0.0621269	0.386529	0.163946	0.911301
ENSG00000064763	better	-0.94632	0.416786	5.15525	1	0.0231762	0.0576623	0.388167	0.171494	0.878592
ENSG00000214756	better	-0.945909	0.430463	4.82866	1	0.0279904	0.0614229	0.388326	0.167027	0.902834
ENSG00000185917	better	-0.943051	0.436144	4.67532	1	0.0305991	0.0627562	0.389438	0.16565	0.915555
ENSG00000262461	better	-0.942545	0.412292	5.22629	1	0.0222479	0.0576623	0.389635	0.173666	0.874182
ENSG00000184867	better	-0.937309	0.416097	5.07431	1	0.024283	0.0576623	0.39168	0.17328	0.885348
ENSG00000080546	better	-0.935743	0.452947	4.26794	1	0.038838	0.0659909	0.392294	0.161459	0.95315
ENSG00000104290	better	-0.934039	0.414166	5.08607	1	0.0241189	0.0576623	0.392963	0.174507	0.884892
ENSG00000109113	better	-0.933927	0.410386	5.17894	1	0.0228623	0.0576623	0.393007	0.175824	0.87846
ENSG00000136925	better	-0.932669	0.451914	4.25935	1	0.0390349	0.0659909	0.393502	0.162284	0.954151
ENSG00000107968	better	-0.930568	0.410183	5.14684	1	0.0232888	0.0576623	0.39433	0.176486	0.881065
ENSG00000166575	better	-0.929203	0.443143	4.39677	1	0.036007	0.0640385	0.394868	0.165672	0.941144
ENSG00000187105	better	-0.929095	0.440297	4.45276	1	0.0348448	0.0640385	0.394911	0.166616	0.93601
ENSG00000198018	better	-0.92821	0.442381	4.4025	1	0.0358864	0.0640385	0.395261	0.166084	0.940674
ENSG00000114270	better	-0.926567	0.450521	4.22985	1	0.039719	0.0670695	0.39591	0.163724	0.957372
ENSG00000125633	better	-0.926284	0.427446	4.69597	1	0.0302334	0.0621269	0.396023	0.171347	0.915299
ENSG00000162949	better	-0.924819	0.466359	3.93254	1	0.0473605	0.0675777	0.396603	0.158998	0.989286
ENSG00000150764	better	-0.923491	0.438562	4.43408	1	0.0352282	0.0640385	0.39713	0.168124	0.938075
ENSG00000275395	better	-0.921977	0.436271	4.46609	1	0.0345741	0.0640385	0.397732	0.169136	0.935288
ENSG00000172053	better	-0.918342	0.433336	4.49116	1	0.0340706	0.0640385	0.39918	0.170731	0.93331
ENSG00000176293	better	-0.91833	0.414865	4.89986	1	0.0268588	0.060668	0.399185	0.177027	0.900136
ENSG00000171813	better	-0.917641	0.420551	4.76111	1	0.0291098	0.0616667	0.39946	0.175186	0.910851
ENSG00000110042	better	-0.915925	0.42575	4.62819	1	0.0314507	0.0627562	0.400146	0.173708	0.921759
ENSG00000145191	better	-0.9151	0.402478	5.16956	1	0.022986	0.0576623	0.400477	0.181965	0.881387
ENSG00000277972	better	-0.914095	0.443006	4.2576	1	0.0390751	0.0659909	0.400879	0.168239	0.955213
ENSG00000015568	better	-0.912805	0.426069	4.58983	1	0.0321623	0.0627562	0.401397	0.174142	0.925219
ENSG00000163214	better	-0.912113	0.428059	4.54037	1	0.0331044	0.0633737	0.401674	0.173584	0.929476
ENSG00000197360	better	-0.910819	0.425008	4.59271	1	0.0321082	0.0627562	0.402195	0.174851	0.925133
ENSG00000204539	better	-0.909728	0.445888	4.16267	1	0.0413243	0.0671239	0.402634	0.168023	0.96483
ENSG00000071082	better	-0.903246	0.427935	4.45509	1	0.0347974	0.0640385	0.405252	0.175173	0.937528
ENSG00000108039	better	-0.901976	0.447853	4.0562	1	0.0440095	0.0675397	0.405767	0.16868	0.97609
ENSG00000214013	better	-0.901934	0.45299	3.96434	1	0.0464736	0.0675397	0.405784	0.166997	0.98601
ENSG00000134569	better	-0.901701	0.444759	4.11031	1	0.0426225	0.0675397	0.405879	0.169753	0.970457
ENSG00000196586	better	-0.897549	0.40846	4.82856	1	0.0279919	0.0614229	0.407567	0.183028	0.907572
ENSG00000152520	better	-0.897192	0.41331	4.71216	1	0.02995	0.0621269	0.407713	0.181361	0.916567
ENSG00000198563	better	-0.896543	0.447694	4.01032	1	0.0452224	0.0675397	0.407977	0.169652	0.981102
ENSG00000177688	better	-0.894418	0.416808	4.60478	1	0.0318829	0.0627562	0.408845	0.180622	0.925437
ENSG00000105193	better	-0.892648	0.423947	4.4334	1	0.0352421	0.0640385	0.40957	0.178428	0.940139
ENSG00000186081	better	-0.892257	0.422206	4.46613	1	0.0345732	0.0640385	0.40973	0.179108	0.937303
ENSG00000134369	better	-0.892037	0.43733	4.16051	1	0.041377	0.0671239	0.40982	0.173915	0.965716
ENSG00000167378	better	-0.891699	0.427331	4.35419	1	0.036918	0.0645755	0.409958	0.177417	0.947294
ENSG00000167554	better	-0.890573	0.452805	3.86827	1	0.0492073	0.0681818	0.41042	0.168966	0.996913
ENSG00000188352	better	-0.890062	0.401536	4.91351	1	0.0266474	0.060668	0.41063	0.186923	0.902067
ENSG00000107438	better	-0.889167	0.423779	4.40239	1	0.0358886	0.0640385	0.410998	0.17911	0.943106
ENSG00000105854	better	-0.886211	0.441542	4.02837	1	0.0447411	0.0675397	0.412215	0.173493	0.979411
ENSG00000107651	better	-0.883073	0.434077	4.13866	1	0.0419144	0.0675397	0.41351	0.176603	0.968218
ENSG00000164048	better	-0.882796	0.440995	4.00731	1	0.0453035	0.0675397	0.413625	0.174273	0.981708
ENSG00000137331	better	-0.880565	0.420277	4.38988	1	0.036153	0.0640385	0.414549	0.181901	0.944747
ENSG00000258315	better	-0.879194	0.421841	4.34382	1	0.0371435	0.0645755	0.415118	0.181593	0.948949
ENSG00000171130	better	-0.879034	0.44024	3.98688	1	0.0458559	0.0675397	0.415184	0.175189	0.98395
ENSG00000112367	better	-0.872563	0.409006	4.5513	1	0.0328938	0.0633737	0.417879	0.187458	0.93153
ENSG00000183484	better	-0.871062	0.406549	4.59063	1	0.0321473	0.0627562	0.418507	0.188646	0.928449
ENSG00000254206	better	-0.870284	0.440925	3.89576	1	0.0484082	0.068133	0.418833	0.176492	0.993932
ENSG00000214706	better	-0.869285	0.414551	4.39713	1	0.0359995	0.0640385	0.419251	0.186041	0.944801
ENSG00000137288	better	-0.866616	0.406029	4.55552	1	0.0328127	0.0633737	0.420372	0.18968	0.931636
ENSG00000130177	better	-0.86467	0.413536	4.37194	1	0.0365354	0.0645755	0.421191	0.187273	0.947286
ENSG00000265681	better	-0.86325	0.42194	4.18572	1	0.0407658	0.0671239	0.421789	0.184476	0.964388
ENSG00000092820	better	-0.862246	0.402423	4.59089	1	0.0321423	0.0627562	0.422213	0.191862	0.929125
ENSG00000213462	better	-0.861796	0.414413	4.32456	1	0.0375662	0.0652941	0.422403	0.18749	0.951647
ENSG00000161040	better	-0.861135	0.424319	4.11867	1	0.0424124	0.0675397	0.422682	0.184006	0.970946
ENSG00000149292	better	-0.858746	0.42513	4.08025	1	0.0433873	0.0675397	0.423693	0.184154	0.974815
ENSG00000073060	better	-0.856706	0.41122	4.34024	1	0.0372216	0.0645755	0.424558	0.189629	0.950537
ENSG00000148688	better	-0.854821	0.420347	4.13557	1	0.0419909	0.0675397	0.425359	0.186619	0.969517
ENSG00000084072	better	-0.854791	0.408064	4.38796	1	0.0361936	0.0640385	0.425372	0.191172	0.946486
ENSG00000072163	better	-0.851944	0.429481	3.9349	1	0.047294	0.0675777	0.426585	0.183836	0.989876
ENSG00000085831	better	-0.843679	0.421683	4.00298	1	0.04542	0.0675397	0.430125	0.188216	0.982951
ENSG00000156508	better	-0.840597	0.41802	4.04371	1	0.0443362	0.0675397	0.431453	0.190158	0.978933
ENSG00000134551	better	-0.836161	0.408868	4.18228	1	0.0408486	0.0671239	0.433371	0.19446	0.965804
ENSG00000182324	better	-0.834994	0.420654	3.94017	1	0.0471459	0.0675777	0.433877	0.190241	0.989529
ENSG00000204351	better	-0.834884	0.419256	3.96545	1	0.046443	0.0675397	0.433925	0.190784	0.98693
ENSG00000166825	better	-0.832754	0.41713	3.98557	1	0.0458915	0.0675397	0.43485	0.19199	0.984921
ENSG00000261052	better	-0.831946	0.415675	4.00573	1	0.0453458	0.0675397	0.435202	0.192694	0.98291
ENSG00000137274	better	-0.82826	0.410237	4.07628	1	0.0434894	0.0675397	0.436809	0.195478	0.97608
ENSG00000183077	better	-0.825541	0.409669	4.06079	1	0.0438899	0.0675397	0.437998	0.196228	0.97765
ENSG00000138162	better	-0.822976	0.401797	4.19527	1	0.0405369	0.0671239	0.439123	0.199791	0.965154
ENSG00000052841	better	-0.822394	0.401542	4.19466	1	0.0405514	0.0671239	0.439379	0.200007	0.965233
ENSG00000079134	better	-0.821628	0.412873	3.9602	1	0.0465882	0.0675777	0.439715	0.195764	0.987665
ENSG00000169093	better	-0.813541	0.401627	4.10311	1	0.0428044	0.0675397	0.443285	0.201752	0.973978
ENSG00000154845	better	-0.806657	0.398791	4.09154	1	0.0430984	0.0675397	0.446348	0.204278	0.97527
ENSG00000120889	better	-0.802683	0.405996	3.90881	1	0.0480335	0.068133	0.448125	0.202216	0.993078
ENSG00000116985	better	-0.792181	0.402689	3.86998	1	0.049157	0.0681818	0.452856	0.205679	0.997079

## Sheet: Sig.Worse.Prog
Gene ID	Prognostic value	B	SE	Wald	df	Sig.	Benjamini-Hochberg FDR Adjusted P value	Exp(B)	95.0% CI for Exp(B)
									Lower	Upper
ENSG00000132823	worse	1.67982	0.509278	10.8797	1	0.000972225	0.0540265	5.36461	1.97715	14.5558
ENSG00000109171	worse	1.48477	0.467101	10.104	1	0.00147945	0.0540265	4.41394	1.76697	11.0261
ENSG00000139675	worse	1.41109	0.444952	10.0573	1	0.00151745	0.0540265	4.10041	1.71429	9.80778
ENSG00000168310	worse	1.38104	0.435628	10.0504	1	0.00152316	0.0540265	3.97904	1.69423	9.34514
ENSG00000085871	worse	1.45354	0.475975	9.32578	1	0.00225952	0.0540265	4.27823	1.68311	10.8747
ENSG00000162104	worse	1.52213	0.513143	8.79885	1	0.00301421	0.0540265	4.58196	1.67596	12.5268
ENSG00000165891	worse	1.41273	0.484113	8.51574	1	0.00352089	0.0540265	4.10714	1.59024	10.6076
ENSG00000087884	worse	1.34458	0.465805	8.33233	1	0.00389457	0.0540265	3.83658	1.53975	9.55957
ENSG00000151304	worse	1.32864	0.461279	8.29638	1	0.00397242	0.0540265	3.77591	1.52891	9.32532
ENSG00000109519	worse	1.28074	0.44809	8.1694	1	0.00426031	0.0540265	3.5993	1.49556	8.66229
ENSG00000187398	worse	1.46617	0.515593	8.08637	1	0.00445994	0.0540265	4.33261	1.57716	11.9021
ENSG00000173418	worse	1.23872	0.437649	8.01118	1	0.00464894	0.0540265	3.45121	1.46367	8.13765
ENSG00000135218	worse	1.20669	0.429942	7.87722	1	0.00500614	0.0540265	3.34241	1.4391	7.76294
ENSG00000155011	worse	1.26809	0.452341	7.85903	1	0.00505675	0.0540265	3.55406	1.46451	8.625
ENSG00000198963	worse	1.31819	0.47123	7.82514	1	0.00515246	0.0540265	3.73666	1.48379	9.41011
ENSG00000160233	worse	1.3728	0.491003	7.81717	1	0.00517521	0.0540265	3.9464	1.50751	10.331
ENSG00000109458	worse	1.22611	0.439403	7.78638	1	0.00526415	0.0540265	3.40796	1.44037	8.06333
ENSG00000103966	worse	1.19424	0.430877	7.68209	1	0.00557717	0.0540265	3.30106	1.4187	7.681
ENSG00000154511	worse	1.23914	0.448282	7.64082	1	0.00570618	0.0540265	3.45265	1.43408	8.3125
ENSG00000099954	worse	1.26996	0.466068	7.42474	1	0.00643332	0.0540265	3.56071	1.4283	8.87677
ENSG00000177614	worse	1.23495	0.4543	7.38943	1	0.00656083	0.0540265	3.4382	1.41133	8.37592
ENSG00000127314	worse	1.15259	0.426854	7.29105	1	0.00692991	0.0540265	3.16637	1.37159	7.30972
ENSG00000100028	worse	1.21508	0.450995	7.25878	1	0.00705551	0.0540265	3.37055	1.39256	8.1581
ENSG00000148344	worse	1.15953	0.430664	7.2491	1	0.00709367	0.0540265	3.18842	1.37086	7.41579
ENSG00000123570	worse	1.20193	0.447844	7.20289	1	0.00727861	0.0540265	3.32654	1.38289	8.002
ENSG00000138802	worse	1.19409	0.448873	7.07663	1	0.00780957	0.0540265	3.30055	1.36932	7.9555
ENSG00000112303	worse	1.13715	0.428054	7.05726	1	0.00789447	0.0540265	3.11786	1.3474	7.21466
ENSG00000168818	worse	1.27908	0.481827	7.04714	1	0.00793919	0.0540265	3.59333	1.39754	9.23911
ENSG00000113068	worse	1.11423	0.42254	6.95362	1	0.008365	0.0540265	3.04721	1.33118	6.9754
ENSG00000134982	worse	1.07278	0.407601	6.92712	1	0.00848984	0.0540265	2.9235	1.31508	6.49911
ENSG00000198075	worse	1.13676	0.432413	6.911	1	0.00856669	0.0540265	3.11666	1.33542	7.27378
ENSG00000075213	worse	1.15524	0.441568	6.84465	1	0.00889072	0.0540265	3.17479	1.33614	7.5436
ENSG00000166803	worse	1.2337	0.472455	6.81866	1	0.00902104	0.0540265	3.43392	1.3603	8.66851
ENSG00000170075	worse	1.20846	0.466524	6.70992	1	0.00958778	0.0540265	3.34833	1.34191	8.35478
ENSG00000116329	worse	1.12921	0.436193	6.70177	1	0.00963171	0.0540265	3.09321	1.31559	7.27273
ENSG00000166848	worse	1.07056	0.413816	6.69282	1	0.00968021	0.0540265	2.91702	1.29628	6.56418
ENSG00000132463	worse	1.16528	0.450622	6.68703	1	0.00971168	0.0540265	3.20681	1.32588	7.75609
ENSG00000214530	worse	1.27566	0.495162	6.63709	1	0.00998771	0.0540265	3.58108	1.35685	9.45141
ENSG00000170323	worse	1.10033	0.428193	6.60332	1	0.0101789	0.0540265	3.00514	1.29833	6.95575
ENSG00000125971	worse	1.13243	0.440858	6.59818	1	0.0102083	0.0540265	3.10318	1.30782	7.3632
ENSG00000177868	worse	1.24515	0.4854	6.58032	1	0.0103112	0.0540265	3.47347	1.3415	8.99367
ENSG00000104889	worse	1.13139	0.442108	6.54894	1	0.0104947	0.0540265	3.09997	1.30327	7.37362
ENSG00000088053	worse	1.12085	0.438252	6.54107	1	0.0105412	0.0540265	3.06746	1.29939	7.24136
ENSG00000083844	worse	1.1267	0.440796	6.53347	1	0.0105863	0.0540265	3.08547	1.30051	7.32029
ENSG00000132825	worse	1.06153	0.416381	6.49956	1	0.0107901	0.0540265	2.89079	1.27818	6.53793
ENSG00000175197	worse	1.08611	0.426434	6.48702	1	0.0108665	0.0540265	2.96273	1.28443	6.83397
ENSG00000175582	worse	1.10173	0.434477	6.43006	1	0.0112205	0.0540265	3.00936	1.28424	7.05181
ENSG00000120833	worse	1.16016	0.457633	6.42685	1	0.0112408	0.0540265	3.19043	1.3011	7.82324
ENSG00000206127	worse	1.28202	0.506571	6.40487	1	0.0113808	0.0540265	3.60392	1.33531	9.72677
ENSG00000154589	worse	1.13226	0.449319	6.35018	1	0.011737	0.0550413	3.10267	1.2861	7.48508
ENSG00000182318	worse	1.11404	0.442916	6.32645	1	0.011895	0.0550413	3.04665	1.27883	7.25827
ENSG00000132109	worse	1.12636	0.448988	6.29337	1	0.0121191	0.0550413	3.0844	1.27936	7.43617
ENSG00000164162	worse	1.20094	0.478987	6.28635	1	0.0121672	0.0550413	3.32325	1.29972	8.49725
ENSG00000037241	worse	1.04726	0.418815	6.25267	1	0.0124006	0.0550413	2.84983	1.25408	6.47612
ENSG00000177181	worse	1.06385	0.425491	6.25143	1	0.0124093	0.0550413	2.8975	1.25848	6.67117
ENSG00000101003	worse	1.47725	0.59152	6.23688	1	0.0125117	0.0550763	4.38087	1.37422	13.9657
ENSG00000131979	worse	1.13997	0.456927	6.2243	1	0.0126009	0.0550763	3.12666	1.27686	7.65627
ENSG00000128463	worse	1.0886	0.437739	6.18455	1	0.0128871	0.0550763	2.97012	1.25942	7.0045
ENSG00000113580	worse	1.0459	0.422547	6.12682	1	0.0133146	0.0550763	2.84597	1.24325	6.51483
ENSG00000090612	worse	1.0577	0.427992	6.10733	1	0.0134622	0.0550763	2.87973	1.24464	6.66284
ENSG00000057704	worse	1.10252	0.447626	6.06658	1	0.0137763	0.0551064	3.01176	1.25256	7.24169
ENSG00000164096	worse	1.02609	0.416712	6.06312	1	0.0138034	0.0551064	2.79012	1.23287	6.31436
ENSG00000035720	worse	1.0843	0.440652	6.0549	1	0.0138677	0.0551064	2.95737	1.24687	7.01439
ENSG00000074319	worse	1.09137	0.443591	6.05317	1	0.0138814	0.0551064	2.97836	1.24851	7.10498
ENSG00000228594	worse	1.03417	0.422995	5.97742	1	0.0144902	0.0551064	2.81277	1.22767	6.44449
ENSG00000156860	worse	1.04516	0.42844	5.95099	1	0.014709	0.0555	2.84387	1.22806	6.58564
ENSG00000198019	worse	1.07684	0.442207	5.92995	1	0.0148857	0.0555	2.93539	1.23384	6.98349
ENSG00000168826	worse	1.04962	0.431728	5.91073	1	0.015049	0.0555	2.85655	1.22562	6.65778
ENSG00000205592	worse	1.04553	0.430227	5.90576	1	0.0150915	0.0555	2.8449	1.22421	6.61113
ENSG00000102755	worse	1.05791	0.435694	5.8957	1	0.0151779	0.0555	2.88035	1.22626	6.76562
ENSG00000102524	worse	1.19672	0.492907	5.89457	1	0.0151876	0.0555	3.30923	1.2594	8.69541
ENSG00000179348	worse	1.12922	0.465211	5.89194	1	0.0152103	0.0555	3.09325	1.24287	7.69845
ENSG00000148300	worse	1.05413	0.434425	5.88787	1	0.0152455	0.0555	2.86947	1.22467	6.72334
ENSG00000196116	worse	1.09517	0.455228	5.78775	1	0.0161383	0.0569231	2.9897	1.225	7.29657
ENSG00000183735	worse	1.02513	0.428658	5.71924	1	0.01678	0.0576623	2.78746	1.20319	6.45778
ENSG00000138674	worse	1.03457	0.434403	5.67201	1	0.0172377	0.0576623	2.81391	1.20101	6.59286
ENSG00000136436	worse	1.00049	0.421776	5.62684	1	0.0176875	0.0576623	2.71962	1.18985	6.21619
ENSG00000134996	worse	1.05425	0.445003	5.61258	1	0.017832	0.0576623	2.86983	1.19969	6.86504
ENSG00000100346	worse	1.00273	0.427243	5.50834	1	0.018926	0.0576623	2.72572	1.17981	6.29726
ENSG00000026036	worse	0.988028	0.42195	5.48298	1	0.0192025	0.0576623	2.68593	1.17471	6.14129
ENSG00000185745	worse	1.05186	0.450278	5.45699	1	0.0194902	0.0576623	2.86297	1.18451	6.91981
ENSG00000140030	worse	0.993179	0.4257	5.44312	1	0.0196456	0.0576623	2.6998	1.17213	6.21854
ENSG00000154723	worse	1.15175	0.493694	5.44254	1	0.0196521	0.0576623	3.16373	1.20217	8.32594
ENSG00000161981	worse	1.06401	0.459138	5.37035	1	0.0204819	0.0576623	2.89796	1.17835	7.12706
ENSG00000140873	worse	0.985552	0.426751	5.33348	1	0.0209196	0.0576623	2.67929	1.16083	6.18402
ENSG00000173905	worse	0.989214	0.42847	5.33015	1	0.0209596	0.0576623	2.68912	1.16117	6.22766
ENSG00000169490	worse	0.946337	0.411045	5.30046	1	0.0213198	0.0576623	2.57626	1.15108	5.76595
ENSG00000169136	worse	1.03177	0.448223	5.29878	1	0.0213403	0.0576623	2.80602	1.16564	6.75491
ENSG00000159753	worse	1.01599	0.442339	5.27553	1	0.0216272	0.0576623	2.76209	1.16069	6.57291
ENSG00000145649	worse	0.975239	0.424714	5.27265	1	0.021663	0.0576623	2.6518	1.15352	6.09618
ENSG00000124209	worse	0.955584	0.416508	5.26371	1	0.0217745	0.0576623	2.60019	1.14941	5.88216
ENSG00000176399	worse	0.987127	0.431112	5.24283	1	0.0220374	0.0576623	2.68351	1.15276	6.24693
ENSG00000169955	worse	0.985292	0.432674	5.18571	1	0.0227733	0.0576623	2.67859	1.14713	6.2546
ENSG00000146674	worse	0.930537	0.409174	5.17193	1	0.0229548	0.0576623	2.53587	1.1372	5.65479
ENSG00000089063	worse	0.928437	0.409762	5.13383	1	0.0234639	0.0576623	2.53055	1.13351	5.64944
ENSG00000041802	worse	1.03174	0.45542	5.13237	1	0.0234836	0.0576623	2.80595	1.14928	6.8507
ENSG00000135845	worse	0.970395	0.429134	5.11342	1	0.0237414	0.0576623	2.63899	1.13804	6.11951
ENSG00000175463	worse	0.968525	0.428933	5.0985	1	0.0239465	0.0576623	2.63406	1.13636	6.10567
ENSG00000153391	worse	0.984598	0.43652	5.08757	1	0.024098	0.0576623	2.67674	1.13773	6.29755
ENSG00000172840	worse	1.03715	0.460646	5.06931	1	0.024353	0.0576623	2.82117	1.14374	6.95876
ENSG00000113621	worse	0.928787	0.413341	5.04911	1	0.0246385	0.0587924	2.53144	1.12598	5.69119
ENSG00000101307	worse	0.998863	0.445982	5.01623	1	0.0251108	0.0587924	2.71519	1.13287	6.5076
ENSG00000004897	worse	0.947284	0.425054	4.96674	1	0.0258393	0.0598755	2.5787	1.12097	5.93208
ENSG00000135439	worse	0.964489	0.433151	4.95811	1	0.0259685	0.0598755	2.62345	1.12247	6.13155
ENSG00000168917	worse	1.03413	0.465611	4.93291	1	0.02635	0.0598755	2.81265	1.12924	7.00559
ENSG00000013561	worse	0.966051	0.436255	4.90365	1	0.0268	0.060668	2.62755	1.1174	6.17862
ENSG00000198646	worse	0.992412	0.449664	4.87089	1	0.0273134	0.060668	2.69773	1.11749	6.51258
ENSG00000173542	worse	0.89389	0.405579	4.85756	1	0.0275253	0.0614229	2.44462	1.10403	5.41303
ENSG00000181924	worse	0.957342	0.435678	4.8284	1	0.0279945	0.0614229	2.60476	1.10897	6.11812
ENSG00000134153	worse	0.916269	0.417046	4.827	1	0.0280173	0.0614229	2.49995	1.10393	5.66136
ENSG00000174238	worse	0.910463	0.416357	4.78181	1	0.0287619	0.0616667	2.48547	1.09902	5.62099
ENSG00000153976	worse	0.897373	0.41057	4.77719	1	0.0288392	0.0616667	2.45315	1.0971	5.48532
ENSG00000117143	worse	0.930138	0.425735	4.77326	1	0.028905	0.0616667	2.53486	1.10044	5.83903
ENSG00000139438	worse	0.880556	0.403299	4.76717	1	0.0290075	0.0616667	2.41224	1.09429	5.31752
ENSG00000271303	worse	0.937899	0.429939	4.7588	1	0.0291489	0.0616667	2.55461	1.09992	5.93321
ENSG00000108106	worse	0.984383	0.451467	4.75419	1	0.029227	0.0616667	2.67616	1.10465	6.48337
ENSG00000122203	worse	0.924702	0.425847	4.71515	1	0.0298979	0.0621269	2.52112	1.09424	5.80865
ENSG00000103037	worse	0.930682	0.429317	4.69944	1	0.0301725	0.0621269	2.53624	1.09334	5.88337
ENSG00000147443	worse	0.910386	0.42012	4.69574	1	0.0302375	0.0621269	2.48528	1.09086	5.66216
ENSG00000124151	worse	0.985734	0.457202	4.6484	1	0.0310825	0.0627562	2.67978	1.09377	6.56553
ENSG00000250021	worse	0.911336	0.422742	4.64737	1	0.0311011	0.0627562	2.48764	1.0863	5.69674
ENSG00000137814	worse	0.945513	0.439679	4.6245	1	0.0315185	0.0627562	2.57413	1.08737	6.09377
ENSG00000164070	worse	0.907053	0.42203	4.61932	1	0.0316138	0.0627562	2.47701	1.08317	5.66449
ENSG00000186187	worse	0.937606	0.43625	4.61923	1	0.0316154	0.0627562	2.55386	1.08608	6.00529
ENSG00000120328	worse	0.91001	0.424294	4.60001	1	0.0319719	0.0627562	2.48435	1.08156	5.70653
ENSG00000148655	worse	0.943162	0.440064	4.59346	1	0.0320942	0.0627562	2.56809	1.08399	6.08406
ENSG00000169288	worse	1.00212	0.469363	4.55849	1	0.0327559	0.0633737	2.72405	1.08566	6.83499
ENSG00000180694	worse	0.950075	0.445482	4.54836	1	0.0329502	0.0633737	2.5859	1.07998	6.19166
ENSG00000181827	worse	0.876817	0.411861	4.53227	1	0.0332614	0.0633737	2.40324	1.07206	5.38733
ENSG00000167081	worse	0.885972	0.417245	4.50878	1	0.0337214	0.0640385	2.42534	1.07057	5.49455
ENSG00000168159	worse	1.01379	0.478204	4.49436	1	0.0340069	0.0640385	2.75602	1.07953	7.03608
ENSG00000162620	worse	0.932526	0.439921	4.49338	1	0.0340264	0.0640385	2.54092	1.07283	6.018
ENSG00000131100	worse	0.916574	0.432705	4.48694	1	0.0341547	0.0640385	2.50071	1.07089	5.83959
ENSG00000104951	worse	0.953359	0.452643	4.4361	1	0.0351864	0.0640385	2.59441	1.06844	6.29983
ENSG00000153814	worse	0.826448	0.392404	4.43573	1	0.0351942	0.0640385	2.28519	1.05903	4.93102
ENSG00000116698	worse	0.94281	0.44828	4.42333	1	0.0354509	0.0640385	2.56718	1.0663	6.18064
ENSG00000119547	worse	0.921852	0.438841	4.41275	1	0.0356714	0.0640385	2.51394	1.06369	5.94151
ENSG00000198171	worse	0.894214	0.427216	4.38115	1	0.0363385	0.0640385	2.44541	1.05854	5.64936
ENSG00000100242	worse	0.948377	0.453521	4.37287	1	0.0365153	0.0645755	2.58152	1.0613	6.27932
ENSG00000104331	worse	0.875984	0.420691	4.33576	1	0.0373198	0.0645755	2.40124	1.05279	5.47681
ENSG00000164902	worse	0.890689	0.42846	4.32147	1	0.0376344	0.0652941	2.43681	1.05224	5.64322
ENSG00000118518	worse	0.864277	0.416544	4.3051	1	0.0379983	0.0652941	2.37329	1.04903	5.36925
ENSG00000137959	worse	0.923026	0.444889	4.30452	1	0.0380112	0.0652941	2.5169	1.05239	6.01943
ENSG00000166454	worse	0.898586	0.433381	4.29911	1	0.0381324	0.0652941	2.45613	1.0504	5.74309
ENSG00000204397	worse	0.905804	0.438829	4.26066	1	0.0390047	0.0659909	2.47392	1.04678	5.84679
ENSG00000196214	worse	0.847594	0.410649	4.26023	1	0.0390145	0.0659909	2.33402	1.04366	5.21976
ENSG00000139793	worse	0.897494	0.437716	4.20415	1	0.0403251	0.0670695	2.45345	1.04038	5.78577
ENSG00000158169	worse	0.857733	0.418335	4.20393	1	0.0403303	0.0670695	2.35781	1.03854	5.35299
ENSG00000140319	worse	0.834486	0.408315	4.17683	1	0.0409804	0.0671239	2.30363	1.03479	5.12827
ENSG00000164182	worse	0.875151	0.428912	4.16322	1	0.0413108	0.0671239	2.39924	1.0351	5.56114
ENSG00000173960	worse	0.84428	0.41459	4.14701	1	0.0417082	0.0675397	2.3263	1.03221	5.24284
ENSG00000123080	worse	0.9184	0.451446	4.13859	1	0.0419161	0.0675397	2.50528	1.03415	6.06915
ENSG00000167863	worse	0.83602	0.411991	4.11772	1	0.0424361	0.0675397	2.30717	1.02894	5.17329
ENSG00000185798	worse	0.884289	0.436786	4.09874	1	0.0429151	0.0675397	2.42126	1.02861	5.69947
ENSG00000121931	worse	0.827552	0.409054	4.0929	1	0.0430638	0.0675397	2.28771	1.02616	5.10021
ENSG00000171530	worse	0.926673	0.458768	4.08005	1	0.0433923	0.0675397	2.52609	1.02788	6.20802
ENSG00000125779	worse	0.850855	0.421745	4.07017	1	0.043647	0.0675397	2.34165	1.02455	5.35194
ENSG00000171262	worse	0.840771	0.416823	4.06866	1	0.0436858	0.0675397	2.31815	1.0241	5.24738
ENSG00000184900	worse	0.919174	0.456917	4.04689	1	0.0442527	0.0675397	2.50722	1.02392	6.13933
ENSG00000122862	worse	0.863468	0.429569	4.04043	1	0.0444226	0.0675397	2.37137	1.02176	5.50363
ENSG00000176261	worse	0.813258	0.40478	4.03664	1	0.0445225	0.0675397	2.25524	1.0201	4.98589
ENSG00000156587	worse	0.898574	0.447629	4.02969	1	0.0447062	0.0675397	2.4561	1.02146	5.90566
ENSG00000114013	worse	0.906026	0.452457	4.00984	1	0.0452354	0.0675397	2.47447	1.01941	6.0064
ENSG00000108700	worse	0.899676	0.449312	4.00938	1	0.0452479	0.0675397	2.45881	1.01922	5.9317
ENSG00000143158	worse	0.820848	0.410428	3.99992	1	0.0455025	0.0675397	2.27243	1.01656	5.0798
ENSG00000163104	worse	0.811242	0.405757	3.99732	1	0.0455728	0.0675397	2.2507	1.0161	4.98539
ENSG00000151322	worse	0.857534	0.429996	3.97717	1	0.0461211	0.0675397	2.35734	1.01487	5.47565
ENSG00000125870	worse	0.920365	0.462189	3.96535	1	0.0464459	0.0675397	2.51021	1.0146	6.21048
ENSG00000139193	worse	0.837481	0.420841	3.96016	1	0.0465892	0.0675777	2.31054	1.01273	5.2715
ENSG00000122481	worse	0.848201	0.426456	3.95594	1	0.0467062	0.0675777	2.33544	1.01244	5.38727
ENSG00000096080	worse	0.811878	0.408376	3.9524	1	0.0468047	0.0675777	2.25213	1.01154	5.01424
ENSG00000275740	worse	0.824156	0.414917	3.94545	1	0.0469984	0.0675777	2.27996	1.01099	5.14167
ENSG00000230989	worse	0.850157	0.429371	3.92042	1	0.0477029	0.068133	2.34001	1.00864	5.42875
ENSG00000130589	worse	0.823557	0.41707	3.89915	1	0.0483106	0.068133	2.27859	1.00613	5.16032
ENSG00000186073	worse	0.936604	0.47465	3.89372	1	0.0484669	0.068133	2.5513	1.00633	6.46822
ENSG00000125868	worse	0.801124	0.406327	3.88729	1	0.0486529	0.0681818	2.22804	1.00475	4.94072
