# Supplementary material for: Transcriptome profiling and network enrichment analyses identify subtype-specific therapeutic gene targets for breast cancer and their microRNA regulatory networks
Source: Cell Death Dis. 2023 Jul 12;14(7):415. doi: 10.1038/s41419-023-05908-8 (PMC10338679; doi:10.1038/s41419-023-05908-8)
Supplement: Supplementary file 25 — Table S16 [file 41419_2023_5908_MOESM25_ESM.xlsx]

## Sheet: mRNA sigantures
Table S16. Multivariate analysis for identified mRNA and miRNA signatures
Variables in the Equation
	B	SE	Wald	df	Sig.	Exp(B)	95.0% CI for Exp(B)
							Lower	Upper
Siganture (worse prognosis)	3.17261	0.762298	17.3215	1	3.15602e-05	23.8698	5.35771	106.345
Grade	0.227266	0.499238	0.20723	1	0.648947	1.25516	0.47179	3.33927
Age	-0.698256	0.431559	2.61788	1	0.105665	0.497452	0.213505	1.15903
Subtype			1.16147	3	0.762259
Subtype(1)	-0.0634398	0.685975	0.00855277	1	0.926316	0.938531	0.24465	3.60041
Subtype(2)	-0.543071	0.627652	0.748642	1	0.386906	0.580962	0.169781	1.98795
Subtype(3)	-0.567219	0.595051	0.908641	1	0.340475	0.567101	0.176665	1.82041
Variables in the Equation
	B	SE	Wald	df	Sig.	Exp(B)	95.0% CI for Exp(B)
							Lower	Upper
Signature (better prognosis)	-3.58335	1.02429	12.2385	1	0.00046813	0.0277826	0.00373158	0.206849
Grade	0.00775013	0.464619	0.000278243	1	0.986691	1.00778	0.405398	2.50525
Age	0.17419	0.458359	0.144422	1	0.703923	1.19028	0.484723	2.92284
Subtype			1.17787	3	0.758317
Subtype(1)	-0.287457	0.690519	0.173299	1	0.677197	0.750169	0.193816	2.90355
Subtype(2)	-0.670135	0.623677	1.15453	1	0.282603	0.511639	0.150692	1.73716
Subtype(3)	-0.322196	0.600425	0.287954	1	0.591535	0.724556	0.223352	2.35047

## Sheet: miRNA sigantures
Variables in the Equation
	B	SE	Wald	df	Sig.	Exp(B)	95.0% CI for Exp(B)
							Lower	Upper
Signature (worse prognosis)	1.78838	0.503452	12.6184	1	0.000381976	5.97974	2.22917	16.0406
Grade	0.0513666	0.471924	0.0118472	1	0.913325	1.05271	0.417451	2.65467
Age	-0.56776	0.447845	1.60721	1	0.204884	0.566794	0.235624	1.36343
Subtype			7.14327	3	0.0674688
Subtype(1)	-0.887274	0.687089	1.66759	1	0.196582	0.411777	0.107105	1.58312
Subtype(2)	-1.82957	0.69617	6.90661	1	0.00858778	0.160483	0.0410061	0.628075
Subtype(3)	-1.00775	0.616782	2.66959	1	0.102283	0.365038	0.108976	1.22277
Variables in the Equation
	B	SE	Wald	df	Sig.	Exp(B)	95.0% CI for Exp(B)
							Lower	Upper
Siganture (better prognosis)	-1.46773	0.452945	10.5003	1	0.00119358	0.230449	0.0948478	0.559915
Grade	-0.084539	0.494433	0.0292347	1	0.864238	0.918936	0.348677	2.42185
Age	0.0867841	0.442124	0.0385293	1	0.844384	1.09066	0.458514	2.59434
Subtype			3.96634	3	0.265122
Subtype(1)	-0.675008	0.688281	0.961801	1	0.326733	0.509153	0.132124	1.96207
Subtype(2)	-1.03613	0.617262	2.81769	1	0.0932304	0.354824	0.105828	1.18967
Subtype(3)	-0.251246	0.589556	0.181613	1	0.669991	0.777831	0.244937	2.47011
